# Supplementary material for: Validation of molecular crystal structures from powder diffraction data with dispersion-corrected density functional theory (DFT-D)
Source: Acta Crystallogr B Struct Sci Cryst Eng Mater. 2014 Dec 1;70(Pt 6):1020–32. doi: 10.1107/S2052520614022902 (PMC4468513; doi:10.1107/S2052520614022902)
Supplement: Supplementary file 1 [file b-70-01020-sup1.zip]

Archive with 21 entries (21 files):
- ExpCifs/CEWVOP01_Hadded.cif
- ExpCifs/CNITBZ01_Hadded.cif
- ExpCifs/FANDOO_Hcorrected.cif
- ExpCifs/FOMNAX_corrected.cif
- ExpCifs/GOLTUW_Hcorrected.cif
- ExpCifs/HMBENZ06_SpGr_reint.cif
- ExpCifs/IJEKAJ_corrected.cif
- ExpCifs/LAKKEO01_Hcorrected.cif
- ExpCifs/LIPVUB_Hcorrected.cif
- ExpCifs/MEXZOG_Hcorrected.cif
- ExpCifs/QAMXUY01_SpGr_reint.cif
- ExpCifs/QIBQIB01_Hadded.cif
- ExpCifs/QIKZAN02_Hcorrected.cif
- ExpCifs/SAXFED_corrected.cif
- ExpCifs/TMAPCL05_SpGr_reint.cif
- ExpCifs/WOVTEG_Hadded.cif
- ExpCifs/WUBDOM_rerefined.cif
- ExpCifs/XARNAG_Hadded.cif
- ExpCifs/YIRVOL_corrected.cif
- ExpCifs/zb5033_FormX_rerefined.cif
- ExpCifs/ZZZUXA02_SpGr_reint.cif
