# Supplementary material for: Validation of molecular crystal structures from powder diffraction data with dispersion-corrected density functional theory (DFT-D)
Source: Acta Crystallogr B Struct Sci Cryst Eng Mater. 2014 Dec 1;70(Pt 6):1020–32. doi: 10.1107/S2052520614022902 (PMC4468513; doi:10.1107/S2052520614022902)
Supplement: Supplementary file 1 [file b-70-01020-sup1.zip › ExpCifs/CEWVOP01_Hadded.cif]

data_CEWVOP01_Hadded
_symmetry_cell_setting           monoclinic
_symmetry_space_group_name_H-M   'P 21/c'
_symmetry_Int_Tables_number      14
loop_
_symmetry_equiv_pos_site_id
_symmetry_equiv_pos_as_xyz
1 x,y,z
2 -x,1/2+y,1/2-z
3 -x,-y,-z
4 x,1/2-y,1/2+z
_cell_length_a                   4.5137(7)
_cell_length_b                   10.9888(12)
_cell_length_c                   11.7224(9)
_cell_angle_alpha                90
_cell_angle_beta                 97.554(8)
_cell_angle_gamma                90
_cell_volume                     576.387
loop_
_atom_site_label
_atom_site_type_symbol
_atom_site_fract_x
_atom_site_fract_y
_atom_site_fract_z
N1 N  0.2588(15) 0.2703(6) 0.2954(5)
C1 C  0.0730(21) 0.1724(8) 0.2994(9)
N2 N  0.1020(14) 0.1171(6) 0.4076(6)
C2 C  0.2975(19) 0.1494(9) 0.5082(9)
C3 C  0.4763(18) 0.2518(8) 0.4909(8)
C4 C  0.4608(18) 0.3123(8) 0.3893(8)
O1 O -0.1024(12) 0.1349(5) 0.2186(5)
O2 O  0.2896(11) 0.0886(5) 0.5928(5)
C5 C  0.6556(17) 0.4228(8) 0.3781(6)
H1 H  0.25675    0.31700   0.21813
H2 H -0.03907    0.04251   0.41202
H3 H  0.63239    0.28332   0.56379
H4 H  0.51527    0.50287   0.35341
H5 H  0.79458    0.43908   0.46046
H6 H  0.79882    0.40980   0.31026

#END
