# Supplementary material for: Validation of molecular crystal structures from powder diffraction data with dispersion-corrected density functional theory (DFT-D)
Source: Acta Crystallogr B Struct Sci Cryst Eng Mater. 2014 Dec 1;70(Pt 6):1020–32. doi: 10.1107/S2052520614022902 (PMC4468513; doi:10.1107/S2052520614022902)
Supplement: Supplementary file 1 [file b-70-01020-sup1.zip › ExpCifs/CNITBZ01_Hadded.cif]

data_CNITBZ01_Hadded
_symmetry_cell_setting           monoclinic
_symmetry_space_group_name_H-M   'P 21'
_symmetry_Int_Tables_number      4
loop_
_symmetry_equiv_pos_site_id
_symmetry_equiv_pos_as_xyz
1 x,y,z
2 -x,1/2+y,-z
_cell_length_a                   5.836(4)
_cell_length_b                   5.224(5)
_cell_length_c                   10.713(5)
_cell_angle_alpha                90
_cell_angle_beta                 96.49(6)
_cell_angle_gamma                90
_cell_volume                     324.517
loop_
_atom_site_label
_atom_site_type_symbol
_atom_site_fract_x
_atom_site_fract_y
_atom_site_fract_z
Cl1 Cl -0.449(2) -0.703(1) -0.106(1)
N1  N  -0.021(2)  0.162(1) -0.376(1)
O1  O   0.172(2)  0.233(2) -0.341(1)
O2  O  -0.131(2)  0.254(2) -0.464(1)
C1  C  -0.322(3) -0.446(3) -0.187(2)
C2  C  -0.104(3) -0.368(2) -0.146(2)
C3  C  -0.006(3) -0.164(3) -0.209(2)
C4  C  -0.127(2) -0.049(3) -0.310(2)
C5  C  -0.349(3) -0.135(3) -0.352(2)
C6  C  -0.447(3) -0.333(3) -0.288(2)
H1  H  -0.00280  -0.45770  -0.06614
H2  H   0.16813  -0.09982  -0.17618
H3  H  -0.44812  -0.04706  -0.43293
H4  H  -0.61971  -0.39854  -0.32192

#END
