# Supplementary material for: Validation of molecular crystal structures from powder diffraction data with dispersion-corrected density functional theory (DFT-D)
Source: Acta Crystallogr B Struct Sci Cryst Eng Mater. 2014 Dec 1;70(Pt 6):1020–32. doi: 10.1107/S2052520614022902 (PMC4468513; doi:10.1107/S2052520614022902)
Supplement: Supplementary file 1 [file b-70-01020-sup1.zip › ExpCifs/FANDOO_Hcorrected.cif]

data_FANDOO_Hcorrected
_symmetry_cell_setting           monoclinic
_symmetry_space_group_name_H-M   'P 21/c'
_symmetry_Int_Tables_number      14
loop_
_symmetry_equiv_pos_site_id
_symmetry_equiv_pos_as_xyz
1 x,y,z
2 -x,1/2+y,1/2-z
3 -x,-y,-z
4 x,1/2-y,1/2+z
_cell_length_a                   24.8727(6)
_cell_length_b                   5.80729(17)
_cell_length_c                   8.7615(3)
_cell_angle_alpha                90
_cell_angle_beta                 100.0624(17)
_cell_angle_gamma                90
_cell_volume                     1246.07
loop_
_atom_site_label
_atom_site_type_symbol
_atom_site_fract_x
_atom_site_fract_y
_atom_site_fract_z
C1  C 0.9127(3) -0.0803(8)  0.3811(6)
C2  C 0.8827(3) -0.2258(8)  0.4613(6)
C3  C 0.8320(3) -0.1557(8)  0.4916(6)
C4  C 0.8112(3)  0.0600(8)  0.4420(6)
C5  C 0.8412(3)  0.2057(8)  0.3620(6)
C6  C 0.8919(3)  0.1355(8)  0.3315(6)
C7  C 0.9646(4) -0.2014(19) 0.3508(18)
N1  N 0.7997(5) -0.2785(13) 0.5758(14)
H1  H 0.89874   -0.39415    0.50137
H2  H 0.77164    0.11398    0.46711
H3  H 0.82542    0.37528    0.32378
H4  H 0.91479    0.24710    0.26560
H5  H 0.99336   -0.22825    0.45993
H6  H 0.98602   -0.10288    0.27253
H7  H 0.95360   -0.36989    0.29770
H8  H 0.77083   -0.19247    0.62362
H9  H 0.81754   -0.41016    0.64476
C8  C 0.5874(3) -0.0995(8)  0.4826(6)
C9  C 0.6227(3) -0.2046(8)  0.6037(6)
C10 C 0.6707(3) -0.0933(8)  0.6718(6)
C11 C 0.6833(3)  0.1231(8)  0.6186(6)
C12 C 0.6479(3)  0.2284(8)  0.4975(6)
C13 C 0.6000(3)  0.1171(8)  0.4296(6)
C14 C 0.5337(4) -0.1961(19) 0.3934(15)
N2  N 0.7026(3) -0.231(2)   0.7874(9)
H10 H 0.61318   -0.37453    0.64486
H11 H 0.72024    0.21266    0.67394
H12 H 0.65812    0.39762    0.45686
H13 H 0.57269    0.19844    0.33377
H14 H 0.52881   -0.38000    0.41852
H15 H 0.53358   -0.18007    0.26835
H16 H 0.49765   -0.10536    0.41891
H17 H 0.68165   -0.35936    0.83202
H18 H 0.73137   -0.15383    0.87042

#END
