# Supplementary material for: Validation of molecular crystal structures from powder diffraction data with dispersion-corrected density functional theory (DFT-D)
Source: Acta Crystallogr B Struct Sci Cryst Eng Mater. 2014 Dec 1;70(Pt 6):1020–32. doi: 10.1107/S2052520614022902 (PMC4468513; doi:10.1107/S2052520614022902)
Supplement: Supplementary file 1 [file b-70-01020-sup1.zip › ExpCifs/FOMNAX_corrected.cif]

data_FOMNAX_corrected
_symmetry_cell_setting monoclinic
_symmetry_space_group_name_H-M 'P 2_1/a'
_symmetry_Int_Tables_number 14
_cell_length_a  10.1372(4)
_cell_length_b  10.2395(4)
_cell_length_c  8.3201(3)
_cell_angle_alpha 90
_cell_angle_beta  93.2889(17)
_cell_angle_gamma 90
_cell_volume 862.20(5)
_space_group P121/a1
loop_
_symmetry_equiv_pos_as_xyz
	 'x, y, z '
	 '-x+1/2, y+1/2, -z '
	 '-x, -y, -z '
	 'x+1/2, -y+1/2, z '
loop_
_atom_site_label
_atom_site_type_symbol
_atom_site_symmetry_multiplicity
_atom_site_fract_x
_atom_site_fract_y
_atom_site_fract_z
_atom_site_occupancy
_atom_site_B_iso_or_equiv
_atom_site_U_iso_or_equiv

C1  C   4 0.7167(3)  0.7241(3)  0.9774(5)  1 3.75(17)   0.04752
C2  C   4 0.5697(4)  0.7582(4)  0.9498(5)  1 3.75(17)   0.04752
C3  C   4 0.7139(4)  0.5721(3)  0.9601(5)  1 3.75(17)   0.04752
H4  H   4 0.75658    0.75827    1.09527    1 4.5(2)     0.05703
H5  H   4 0.77473    0.76785    0.88393    1 4.5(2)     0.05703
O6  O   4 0.5075(5)  0.6531(4)  0.8484(7)  1 3.75(17)   0.04752
H7  H   4 0.55103    0.85005    0.88464    1 4.5(2)     0.05703
H8  H   4 0.51894    0.75890    1.06280    1 4.5(2)     0.05703
C9  C   4 0.5884(4)  0.5474(4)  0.8565(6)  1 3.75(17)   0.04752
H10 H   4 0.79906    0.52994    0.90315    1 4.5(2)     0.05703
H11 H   4 0.70311    0.52288    1.07616    1 4.5(2)     0.05703
O12 O   4 0.5537(6)  0.4510(5)  0.7843(7)  1 3.75(17)   0.04752
C13 C   4 0.7520(4)  0.1726(3)  0.5347(5)  1 3.75(17)   0.04752
C14 C   4 0.7705(4)  0.0244(3)  0.5594(4)  1 3.75(17)   0.04752
C15 C   4 0.6038(4)  0.1903(4)  0.5470(5)  1 3.75(17)   0.04752
H16 H   4 0.78742    0.20517    0.41922    1 4.5(2)     0.05703
H17 H   4 0.80753    0.22686    0.63049    1 4.5(2)     0.05703
O18 O   4 0.6606(4) -0.0153(5)  0.6537(6)  1 3.75(17)   0.04752
H19 H   4 0.86205   -0.00198    0.62795    1 4.5(2)     0.05703
H20 H   4 0.76096   -0.02971    0.44534    1 4.5(2)     0.05703
C21 C   4 0.5638(4)  0.0761(4)  0.6504(5)  1 3.75(17)   0.04752
H22 H   4 0.57475    0.28292    0.60069    1 4.5(2)     0.05703
H23 H   4 0.54906    0.17967    0.42950    1 4.5(2)     0.05703
O24 O   4 0.4617(5)  0.0583(7)  0.7208(8)  1 3.75(17)   0.04752
