# Supplementary material for: Validation of molecular crystal structures from powder diffraction data with dispersion-corrected density functional theory (DFT-D)
Source: Acta Crystallogr B Struct Sci Cryst Eng Mater. 2014 Dec 1;70(Pt 6):1020–32. doi: 10.1107/S2052520614022902 (PMC4468513; doi:10.1107/S2052520614022902)
Supplement: Supplementary file 1 [file b-70-01020-sup1.zip › ExpCifs/GOLTUW_Hcorrected.cif]

data_GOLTUW_Hcorrected
_symmetry_cell_setting           monoclinic
_symmetry_space_group_name_H-M   'P 21/n'
_symmetry_Int_Tables_number      14
loop_
_symmetry_equiv_pos_site_id
_symmetry_equiv_pos_as_xyz
1 x,y,z
2 1/2-x,1/2+y,1/2-z
3 -x,-y,-z
4 1/2+x,1/2-y,1/2+z
_cell_length_a                   9.684(3)
_cell_length_b                   9.479(3)
_cell_length_c                   8.156(3)
_cell_angle_alpha                90
_cell_angle_beta                 95.33(2)
_cell_angle_gamma                90
_cell_volume                     745.44
loop_
_atom_site_label
_atom_site_type_symbol
_atom_site_fract_x
_atom_site_fract_y
_atom_site_fract_z
Cl1 Cl  0.6895(2)  0.2849(2) 0.5266(2)
N1  N   0.3078(6)  0.3243(6) 0.5330(8)
N2  N   0.0825(6)  0.1286(6) 0.5502(7)
C1  C   0.1637(9)  0.3710(7) 0.495(1)
C2  C   0.0695(9)  0.284(1)  0.595(1)
C3  C   0.2317(9)  0.0886(7) 0.5899(9)
C4  C   0.3290(9)  0.1760(9) 0.493(1)
C5  C   0.0249(7)  0.1044(9) 0.370(1)
C6  C  -0.0101(8)  0.0492(9) 0.6586(9)
H1  H   0.37444    0.38923   0.47747
H2  H   0.12825    0.36422   0.36192
H3  H   0.15740    0.48253   0.53037
H4  H   0.10200    0.29048   0.72767
H5  H  -0.04054    0.31177   0.56940
H6  H   0.24355   -0.02458   0.56498
H7  H   0.25238    0.10858   0.72283
H8  H   0.43674    0.14690   0.53331
H9  H   0.31016    0.15271   0.35949
H10 H  -0.07420    0.16146   0.35344
H11 H   0.09561    0.14830   0.28531
H12 H   0.03484    0.06785   0.78587
H13 H  -0.11100    0.10363   0.64119

#END
