# Supplementary material for: Validation of molecular crystal structures from powder diffraction data with dispersion-corrected density functional theory (DFT-D)
Source: Acta Crystallogr B Struct Sci Cryst Eng Mater. 2014 Dec 1;70(Pt 6):1020–32. doi: 10.1107/S2052520614022902 (PMC4468513; doi:10.1107/S2052520614022902)
Supplement: Supplementary file 1 [file b-70-01020-sup1.zip › ExpCifs/HMBENZ06_SpGr_reint.cif]

data_HMBENZ06_SpGr_reint
_symmetry_cell_setting           rhombohedral
_symmetry_space_group_name_H-M   'R -3'
_symmetry_Int_Tables_number      148
loop_
_symmetry_equiv_pos_site_id
_symmetry_equiv_pos_as_xyz
1 x,y,z
2 z,x,y
3 y,z,x
4 -x,-y,-z
5 -z,-x,-y
6 -y,-z,-x
_cell_length_a                   6.1898
_cell_length_b                   6.1898
_cell_length_c                   6.1898
_cell_angle_alpha                90.136
_cell_angle_beta                 90.136
_cell_angle_gamma                90.136
_cell_volume                     237.152
loop_
_atom_site_label
_atom_site_type_symbol
_atom_site_fract_x
_atom_site_fract_y
_atom_site_fract_z
C1 C 0.435943 0.382233 0.681367
C4 C 0.3573   0.24926  0.87268
D1 D 0.18047  0.25196  0.88398
D2 D 0.42128  0.31106  1.02767
D3 D 0.40669  0.07991  0.85777

#END
