# Supplementary material for: Validation of molecular crystal structures from powder diffraction data with dispersion-corrected density functional theory (DFT-D)
Source: Acta Crystallogr B Struct Sci Cryst Eng Mater. 2014 Dec 1;70(Pt 6):1020–32. doi: 10.1107/S2052520614022902 (PMC4468513; doi:10.1107/S2052520614022902)
Supplement: Supplementary file 1 [file b-70-01020-sup1.zip › ExpCifs/IJEKAJ_corrected.cif]

data_IJEKAJ_corrected
_cell_length_a  26.838(2)
_cell_length_b  7.7598(5)
_cell_length_c  6.0806(6)
_cell_angle_alpha 90
_cell_angle_beta  94.049(5)
_cell_angle_gamma 90
_cell_volume 1263.15(18)
_space_group P121/n1
loop_
_symmetry_equiv_pos_as_xyz
	 'x, y, z '
	 '-x+1/2, y+1/2, -z+1/2 '
	 '-x, -y, -z '
	 'x+1/2, -y+1/2, z+1/2 '
loop_
_atom_site_label
_atom_site_type_symbol
_atom_site_symmetry_multiplicity
_atom_site_fract_x
_atom_site_fract_y
_atom_site_fract_z
_atom_site_occupancy
_atom_site_B_iso_or_equiv
_atom_site_U_iso_or_equiv

C1  C   4 0.2270(3) 0.3600(15)  0.3833(15) 1 7.7(5)     0.09705
C2  C   4 0.2778(3) 0.3773(18)  0.4852(14) 1 7.7(5)     0.09705
C3  C   4 0.2169(3) 0.4207(15)  0.1704(14) 1 7.7(5)     0.09705
C4  C   4 0.1884(3) 0.2666(14)  0.4679(15) 1 7.7(5)     0.09705
C5  C   4 0.2937(3) 0.3049(17)  0.6758(13) 1 7.7(5)     0.09705
H6  H   4 0.30279   0.45833     0.39491    1 9.2(6)     0.11646
C7  C   4 0.1705(3) 0.4021(15)  0.0520(15) 1 7.7(5)     0.09705
H8  H   4 0.24589   0.49183     0.09148    1 9.2(6)     0.11646
C9  C   4 0.1407(3) 0.2472(13)  0.3543(14) 1 7.7(5)     0.09705
H10 H   4 0.19323   0.20926     0.63210    1 9.2(6)     0.11646
C11 C   4 0.3423(3) 0.3263(16)  0.7879(15) 1 7.7(5)     0.09705
H12 H   4 0.26815   0.22429     0.76320    1 9.2(6)     0.11646
C13 C   4 0.1310(3) 0.3161(15)  0.1385(14) 1 7.7(5)     0.09705
H14 H   4 0.16612   0.46033    -0.11107    1 9.2(6)     0.11646
H15 H   4 0.11217   0.17763     0.43653    1 9.2(6)     0.11646
C16 C   4 0.3821(3) 0.4145(15)  0.7154(15) 1 7.7(5)     0.09705
C17 C   4 0.3517(3) 0.2440(15)  0.9936(15) 1 7.7(5)     0.09705
N18 N   4 0.0847(3) 0.3093(14)  0.0249(14) 1 7.7(5)     0.09705
C19 C   4 0.4282(3) 0.4113(15)  0.8359(14) 1 7.7(5)     0.09705
H20 H   4 0.38011   0.48683     0.56120    1 9.2(6)     0.11646
C21 C   4 0.3970(3) 0.2446(15)  1.1143(14) 1 7.7(5)     0.09705
H22 H   4 0.32162   0.17093     1.06186    1 9.2(6)     0.11646
C23 C   4 0.0727(3) 0.4074(10) -0.1726(13) 1 7.7(5)     0.09705
C24 C   4 0.0451(3) 0.2656(10)  0.1503(12) 1 7.7(5)     0.09705
N25 N   4 0.4349(3) 0.3274(13)  1.0399(14) 1 7.7(5)     0.09705
H26 H   4 0.46153   0.47915     0.79036    1 9.2(6)     0.11646
H27 H   4 0.40356   0.17925     1.27167    1 9.2(6)     0.11646
H28 H   4 0.03671   0.36297    -0.24852    1 9.2(6)     0.11646
H29 H   4 0.10092   0.38856    -0.29261    1 9.2(6)     0.11646
H30 H   4 0.07027   0.54758    -0.13920    1 9.2(6)     0.11646
H31 H   4 0.00991   0.26747     0.04677    1 9.2(6)     0.11646
H32 H   4 0.04112   0.35352     0.29180    1 9.2(6)     0.11646
H33 H   4 0.04843   0.13407     0.21869    1 9.2(6)     0.11646
O34 O   4 0.4782(4) 0.322(2)    1.159(3)   1 7.7(5)     0.09705
