# Supplementary material for: Validation of molecular crystal structures from powder diffraction data with dispersion-corrected density functional theory (DFT-D)
Source: Acta Crystallogr B Struct Sci Cryst Eng Mater. 2014 Dec 1;70(Pt 6):1020–32. doi: 10.1107/S2052520614022902 (PMC4468513; doi:10.1107/S2052520614022902)
Supplement: Supplementary file 1 [file b-70-01020-sup1.zip › ExpCifs/LAKKEO01_Hcorrected.cif]

data_LAKKEO01_Hcorrected
_symmetry_cell_setting           triclinic
_symmetry_space_group_name_H-M   'P 1'
_symmetry_Int_Tables_number      1
loop_
_symmetry_equiv_pos_site_id
_symmetry_equiv_pos_as_xyz
1 x,y,z
_cell_length_a                   5.030(3)
_cell_length_b                   7.593(5)
_cell_length_c                   19.374(12)
_cell_angle_alpha                81.026(10)
_cell_angle_beta                 85.044(9)
_cell_angle_gamma                74.247(9)
_cell_volume                     702.683
loop_
_atom_site_label
_atom_site_type_symbol
_atom_site_fract_x
_atom_site_fract_y
_atom_site_fract_z
C1 C 0.3999(12) 0.5732(7) 0.5959(3)
H1 H 0.43218   0.63794   0.64072
O1 O 0.1257(9) 0.5873(6) 0.5896(2)
H2 H 0.03406   0.58400   0.63782
C2 C 0.5205(10) 0.6654(7) 0.5287(2)
H3 H  0.73078   0.66748   0.53924
O2 O 0.3639(9) 0.8504(5) 0.51189(19)
H4 H 0.22829   0.85695   0.47608
C3 C 0.5437(11) 0.5550(7) 0.4681(2)
H5 H 0.33541   0.56133   0.45196
O3 O 0.6868(10) 0.6452(6) 0.4131(2)
H6 H 0.72839   0.57248   0.37319
C4 C 0.6956(11) 0.3539(7) 0.4902(2)
H7 H 0.91312   0.34496   0.49918
O4 O 0.6859(8) 0.2400(5) 0.43823(18)
C5 C 0.5679(11) 0.2721(7) 0.5580(2)
H8 H 0.35544   0.26743   0.54984
O5 O 0.5609(8) 0.3868(5) 0.61132(18)
C6 C 0.7333(12) 0.0802(7) 0.5844(2)
H9 H  0.63170   0.03231   0.63399
H10 H 0.72362  -0.01054   0.54613
O6 O 1.0093(9) 0.0767(6) 0.5956(2)
H11 H 1.13867  -0.01602   0.56896
C7 C 0.9012(12) 0.2179(7) 0.3884(2)
H12 H 1.09463   0.22327   0.41107
O7 O 0.8313(10) 0.3662(6) 0.33250(18)
C8 C 0.9532(12) 0.0388(7) 0.3578(3)
H13 H 0.77141   0.04362   0.32896
O8 O 1.0043(9) -0.1145(5) 0.4113(2)
H14 H 0.87008  -0.19126   0.41305
C9 C 1.2028(13) 0.0294(8) 0.3072(3)
H15 H 1.37773   0.02882   0.33791
O9 O 1.2703(11) -0.1372(6) 0.2759(2)
H16 H 1.47414  -0.19528   0.27665
C10 C 1.1514(16) 0.1980(9) 0.2498(3)
H17 H 1.34902   0.19867   0.22019
O10 O 0.9508(10) 0.1850(6) 0.2054(2)
H18 H 1.03748   0.17685   0.15781
C11 C 1.0559(15) 0.3743(9) 0.2828(3)
H19 H 1.23128   0.39084   0.31002
C12 C 0.9473(19) 0.5451(8) 0.2302(3)
H20 H 1.11181   0.56420   0.19102
H21 H 0.77597   0.52618   0.20331
O11 O 0.8398(13) 0.7075(7) 0.2642(2)
H22 H 0.99538   0.75518   0.27449
C13 C 0.4202(13) -0.0952(7) 0.1000(2)
H23 H 0.59162  -0.09971   0.13330
O12 O 0.2185(17) -0.1698(9) 0.1357(3)
H24 H 0.19769  -0.13745   0.18395
C14 C 0.5343(12) -0.1977(7) 0.0371(2)
H25 H 0.35894  -0.19110   0.00527
O13 O 0.6674(9) -0.3847(5) 0.06184(19)
H26 H 0.51334  -0.44434   0.07747
C15 C 0.7365(11) -0.1069(7) -0.0060(2)
H27 H 0.91340  -0.11679   0.02593
O14 O 0.8251(9) -0.1989(5) -0.06550(19)
H28 H 0.93383  -0.12860  -0.09887
C16 C 0.5918(10) 0.0968(6) -0.0267(2)
H29 H 0.43079   0.10737  -0.06365
O15 O 0.7842(7) 0.1992(5) -0.05772(17)
C17 C 0.4587(12) 0.1909(7) 0.0373(2)
H30 H 0.62599   0.19533   0.07007
O16 O 0.2785(9) 0.0915(5) 0.07656(19)
C18 C 0.2816(12) 0.3827(7) 0.0155(3)
H31 H 0.39379   0.45631  -0.02536
H32 H 0.09027   0.37301  -0.00551
O17 O 0.2193(9) 0.4763(5) 0.07567(19)
H33 H 0.01923   0.54320   0.07577
C19 C 0.8031(11) 0.2248(6) -0.1301(2)
H34 H 0.60875   0.22181  -0.15237
O18 O 1.0241(8) 0.0774(5) -0.15095(17)
C20 C 0.8721(11) 0.4070(6) -0.1591(2)
H35 H 1.07489   0.40551  -0.14129
O19 O 0.6609(9) 0.5564(5) -0.13491(19)
H36 H 0.73593   0.63248  -0.10813
C21 C 0.8732(11) 0.4210(7) -0.2382(2)
H37 H 0.66329   0.42061  -0.25006
O20 O 0.9171(9) 0.5897(5) -0.27458(18)
H38 H 1.03832   0.63816  -0.24764
C22 C 1.0756(10) 0.2559(6) -0.2654(2)
H39 H 1.03983   0.25845  -0.32084
O21 O 1.3522(8) 0.2630(5) -0.25719(18)
H40 H 1.43174   0.29957  -0.30429
C23 C 1.0361(11) 0.0723(6) -0.2253(2)
H41 H 0.83646   0.05603  -0.23952
C24 C 1.2640(11) -0.0899(7) -0.2396(2)
H42 H 1.28484  -0.09294  -0.29660
H43 H 1.45977  -0.07727  -0.22240
O22 O 1.2050(9) -0.2555(5) -0.2037(2)
H44 H 1.37613  -0.33214  -0.17984

#END
