# Supplementary material for: Validation of molecular crystal structures from powder diffraction data with dispersion-corrected density functional theory (DFT-D)
Source: Acta Crystallogr B Struct Sci Cryst Eng Mater. 2014 Dec 1;70(Pt 6):1020–32. doi: 10.1107/S2052520614022902 (PMC4468513; doi:10.1107/S2052520614022902)
Supplement: Supplementary file 1 [file b-70-01020-sup1.zip › ExpCifs/LIPVUB_Hcorrected.cif]

data_LIPVUB_Hcorrected
_symmetry_cell_setting           monoclinic
_symmetry_space_group_name_H-M   'P 21/n'
_symmetry_Int_Tables_number      14
loop_
_symmetry_equiv_pos_site_id
_symmetry_equiv_pos_as_xyz
1 x,y,z
2 1/2+x,1/2-y,1/2+z
3 -x,-y,-z
4 1/2-x,1/2+y,1/2-z
_cell_length_a                   7.491(2)
_cell_length_b                   17.281(5)
_cell_length_c                   7.409(2)
_cell_angle_alpha                90
_cell_angle_beta                 111.91(2)
_cell_angle_gamma                90
_cell_volume                     889.834
loop_
_atom_site_label
_atom_site_type_symbol
_atom_site_fract_x
_atom_site_fract_y
_atom_site_fract_z
O1  O  0.211(1) 0.6298(6) 0.375(1)
O2  O  0.468(1) 0.5889(4) 0.3416(6)
N1  N  0.459(2) 0.4468(6) 0.198(2)
N2  N  0.199(2) 0.3763(7) 0.149(2)
N3  N  0.149(2) 0.3142(7) 0.502(2)
N4  N  0.300(2) 0.5779(6) 0.343(2)
N5  N -0.155(1) 0.5113(7) 0.251(2)
C1  C  0.282(2) 0.4460(9) 0.215(2)
C2  C  0.509(2) 0.372(1)  0.140(2)
C3  C  0.314(2) 0.3289(9) 0.072(2)
C4  C  0.197(2) 0.5108(8) 0.256(2)
C5  C -0.001(2) 0.5079(9) 0.258(2)
C6  C  0.013(2) 0.343(1)  0.137(2)
C7  C  0.042(2) 0.287(1)  0.306(2)
H1  H   0.54999 0.49344   0.23908
H2  H   0.61943 0.34273   0.26342
H3  H   0.56205 0.37886   0.02138
H4  H   0.24472 0.32671  -0.08812
H5  H   0.32701 0.26964   0.12846
H6  H  -0.04731 0.31209  -0.00282
H7  H  -0.08732 0.38908   0.13502
H8  H  -0.10206 0.26762   0.29342
H9  H   0.11385 0.23480   0.28026
H10 H   0.07626 0.35721   0.54240
H11 H   0.28172 0.33618   0.51713

#END
