# Supplementary material for: Validation of molecular crystal structures from powder diffraction data with dispersion-corrected density functional theory (DFT-D)
Source: Acta Crystallogr B Struct Sci Cryst Eng Mater. 2014 Dec 1;70(Pt 6):1020–32. doi: 10.1107/S2052520614022902 (PMC4468513; doi:10.1107/S2052520614022902)
Supplement: Supplementary file 1 [file b-70-01020-sup1.zip › ExpCifs/MEXZOG_Hcorrected.cif]

data_MEXZOG_Hcorrected
_symmetry_cell_setting           triclinic
_symmetry_space_group_name_H-M   'P 1'
_symmetry_Int_Tables_number      1
loop_
_symmetry_equiv_pos_site_id
_symmetry_equiv_pos_as_xyz
1 x,y,z
_cell_length_a                   5.10141(12)
_cell_length_b                   5.53079(13)
_cell_length_c                   9.0323(2)
_cell_angle_alpha                79.0266(10)
_cell_angle_beta                 75.7579(9)
_cell_angle_gamma                78.8261(9)
_cell_volume                     239.586
loop_
_atom_site_label
_atom_site_type_symbol
_atom_site_fract_x
_atom_site_fract_y
_atom_site_fract_z
C1  C  0.5029(9)  0.3676(9) 0.8468(5)
C2  C  0.2385(12) 0.4899(9) 0.7975(7)
C3  C  0.2719(9)  0.7250(8) 0.6816(5)
C4  C  0.0165(9)  0.8354(9) 0.6231(6)
O1  O  0.4715(6)  0.1355(5) 0.9488(4)
H1  H  0.66494    0.33265   0.74303
H2  H  0.57032    0.49631   0.90472
H3  H  0.16660    0.35472   0.74693
H4  H  0.07885    0.53447   0.89964
H5  H  0.44356    0.68305   0.58386
H6  H  0.33173    0.86239   0.73593
H7  H  0.04220    1.00847   0.54142
H8  H -0.04128    0.70510   0.56273
H9  H -0.15779    0.87911   0.71870
H10 H  0.64761    0.07139   0.98283
C5  C  0.9894(9)  0.7666(9) 0.1639(6)
C6  C  0.7372(11) 0.6333(9) 0.2104(6)
C7  C  0.7763(9)  0.4048(7) 0.3304(5)
C8  C  0.5293(9)  0.2656(7) 0.3640(5)
O2  O  0.9668(6)  0.9717(5) 0.0356(3)
H11 H  1.17357    0.63119   0.12805
H12 H  1.01407    0.84093   0.26406
H13 H  0.70435    0.57630   0.10661
H14 H  0.55394    0.76322   0.25436
H15 H  0.96551    0.28092   0.28726
H16 H  0.79904    0.45855   0.43754
H17 H  0.55193    0.09492   0.44812
H18 H  0.50679    0.21358   0.25665
H19 H  0.33934    0.38507   0.41072
H20 H  1.14468    1.03694   0.00393

#END
