# Supplementary material for: Validation of molecular crystal structures from powder diffraction data with dispersion-corrected density functional theory (DFT-D)
Source: Acta Crystallogr B Struct Sci Cryst Eng Mater. 2014 Dec 1;70(Pt 6):1020–32. doi: 10.1107/S2052520614022902 (PMC4468513; doi:10.1107/S2052520614022902)
Supplement: Supplementary file 1 [file b-70-01020-sup1.zip › ExpCifs/QAMXUY01_SpGr_reint.cif]

data_QAMXUY01_SpGr_reint
_symmetry_cell_setting           orthorhombic
_symmetry_space_group_name_H-M   'P n m a'
_symmetry_Int_Tables_number      62
loop_
_symmetry_equiv_pos_site_id
_symmetry_equiv_pos_as_xyz
1 x,y,z
2 1/2-x,-y,1/2+z
3 -x,1/2+y,-z
4 1/2+x,1/2-y,1/2-z
5 -x,-y,-z
6 1/2+x,y,1/2-z
7 x,1/2-y,z
8 1/2-x,1/2+y,1/2+z
_cell_length_a                   10.8548(2)
_cell_length_b                   9.75200(10)
_cell_length_c                   6.11520(10)
_cell_angle_alpha                90.0000
_cell_angle_beta                 90.0000
_cell_angle_gamma                90.0000
_cell_volume                     647.331
loop_
_atom_site_label
_atom_site_type_symbol
_atom_site_fract_x
_atom_site_fract_y
_atom_site_fract_z
C3 C -0.30960 0.62295  0.04685
C4 C -0.42340 0.62220  0.20375
H1 H -0.31229 0.52917 -0.05294
H2 H -0.22471 0.62004  0.14542
H3 H -0.41954 0.53638  0.31960
H4 H -0.50962 0.61768  0.10946
C1 C -0.19720 0.75000 -0.24700
C2 C -0.31140 0.75000 -0.09200
N1 N -0.42150 0.75000  0.32700
O1 O -0.20650 0.75000 -0.44660
O2 O -0.09110 0.75000 -0.15170
H5 H -0.39597 0.75000 -0.19173
H6 H -0.33940 0.75000  0.42693
H7 H -0.49679 0.75000  0.43982

#END
