# Supplementary material for: Validation of molecular crystal structures from powder diffraction data with dispersion-corrected density functional theory (DFT-D)
Source: Acta Crystallogr B Struct Sci Cryst Eng Mater. 2014 Dec 1;70(Pt 6):1020–32. doi: 10.1107/S2052520614022902 (PMC4468513; doi:10.1107/S2052520614022902)
Supplement: Supplementary file 1 [file b-70-01020-sup1.zip › ExpCifs/QIBQIB01_Hadded.cif]

data_QIBQIB01_Hadded
_symmetry_cell_setting           monoclinic
_symmetry_space_group_name_H-M   'P 21/c'
_symmetry_Int_Tables_number      14
loop_
_symmetry_equiv_pos_site_id
_symmetry_equiv_pos_as_xyz
1 x,y,z
2 -x,1/2+y,1/2-z
3 -x,-y,-z
4 x,1/2-y,1/2+z
_cell_length_a                   6.3980(1)
_cell_length_b                   11.0866(2)
_cell_length_c                   11.2095(4)
_cell_angle_alpha                90
_cell_angle_beta                 106.108(2)
_cell_angle_gamma                90
_cell_volume                     763.897
loop_
_atom_site_label
_atom_site_type_symbol
_atom_site_fract_x
_atom_site_fract_y
_atom_site_fract_z
C1  C  0.1145(9) 0.3836(5) 0.2402(4)
C2  C  0.074(1)  0.4302(6) 0.3555(5)
C3  C  0.2466(8) 0.4863(4) 0.1909(4)
C4  C -0.111(1)  0.3434(5) 0.1487(5)
C5  C  0.2582(9) 0.2590(5) 0.2744(5)
C6  C  0.470(1)  0.2776(4) 0.3769(5)
O1  O  0.1170(6) 0.5383(3) 0.3907(3)
O2  O -0.0208(5) 0.3626(3) 0.4214(3)
O3  O  0.3057(5) 0.4345(3) 0.0831(3)
O4  O -0.2531(5) 0.4432(3) 0.1259(3)
H1  H -0.05240   0.40898   0.49510
H2  H -0.25232   0.48625   0.04667
H3  H  0.46875   0.42858   0.10515
H4  H -0.17837   0.27129   0.19405
H5  H -0.08055   0.30819   0.06329
H6  H  0.39284   0.51115   0.26418
H7  H  0.14277   0.56565   0.16071
H8  H  0.28851   0.22952   0.18715
H9  H  0.15422   0.19170   0.30150
H10 H  0.43868   0.30984   0.46315
H11 H  0.55918   0.19202   0.39849
H12 H  0.57758   0.34256   0.34953

#END
