# Supplementary material for: Validation of molecular crystal structures from powder diffraction data with dispersion-corrected density functional theory (DFT-D)
Source: Acta Crystallogr B Struct Sci Cryst Eng Mater. 2014 Dec 1;70(Pt 6):1020–32. doi: 10.1107/S2052520614022902 (PMC4468513; doi:10.1107/S2052520614022902)
Supplement: Supplementary file 1 [file b-70-01020-sup1.zip › ExpCifs/QIKZAN02_Hcorrected.cif]

data_bi5002_5-E_Hcorrected
_symmetry_cell_setting           orthorhombic
_symmetry_space_group_name_H-M   'P 21 21 21'
_symmetry_Int_Tables_number      19
loop_
_symmetry_equiv_pos_site_id
_symmetry_equiv_pos_as_xyz
1 -x,1/2+y,1/2-z
2 1/2-x,-y,1/2+z
3 x,y,z
4 1/2+x,1/2-y,-z
_cell_length_a                   14.01476(14)
_cell_length_b                   11.03782(11)
_cell_length_c                   9.33193(12)
_cell_angle_alpha                90
_cell_angle_beta                 90
_cell_angle_gamma                90
_cell_volume                     1443.58
loop_
_atom_site_label
_atom_site_type_symbol
_atom_site_fract_x
_atom_site_fract_y
_atom_site_fract_z
C1A  C 0.38767(13) 0.82385(18) 0.36207(20)
H1A' H 0.40146 0.72694 0.38177
O1A  O 0.36696(20) 0.87525(20) 0.50011(22)
H1A  H 0.33978 0.95587 0.47637
C2A  C 0.30109(13) 0.83564(16) 0.26219(20)
H2A' H 0.31430 0.78054 0.16560
O2A  O 0.21927(18) 0.78494(21) 0.32915(25)
H2A  H 0.20895 0.81867 0.42725
C3A  C 0.28551(13) 0.96709(18) 0.21354(19)
H3A' H 0.22697 0.96709 0.13484
O3A  O 0.25919(15) 1.04091(25) 0.33494(27)
H3A  H 0.28225 1.12571 0.32623
C4A  C 0.37579(13) 1.01526(17) 0.14071(20)
H4A' H 0.38924 0.96070 0.04416
O4A  O 0.36037(15) 1.13805(19) 0.09757(31)
H4A  H 0.38441 1.19175 0.17337
C5A  C 0.46161(14) 1.01141(16) 0.23920(19)
H5A' H 0.52586 1.03654 0.17656
O5A  O 0.44599(26) 1.09354(23) 0.35316(21)
H5A  H 0.50454 1.10400 0.41241
C6A  C 0.47698(13) 0.87927(17) 0.29301(20)
H6A' H 0.49114 0.82354 0.19647
O6A  O 0.55796(15) 0.87761(24) 0.38405(23)
H6A  H 0.61326 0.87450 0.31898
C1B  C 0.97075(13) 0.97495(16) 0.30165(20)
H1B' H 0.89175 0.70781 0.13688
O1B  O 0.98914(19) 1.05929(20) 0.19022(26)
H1B  H 0.87187 0.95081 0.03698
C2B  C 0.87372(13) 0.99719(18) 0.37633(20)
H2B' H 0.79445 0.77957 0.33892
O2B  O 0.86915(24) 1.11549(19) 0.43323(23)
H2B  H 0.69790 0.84085 0.07061
C3B  C 0.78870(14) 0.96725(17) 0.27964(19)
H3B' H 0.72481 0.98126 0.34733
O3B  O 0.78077(25) 1.04561(20) 0.15501(23)
H3B  H 0.78959 1.13213 0.18123
C4B  C 0.79385(13) 0.83290(16) 0.23921(20)
H4B' H 0.86990 0.93400 0.46782
O4B  O 0.71109(18) 0.79425(28) 0.16086(23)
H4B  H 0.90838 1.17723 0.38172
C5B  C 0.88707(13) 0.80575(18) 0.15757(20)
H5B' H 1.02628 0.98283 0.38563
O5B  O 0.88647(19) 0.86407(20) 0.01871(22)
H5B  H 1.04609 1.03767 0.13469
C6B  C 0.97369(13) 0.84327(17) 0.24883(19)
H6B' H 0.97345 0.78278 0.34313
O6B  O 1.05941(15) 0.82648(27) 0.16929(23)
H6B  H 1.11386 0.82238 0.23817

#END
