# Supplementary material for: Validation of molecular crystal structures from powder diffraction data with dispersion-corrected density functional theory (DFT-D)
Source: Acta Crystallogr B Struct Sci Cryst Eng Mater. 2014 Dec 1;70(Pt 6):1020–32. doi: 10.1107/S2052520614022902 (PMC4468513; doi:10.1107/S2052520614022902)
Supplement: Supplementary file 1 [file b-70-01020-sup1.zip › ExpCifs/SAXFED_corrected.cif]

data_SAXFED_corrected
_space_group_crystal_system       triclinic
_space_group_name_Hall            '-P 1'
_space_group_IT_number            2
_space_group_name_H-M_alt         'P -1'
loop_
_space_group_symop_operation_xyz
	'x, y, z'
	'-x, -y, -z'
_cell_length_a                     9.1401(2)
_cell_length_b                    24.2640(6)
_cell_length_c                     5.17462(11)
_cell_angle_alpha                  93.126(2)
_cell_angle_beta                  101.1550(17)
_cell_angle_gamma                  83.4798(12)
_cell_volume                      1118.02(5)
_cell_formula_units_Z             2

loop_
_atom_site_label
_atom_site_type_symbol
_atom_site_symmetry_multiplicity
_atom_site_fract_x
_atom_site_fract_y
_atom_site_fract_z
_atom_site_occupancy
_atom_site_U_iso_or_equiv

S1   S   2 -0.2340(4)  0.28815(13) 0.6192(6)   1  0.0374(16)
O1   O   2  0.2560(7) -0.0120(3)   1.4274(10)  1  0.0374(16)
O2   O   2 -0.2478(8)  0.3185(3)   0.8650(11)  1  0.0374(16)
O3   O   2 -0.3653(6)  0.2694(3)   0.4502(13)  1  0.0374(16)
O4   O   2  0.0336(7)  0.3533(3)   0.7625(10)  1  0.0374(16)
N1   N   2  0.5668(6) -0.1533(2)   1.4741(10)  1  0.0374(16)
N2   N   2  0.3670(6) -0.1218(2)   1.0114(10)  1  0.0374(16)
N3   N   2  0.2294(6) -0.01516(18) 0.9822(8)   1  0.0374(16)
N4   N   2 -0.1595(5)  0.3269(2)   0.4355(8)   1  0.0374(16)
N5   N   2  0.0334(5)  0.3691(2)   0.3310(7)   1  0.0374(16)
C1   C   2  0.6417(4) -0.24417(15) 1.2714(7)   1  0.0374(16)
C2   C   2  0.5499(6) -0.18782(18) 1.2589(8)   1  0.0374(16)
C3   C   2  0.4479(6) -0.17100(18) 1.0276(9)   1  0.0374(16)
C4   C   2  0.4816(6) -0.10409(17) 1.4601(8)   1  0.0374(16)
C5   C   2  0.3824(6) -0.08836(18) 1.2287(8)   1  0.0374(16)
C6   C   2  0.2921(6) -0.0329(2)   1.2217(8)   1  0.0374(16)
C7   C   2  0.1333(4)  0.03619(15) 0.9342(7)   1  0.0374(16)
C8   C   2  0.2131(4)  0.08522(15) 0.8842(8)   1  0.0374(16)
C9   C   2  0.1033(5)  0.13571(17) 0.8259(9)   1  0.0374(16)
C10  C   2  0.1039(5)  0.18232(17) 1.0024(9)   1  0.0374(16)
C11  C   2  0.0008(6)  0.22966(17) 0.9374(9)   1  0.0374(16)
C12  C   2 -0.1014(6)  0.22939(18) 0.7006(9)   1  0.0374(16)
C13  C   2 -0.1049(6)  0.18331(17) 0.5246(8)   1  0.0374(16)
C14  C   2 -0.0037(6)  0.13682(17) 0.5896(9)   1  0.0374(16)
C15  C   2 -0.0275(5)  0.3523(3)   0.5254(8)   1  0.0374(16)
C16  C   2  0.1602(4)  0.40244(17) 0.3918(8)   1  0.0374(16)
C17  C   2  0.1109(4)  0.45667(15) 0.2519(7)   1  0.0374(16)
C18  C   2  0.2361(4)  0.49491(16) 0.3102(7)   1  0.0374(16)
C19  C   2  0.3726(4)  0.46677(15) 0.1997(8)   1  0.0374(16)
C20  C   2  0.4245(4)  0.40959(15) 0.3168(8)   1  0.0374(16)
C21  C   2  0.2983(4)  0.37263(16) 0.2961(7)   1  0.0374(16)
H1A  H   2  0.66937   -0.25713     1.07863     1  0.045(2)
H1B  H   2  0.74519   -0.24298     1.41880     1  0.045(2)
H1C  H   2  0.57503   -0.27488     1.32770     1  0.045(2)
H3A  H   2  0.43582   -0.19842     0.85215     1  0.045(2)
H3B  H   2  0.26365   -0.03499     0.81937     1  0.045(2)
H4A  H   2  0.49356   -0.07639     1.63430     1  0.045(2)
H4B  H   2 -0.20141    0.32296     0.23470     1  0.045(2)
H5   H   2 -0.01188    0.36323     0.13377     1  0.045(2)
H7A  H   2  0.04479    0.02894     0.76275     1  0.045(2)
H7B  H   2  0.07914    0.04588     1.10561     1  0.045(2)
H8A  H   2  0.26860    0.07406     0.71523     1  0.045(2)
H8B  H   2  0.29917    0.09373     1.05753     1  0.045(2)
H10  H   2  0.18705    0.18163     1.18517     1  0.045(2)
H11  H   2  0.00258    0.26603     1.07002     1  0.045(2)
H13  H   2 -0.18672    0.18338     0.34117     1  0.045(2)
H14  H   2 -0.00561    0.10084     0.45338     1  0.045(2)
H16  H   2  0.18443    0.40993     0.60641     1  0.045(2)
H17A H   2  0.00802    0.47659     0.31320     1  0.045(2)
H17B H   2  0.08279    0.44751     0.03812     1  0.045(2)
H18A H   2  0.26855    0.50223     0.52517     1  0.045(2)
H18B H   2  0.19780    0.53561     0.22271     1  0.045(2)
H19A H   2  0.46577    0.49295     0.24010     1  0.045(2)
H19B H   2  0.33957    0.46236    -0.01669     1  0.045(2)
H20A H   2  0.47538    0.41594     0.52667     1  0.045(2)
H20B H   2  0.51387    0.38799     0.22221     1  0.045(2)
H21A H   2  0.26123    0.35984     0.08827     1  0.045(2)
H21B H   2  0.33840    0.33466     0.40559     1  0.045(2)
