# Supplementary material for: Validation of molecular crystal structures from powder diffraction data with dispersion-corrected density functional theory (DFT-D)
Source: Acta Crystallogr B Struct Sci Cryst Eng Mater. 2014 Dec 1;70(Pt 6):1020–32. doi: 10.1107/S2052520614022902 (PMC4468513; doi:10.1107/S2052520614022902)
Supplement: Supplementary file 1 [file b-70-01020-sup1.zip › ExpCifs/TMAPCL05_SpGr_reint.cif]

data_TMAPCL05_SpGr_reint
_symmetry_cell_setting           orthorhombic
_symmetry_space_group_name_H-M   'P b m a'
_symmetry_Int_Tables_number      57
loop_
_symmetry_equiv_pos_site_id
_symmetry_equiv_pos_as_xyz
1 x,y,z
2 -x,1/2+y,-z
3 1/2+x,1/2-y,-z
4 1/2-x,-y,z
5 -x,-y,-z
6 x,1/2-y,z
7 1/2-x,1/2+y,z
8 1/2+x,y,-z
_cell_length_a                   11.566(2)
_cell_length_b                   11.806(2)
_cell_length_c                   5.7292(11)
_cell_angle_alpha                90.0000
_cell_angle_beta                 90.0000
_cell_angle_gamma                90.0000
_cell_volume                     782.312
loop_
_atom_site_label
_atom_site_type_symbol
_atom_site_fract_x
_atom_site_fract_y
_atom_site_fract_z
O3 O 0.04036 0.14804 0.16870
Cl1 Cl -0.01456 0.25000  0.06955
O1 O -0.00015   0.25000 -0.18644
O2 O -0.13880   0.25000  0.12723
C1 C -0.16964  -0.06277  0.33776
C2 C -0.18758   0.08000  0.63123
N1 N -0.25000   0.00000  0.48450
H1 H -0.10897  -0.10923  0.44856
H2 H -0.21842  -0.12227  0.22948
H3 H -0.12198  -0.00292  0.22738
H4 H -0.14002   0.13912  0.51958
H5 H -0.24981   0.12616  0.73960
H6 H -0.12664   0.03345  0.74167

#END
