# Supplementary material for: Validation of molecular crystal structures from powder diffraction data with dispersion-corrected density functional theory (DFT-D)
Source: Acta Crystallogr B Struct Sci Cryst Eng Mater. 2014 Dec 1;70(Pt 6):1020–32. doi: 10.1107/S2052520614022902 (PMC4468513; doi:10.1107/S2052520614022902)
Supplement: Supplementary file 1 [file b-70-01020-sup1.zip › ExpCifs/WOVTEG_Hadded.cif]

data_WOVTEG_Hadded
_symmetry_cell_setting           orthorhombic
_symmetry_space_group_name_H-M   'P n a 21'
_symmetry_Int_Tables_number      33
loop_
_symmetry_equiv_pos_site_id
_symmetry_equiv_pos_as_xyz
1 x,y,z
2 -x,-y,1/2+z
3 1/2-x,1/2+y,1/2+z
4 1/2+x,1/2-y,z
_cell_length_a                   10.271(3)
_cell_length_b                   6.8360(2)
_cell_length_c                   19.642(2)
_cell_angle_alpha                90
_cell_angle_beta                 90
_cell_angle_gamma                90
_cell_volume                     1379.12
loop_
_atom_site_label
_atom_site_type_symbol
_atom_site_fract_x
_atom_site_fract_y
_atom_site_fract_z
N1  N   0.2620(5)  0.3650(10) 0.0884(3)
C1  C   0.2855(9)  0.2280(10) 0.1358(7)
N2  N   0.3470(5)  0.2626(9)  0.1960(4)
C2  C   0.3853(7)  0.4540(10) 0.2009(5)
C3  C   0.3957(6)  0.5884(9)  0.1459(4)
C4  C   0.3106(5)  0.5510(10) 0.0901(4)
N3  N   0.5005(6)  0.7323(9)  0.1396(4)
O1  O   0.6050(5)  0.7066(8)  0.1663(3)
O2  O   0.4849(4)  0.8722(8)  0.1007(3)
N4  N   0.2953(5)  0.6685(8)  0.0346(3)
C5  C   0.2230(10) 0.603(2)  -0.0262(7)
N5  N   0.4347(6)  0.5083(9)  0.2646(4)
C6  C   0.4593(9)  0.715(2)   0.2878(5)
C7  C   0.3348(9)  0.807(2)   0.3133(7)
C8  C   0.4493(9)  0.357(2)   0.3181(6)
C9  C   0.5700(10) 0.232(2)   0.3104(8)
H1  H   0.24836    0.08211    0.12455
H2  H   0.19673    0.31682    0.04970
H3  H   0.34352    0.80121    0.03314
H4  H   0.22557    0.72388   -0.06268
H5  H   0.12151    0.56934   -0.01302
H6  H   0.26947    0.47271   -0.04837
H7  H   0.36191    0.26495    0.31749
H8  H   0.45017    0.43516    0.36705
H9  H   0.53016    0.70284    0.32946
H10 H   0.50519    0.80432    0.24892
H11 H   0.35574    0.95600    0.33113
H12 H   0.29401    0.72355    0.35611
H13 H   0.26196    0.81644    0.27247
H14 H   0.57632    0.12722    0.35280
H15 H   0.65799    0.32342    0.31091
H16 H   0.56801    0.15152    0.26200
Cl1 Cl  0.0715(2)  0.1310(3)  0.0000
O3  O  -0.1319(4)  0.4556(7) -0.0376(3)
H17 H  -0.07261    0.34779   -0.02387
H18 H  -0.22220    0.41010   -0.02966

#END
