# Supplementary material for: Validation of molecular crystal structures from powder diffraction data with dispersion-corrected density functional theory (DFT-D)
Source: Acta Crystallogr B Struct Sci Cryst Eng Mater. 2014 Dec 1;70(Pt 6):1020–32. doi: 10.1107/S2052520614022902 (PMC4468513; doi:10.1107/S2052520614022902)
Supplement: Supplementary file 1 [file b-70-01020-sup1.zip › ExpCifs/WUBDOM_rerefined.cif]

data_WUBDOM_rerefined
_cell_length_a  9.4704(12)
_cell_length_b  16.240(2)
_cell_length_c  6.9009(7)
_cell_angle_alpha 90
_cell_angle_beta  118.294(5)
_cell_angle_gamma 90
_cell_volume 934.5(2)
_space_group P121/n1
loop_
_symmetry_equiv_pos_as_xyz
	 'x, y, z '
	 '-x+1/2, y+1/2, -z+1/2 '
	 '-x, -y, -z '
	 'x+1/2, -y+1/2, z+1/2 '
loop_
_atom_site_label
_atom_site_type_symbol
_atom_site_symmetry_multiplicity
_atom_site_fract_x
_atom_site_fract_y
_atom_site_fract_z
_atom_site_occupancy
_atom_site_B_iso_or_equiv
_atom_site_U_iso_or_equiv

O1  O   4  0.1591(2)  0.2957(3)  -0.0115(3)  1   4.96(9)   0.06283
H2  H   4  0.1200     0.2728      0.0881     1   5.95(11)  0.07539
H3a H   4  0.07632    0.28657    -0.16929    0.5 5.95(11)  0.07539
H3b H   4  0.26451    0.26931     0.02376    0.5 5.95(11)  0.07539
O4  O   4 -0.0545(2)  0.2778(3)   0.5639(3)  1   4.96(9)   0.06283
H5  H   4 -0.0157     0.2605      0.4595     1   5.95(11)  0.07539
H6a H   4 -0.15863    0.25029     0.52963    0.5 5.95(11)  0.07539
H6b H   4  0.03277    0.28217     0.72049    0.5 5.95(11)  0.07539
C7  C   4 -0.0087(2)  0.08861(12) 0.2359(4)  1   4.96(9)   0.06283
C8  C   4 -0.1753(2)  0.10386(12) 0.1194(6)  1   4.96(9)   0.06283
C9  C   4  0.0533(2)  0.00705(12) 0.2816(4)  1   4.96(9)   0.06283
N10 N   4  0.0996(3)  0.15436(12) 0.3088(7)  1   4.96(9)   0.06283
C11 C   4 -0.2808(3)  0.03866(12) 0.0529(7)  1   4.96(9)   0.06283
H12 H   4 -0.2175     0.1672      0.0863     1   5.95(11)  0.07539
C13 C   4 -0.0612(2) -0.05773(12) 0.2043(7)  1   4.96(9)   0.06283
C14 C   4  0.2215(2) -0.00657(12) 0.3988(7)  1   4.96(9)   0.06283
C15 C   4  0.2580(3)  0.14059(12) 0.4211(7)  1   4.96(9)   0.06283
O16 O   4  0.0457(4)  0.23147(17) 0.2636(8)  1   4.96(9)   0.06283
C17 C   4 -0.2241(2) -0.04215(12) 0.0950(7)  1   4.96(9)   0.06283
H18 H   4 -0.4093     0.0512     -0.0334     1   5.95(11)  0.07539
H19 H   4 -0.0172    -0.1211      0.2375     1   5.95(11)  0.07539
C20 C   4  0.3218(2)  0.06062(12) 0.4653(7)  1   4.96(9)   0.06283
H21 H   4  0.2669    -0.0697      0.4333     1   5.95(11)  0.07539
H22 H   4  0.3321     0.1958      0.4741     1   5.95(11)  0.07539
H23 H   4 -0.3077    -0.0940      0.0405     1   5.95(11)  0.07539
H24 H   4  0.4517     0.0546      0.5566     1   5.95(11)  0.07539
