# Supplementary material for: Validation of molecular crystal structures from powder diffraction data with dispersion-corrected density functional theory (DFT-D)
Source: Acta Crystallogr B Struct Sci Cryst Eng Mater. 2014 Dec 1;70(Pt 6):1020–32. doi: 10.1107/S2052520614022902 (PMC4468513; doi:10.1107/S2052520614022902)
Supplement: Supplementary file 1 [file b-70-01020-sup1.zip › ExpCifs/XARNAG_Hadded.cif]

data_XARNAG_Hadded
_symmetry_cell_setting           monoclinic
_symmetry_space_group_name_H-M   'P 21/c'
_symmetry_Int_Tables_number      14
loop_
_symmetry_equiv_pos_site_id
_symmetry_equiv_pos_as_xyz
1 x,y,z
2 -x,1/2+y,1/2-z
3 -x,-y,-z
4 x,1/2-y,1/2+z
_cell_length_a                   15.7797(4)
_cell_length_b                   5.3085(2)
_cell_length_c                   9.3757(3)
_cell_angle_alpha                90
_cell_angle_beta                 93.357(3)
_cell_angle_gamma                90
_cell_volume                     784.022
loop_
_atom_site_label
_atom_site_type_symbol
_atom_site_fract_x
_atom_site_fract_y
_atom_site_fract_z
Br1 Br 0.0792  0.3131  0.6898
C1  C  0.3173  0.3635  0.5232
C2  C  0.2487  0.3112  0.6049
C3  C  0.1740  0.4509  0.5983
C4  C  0.1693  0.6581  0.5073
C5  C  0.2337  0.7265  0.4197
C6  C  0.3049  0.5794  0.4307
B1  B  0.3991  0.2070  0.5288
O1  O  0.4279  0.1123  0.6588
O2  O  0.4464  0.1663  0.4128
H1  H  0.25274 0.14689 0.67534
H2  H  0.11037 0.76691 0.50023
H3  H  0.22697 0.88791 0.34874
H4  H  0.35674 0.62619 0.36269
H5  H  0.47902 0.00409 0.64315
H6  H  0.42651 0.25405 0.32180

#END
