# Supplementary material for: Validation of molecular crystal structures from powder diffraction data with dispersion-corrected density functional theory (DFT-D)
Source: Acta Crystallogr B Struct Sci Cryst Eng Mater. 2014 Dec 1;70(Pt 6):1020–32. doi: 10.1107/S2052520614022902 (PMC4468513; doi:10.1107/S2052520614022902)
Supplement: Supplementary file 1 [file b-70-01020-sup1.zip › ExpCifs/YIRVOL_corrected.cif]

data_YIRVOL_corrected
_cell_length_a  58.324(4)
_cell_length_b  33.6850(17)
_cell_length_c  5.3163(2)
_cell_angle_alpha 90
_cell_angle_beta  90
_cell_angle_gamma 90
_cell_volume 10444.7(9)
_space_group Fdd2
loop_
_symmetry_equiv_pos_as_xyz
	 'x, y, z '
	 '-x, -y+1/2, z+1/2 '
	 '-x+1/4, y+1/4, z+1/4 '
	 '-x+1/4, y-1/4, z-1/4 '
	 '-x, -y, z '
	 'x, y+1/2, z+1/2 '
	 'x-1/4, -y+1/4, z-1/4 '
	 'x-1/4, -y-1/4, z+1/4 '
	 'x+1/2, y+1/2, z '
	 '-x+1/2, -y, z+1/2 '
	 '-x-1/4, y-1/4, z+1/4 '
	 '-x-1/4, y+1/4, z-1/4 '
	 '-x+1/2, -y+1/2, z '
	 'x+1/2, y, z+1/2 '
	 'x+1/4, -y-1/4, z-1/4 '
	 'x+1/4, -y+1/4, z+1/4 '
loop_
_atom_site_label
_atom_site_type_symbol
_atom_site_symmetry_multiplicity
_atom_site_fract_x
_atom_site_fract_y
_atom_site_fract_z
_atom_site_occupancy
_atom_site_B_iso_or_equiv
_atom_site_U_iso_or_equiv

C1  C   16 -0.05115(9)  0.73153(16)  0.0560(11) 1 4.18(16)   0.05291
O2  O   16 -0.07090(11) 0.73568(18) -0.0829(12) 1 4.18(16)   0.05291
C3  C   16 -0.04714(10) 0.76125(15)  0.2460(10) 1 4.18(16)   0.05291
C4  C   16 -0.03648(9)  0.69923(15)  0.0380(10) 1 4.18(16)   0.05291
C5  C   16 -0.07671(8)  0.70643(13) -0.2663(8)  1 4.18(16)   0.05291
O6  O   16 -0.05797(11) 0.79653(17)  0.2188(11) 1 4.18(16)   0.05291
C7  C   16 -0.02912(9)  0.75667(15)  0.4086(11) 1 4.18(16)   0.05291
C8  C   16 -0.01864(9)  0.69625(16)  0.2093(10) 1 4.18(16)   0.05291
H9  H   16 -0.03933     0.67552     -0.09769    1 5.0(2)     0.06350
C10 C   16 -0.09678(7)  0.72271(13) -0.4178(9)  1 4.18(16)   0.05291
H11 H   16 -0.08127     0.67834     -0.17149    1 5.0(2)     0.06350
H12 H   16 -0.06219     0.70089     -0.39509    1 5.0(2)     0.06350
C13 C   16 -0.05646(8)  0.82458(13)  0.4180(8)  1 4.18(16)   0.05291
H14 H   16 -0.02528     0.77960      0.54641    1 5.0(2)     0.06350
C15 C   16 -0.01456(9)  0.72418(15)  0.3915(11) 1 4.18(16)   0.05291
O16 O   16 -0.00284(11) 0.66565(19)  0.1807(12) 1 4.18(16)   0.05291
O17 O   16 -0.11634(11) 0.72963(17) -0.2603(13) 1 4.18(16)   0.05291
H18 H   16 -0.09152     0.75036     -0.51311    1 5.0(2)     0.06350
H19 H   16 -0.10133     0.70074     -0.56395    1 5.0(2)     0.06350
H20 H   16 -0.05995     0.81011      0.60060    1 5.0(2)     0.06350
H21 H   16 -0.03904     0.83738      0.42339    1 5.0(2)     0.06350
C22 C   16 -0.07358(7)  0.85654(13)  0.3668(9)  1 4.18(16)   0.05291
H23 H   16 -0.00017     0.72102      0.52062    1 5.0(2)     0.06350
C24 C   16  0.00034(9)  0.63720(17)  0.3647(11) 1 4.18(16)   0.05291
C25 C   16 -0.12537(9)  0.76926(12) -0.2479(8)  1 4.18(16)   0.05291
O26 O   16 -0.09613(9)  0.84140(18)  0.4055(14) 1 4.18(16)   0.05291
H27 H   16 -0.07025     0.88178      0.49519    1 5.0(2)     0.06350
H28 H   16 -0.07144     0.86705      0.17114    1 5.0(2)     0.06350
C29 C   16  0.01995(9)  0.61365(17)  0.3415(11) 1 4.18(16)   0.05291
C30 C   16 -0.01703(8)  0.62498(17)  0.5245(11) 1 4.18(16)   0.05291
C31 C   16 -0.11343(7)  0.79472(13) -0.0545(8)  1 4.18(16)   0.05291
H32 H   16 -0.14336     0.76576     -0.19007    1 5.0(2)     0.06350
H33 H   16 -0.12496     0.78359     -0.43478    1 5.0(2)     0.06350
C34 C   16 -0.11372(8)  0.86827(13)  0.3296(8)  1 4.18(16)   0.05291
C35 C   16  0.02389(9)  0.58393(18)  0.5218(11) 1 4.18(16)   0.05291
H36 H   16  0.03287     0.61953      0.19925    1 5.0(2)     0.06350
H37 H   16 -0.03369     0.63932      0.53029    1 5.0(2)     0.06350
C38 C   16 -0.01168(8)  0.59435(18)  0.6972(11) 1 4.18(16)   0.05291
O39 O   16 -0.13015(10) 0.82321(16)  0.0192(16) 1 4.18(16)   0.05291
H40 H   16 -0.10800     0.77650      0.10711    1 5.0(2)     0.06350
H41 H   16 -0.09804     0.80910     -0.13202    1 5.0(2)     0.06350
H42 H   16 -0.10842     0.89954      0.35819    1 5.0(2)     0.06350
H43 H   16 -0.12848     0.86219      0.45329    1 5.0(2)     0.06350
C44 C   16 -0.12138(8)  0.86227(13)  0.0568(8)  1 4.18(16)   0.05291
N45 N   16  0.00876(10) 0.5749(2)    0.7046(14) 1 4.18(16)   0.05291
C46 C   16  0.04630(8)  0.56314(17)  0.5304(10) 1 4.18(16)   0.05291
C47 C   16 -0.02932(7)  0.58214(13)  0.8835(7)  1 4.18(16)   0.05291
H48 H   16 -0.13542     0.88339      0.01768    1 5.0(2)     0.06350
H49 H   16 -0.10723     0.86835     -0.07595    1 5.0(2)     0.06350
N50 N   16  0.06211(10) 0.5727(2)    0.3503(12) 1 4.18(16)   0.05291
C51 C   16  0.05070(8)  0.53436(17)  0.7180(10) 1 4.18(16)   0.05291
N52 N   16 -0.04893(10) 0.6032(2)    0.8667(13) 1 4.18(16)   0.05291
C53 C   16 -0.02524(8)  0.55053(17)  1.0452(11) 1 4.18(16)   0.05291
C54 C   16  0.08250(8)  0.55374(18)  0.3540(11) 1 4.18(16)   0.05291
H55 H   16  0.03759     0.52742      0.85639    1 5.0(2)     0.06350
C56 C   16  0.07199(8)  0.51567(19)  0.7161(11) 1 4.18(16)   0.05291
C57 C   16 -0.06472(9)  0.59544(18)  1.0386(11) 1 4.18(16)   0.05291
H58 H   16 -0.00890     0.53505      1.03568    1 5.0(2)     0.06350
C59 C   16 -0.04268(9)  0.54052(17)  1.2119(11) 1 4.18(16)   0.05291
C60 C   16  0.08845(8)  0.52582(19)  0.5337(10) 1 4.18(16)   0.05291
H61 H   16  0.09459     0.56178      0.20502    1 5.0(2)     0.06350
H62 H   16  0.07576     0.49303      0.85666    1 5.0(2)     0.06350
C63 C   16 -0.06247(8)  0.56448(17)  1.2155(12) 1 4.18(16)   0.05291
H64 H   16 -0.08051     0.61298      1.03450    1 5.0(2)     0.06350
H65 H   16 -0.04108     0.51575      1.34283    1 5.0(2)     0.06350
H66 H   16  0.10522     0.51160      0.53090    1 5.0(2)     0.06350
H67 H   16 -0.07638     0.55888      1.34754    1 5.0(2)     0.06350
