# Supplementary material for: Validation of molecular crystal structures from powder diffraction data with dispersion-corrected density functional theory (DFT-D)
Source: Acta Crystallogr B Struct Sci Cryst Eng Mater. 2014 Dec 1;70(Pt 6):1020–32. doi: 10.1107/S2052520614022902 (PMC4468513; doi:10.1107/S2052520614022902)
Supplement: Supplementary file 1 [file b-70-01020-sup1.zip › ExpCifs/zb5033_FormX_rerefined.cif]

data_zb5033_FormX_rerefined
_cell_length_a  12.1132(19)
_cell_length_b  8.3808(11)
_cell_length_c  13.522(2)
_cell_angle_alpha 90
_cell_angle_beta  94.938(4)
_cell_angle_gamma 90
_cell_volume 1367.6(3)
_space_group P121/c1
loop_
_symmetry_equiv_pos_as_xyz
	 'x, y, z '
	 '-x, y+1/2, -z+1/2 '
	 'x, -y+1/2, z+1/2 '
	 '-x, -y, -z '
loop_
_atom_site_label
_atom_site_type_symbol
_atom_site_symmetry_multiplicity
_atom_site_fract_x
_atom_site_fract_y
_atom_site_fract_z
_atom_site_occupancy
_atom_site_B_iso_or_equiv
_atom_site_U_iso_or_equiv

Cl1 Cl  4 0.3733(4)  0.1428(5)  0.5090(3)  1 4.5(2)    0.05746
N2  N   4 0.7416(3)  0.3360(5)  0.9184(4)  1 4.56(18)  0.05781
C3  C   4 0.6792(3)  0.2168(5)  0.8816(4)  1 4.56(18)  0.05781
C4  C   4 0.8559(3)  0.3510(6)  0.9018(3)  1 4.56(18)  0.05781
H5  H   4 0.70182    0.43523    0.94917    1 5.5(2)    0.06937
S6  S   4 0.7450(3)  0.0781(4)  0.8105(3)  1 4.56(18)  0.05781
N7  N   4 0.5739(3)  0.2048(5)  0.9009(4)  1 4.56(18)  0.05781
C8  C   4 0.9336(3)  0.2723(6)  0.9681(3)  1 4.56(18)  0.05781
C9  C   4 0.8858(3)  0.4503(6)  0.8245(3)  1 4.56(18)  0.05781
C10 C   4 0.6330(3) -0.0586(4)  0.7739(3)  1 4.56(18)  0.05781
C11 C   4 0.4974(3)  0.0768(4)  0.8693(3)  1 4.56(18)  0.05781
H12 H   4 0.53954    0.29252    0.94359    1 5.5(2)    0.06937
C13 C   4 1.0452(3)  0.2974(6)  0.9551(3)  1 4.56(18)  0.05781
C14 C   4 0.8985(3)  0.1743(4)  1.0536(2)  1 4.56(18)  0.05781
C15 C   4 0.9978(3)  0.4725(5)  0.8145(3)  1 4.56(18)  0.05781
C16 C   4 0.8012(3)  0.5485(4)  0.7655(3)  1 4.56(18)  0.05781
C17 C   4 0.5190(3)  0.0165(4)  0.7687(3)  1 4.56(18)  0.05781
H18 H   4 0.65220   -0.10153    0.70023    1 5.5(2)    0.06937
H19 H   4 0.63803   -0.15880    0.82689    1 5.5(2)    0.06937
H20 H   4 0.50616   -0.02242    0.92308    1 5.5(2)    0.06937
H21 H   4 0.41403    0.12720    0.87166    1 5.5(2)    0.06937
C22 C   4 1.0769(3)  0.3961(5)  0.8796(3)  1 4.56(18)  0.05781
H23 H   4 1.10899    0.24227    1.00591    1 5.5(2)    0.06937
H24 H   4 0.97122    0.12781    1.09843    1 5.5(2)    0.06937
H25 H   4 0.85003    0.24709    1.10194    1 5.5(2)    0.06937
H26 H   4 0.84630    0.07263    1.02750    1 5.5(2)    0.06937
H27 H   4 1.02336    0.55333    0.75748    1 5.5(2)    0.06937
H28 H   4 0.84050    0.62765    0.71421    1 5.5(2)    0.06937
H29 H   4 0.75372    0.62089    0.81506    1 5.5(2)    0.06937
H30 H   4 0.74053    0.47333    0.72149    1 5.5(2)    0.06937
H31 H   4 0.45824   -0.07666    0.74564    1 5.5(2)    0.06937
H32 H   4 0.50972    0.11089    0.71202    1 5.5(2)    0.06937
H33 H   4 1.16527    0.41596    0.87408    1 5.5(2)    0.06937
