# Supplementary material for: Validation of molecular crystal structures from powder diffraction data with dispersion-corrected density functional theory (DFT-D)
Source: Acta Crystallogr B Struct Sci Cryst Eng Mater. 2014 Dec 1;70(Pt 6):1020–32. doi: 10.1107/S2052520614022902 (PMC4468513; doi:10.1107/S2052520614022902)
Supplement: Supplementary file 1 [file b-70-01020-sup1.zip › ExpCifs/ZZZUXA02_SpGr_reint.cif]

data_ZZZUXA02_SpGr_reint
_symmetry_cell_setting           orthorhombic
_symmetry_space_group_name_H-M   'P b 21 a'
_symmetry_Int_Tables_number      29
loop_
_symmetry_equiv_pos_site_id
_symmetry_equiv_pos_as_xyz
1 x,y,z
2 -x,1/2+y,-z
3 1/2+x,y,-z
4 1/2-x,1/2+y,z
_cell_length_a                   11.0217
_cell_length_b                   7.4295
_cell_length_c                   10.0976
_cell_angle_alpha                90.0000
_cell_angle_beta                 90.0000
_cell_angle_gamma                90.0000
_cell_volume                     826.849
loop_
_atom_site_label
_atom_site_type_symbol
_atom_site_fract_x
_atom_site_fract_y
_atom_site_fract_z
S1 S -0.17556  0.18174 -0.12215
C1 C -0.05482  0.08652 -0.08782
C2 C -0.21818  0.24506  0.01616
C3 C -0.03461  0.09655  0.04939
C4 C -0.13292  0.19198  0.11198
D1 D  0.00293  0.02222 -0.16080
D2 D -0.30197  0.31924  0.03176
D3 D  0.04415  0.04076  0.09963
D4 D -0.14075  0.21830  0.21760
S2 S -0.08855 -0.24141 -0.41015
C5 C -0.20130 -0.12532 -0.44221
C6 C -0.02871 -0.25799 -0.54808
C7 C -0.20263 -0.08458 -0.57799
C8 C -0.09876 -0.16443 -0.64172
D5 D -0.26737 -0.08511 -0.36832
D6 D  0.05507 -0.33215 -0.56365
D7 D -0.27190 -0.00357 -0.62649
D8 D -0.07763 -0.15367 -0.74659

#END
