# Supplementary material for: Validation of molecular crystal structures from powder diffraction data with dispersion-corrected density functional theory (DFT-D)
Source: Acta Crystallogr B Struct Sci Cryst Eng Mater. 2014 Dec 1;70(Pt 6):1020–32. doi: 10.1107/S2052520614022902 (PMC4468513; doi:10.1107/S2052520614022902)
Supplement: Supplementary file 3 [file b-70-01020-sup3.zip]

Archive with 230 entries (230 files):
- EnergyMinimisedCifs/ACETAC04_mi_ucf.cif
- EnergyMinimisedCifs/ACETAC05_mi_ucf.cif
- EnergyMinimisedCifs/ACETAC06_mi_ucf.cif
- EnergyMinimisedCifs/AMPCIH01_mi_ucf.cif
- EnergyMinimisedCifs/BCHBZP01_mi_ucf.cif
- EnergyMinimisedCifs/BECWAJ_mi_ucf.cif
- EnergyMinimisedCifs/BICCIZ01_mi_ucf.cif
- EnergyMinimisedCifs/BISMEV03_mi_ucf.cif
- EnergyMinimisedCifs/BIWQED_mi_ucf.cif
- EnergyMinimisedCifs/BOQQUT01_mi_ucf.cif
- EnergyMinimisedCifs/BPHENO02_mi_ucf.cif
- EnergyMinimisedCifs/BUTYNE01_mi_ucf.cif
- EnergyMinimisedCifs/CABWAE_mi_ucf.cif
- EnergyMinimisedCifs/CABWIM_mi_ucf.cif
- EnergyMinimisedCifs/CABWIM01_mi_ucf.cif
- EnergyMinimisedCifs/CACDOA01_mi_ucf.cif
- EnergyMinimisedCifs/CALDOK_mi_ucf.cif
- EnergyMinimisedCifs/CEWVOP01_Hadded_mi_ucf.cif
- EnergyMinimisedCifs/CICYES01_mi_ucf.cif
- EnergyMinimisedCifs/CNITBZ01_Hadded_mi_ucf.cif
- EnergyMinimisedCifs/CYCHEX05_mi_ucf.cif
- EnergyMinimisedCifs/CYCHEX06_mi_ucf.cif
- EnergyMinimisedCifs/CYCHEX07_mi_ucf.cif
- EnergyMinimisedCifs/DEGDAV_mi_ucf.cif
- EnergyMinimisedCifs/DINYOQ_mi_ucf.cif
- EnergyMinimisedCifs/DMETSO02_mi_ucf.cif
- EnergyMinimisedCifs/DMETSO03_mi_ucf.cif
- EnergyMinimisedCifs/DMNPTL01_mi_ucf.cif
- EnergyMinimisedCifs/DOHREX01_mi_ucf.cif
- EnergyMinimisedCifs/DOHREX03_mi_ucf.cif
- EnergyMinimisedCifs/DUCKOB_mi_ucf.cif
- EnergyMinimisedCifs/DUCKOB01_mi_ucf.cif
- EnergyMinimisedCifs/DUCKOB02_mi_ucf.cif
- EnergyMinimisedCifs/DUCKOB03_mi_ucf.cif
- EnergyMinimisedCifs/DUJPOO_mi_ucf.cif
- EnergyMinimisedCifs/DUKXAJ_mi_ucf.cif
- EnergyMinimisedCifs/EPHEDH03_mi_ucf.cif
- EnergyMinimisedCifs/EYOCUQ_mi_ucf.cif
- EnergyMinimisedCifs/EYOCUQ01_mi_ucf.cif
- EnergyMinimisedCifs/FAFQAG_mi_ucf.cif
- EnergyMinimisedCifs/FAFQEK_mi_ucf.cif
- EnergyMinimisedCifs/FAFQEK01_mi_ucf.cif
- EnergyMinimisedCifs/FANDOO_Hcorrected_mi_ucf.cif
- EnergyMinimisedCifs/FEFNOV_mi_ucf.cif
- EnergyMinimisedCifs/FEFREP_mi_ucf.cif
- EnergyMinimisedCifs/FEFREP01_mi_ucf.cif
- EnergyMinimisedCifs/FEFREP02_mi_ucf.cif
- EnergyMinimisedCifs/FEFREP03_mi_ucf.cif
- EnergyMinimisedCifs/FEXBIU_mi_ucf.cif
- EnergyMinimisedCifs/FOGVIG02_mi_ucf.cif
- EnergyMinimisedCifs/FOMNAX_corrected_mi_ucf.cif
- EnergyMinimisedCifs/FUQMOU01_mi_ucf.cif
- EnergyMinimisedCifs/GEYREH_mi_ucf.cif
- EnergyMinimisedCifs/GEYREH01_mi_ucf.cif
- EnergyMinimisedCifs/GOLTUW_Hcorrected_mi_ucf.cif
- EnergyMinimisedCifs/GOLTUW_org_mi_ucf.cif
- EnergyMinimisedCifs/GUFMOJ_mi_ucf.cif
- EnergyMinimisedCifs/GUFQED_false_minimum_mi_ucf.cif
- EnergyMinimisedCifs/GUFQED_mi_ucf.cif
- EnergyMinimisedCifs/HAXMAW_mi_ucf.cif
- EnergyMinimisedCifs/HAXMAW01_mi_ucf.cif
- EnergyMinimisedCifs/HBRBEN_mi_ucf.cif
- EnergyMinimisedCifs/HCSBTZ01_mi_ucf.cif
- EnergyMinimisedCifs/HCSBTZ02_mi_ucf.cif
- EnergyMinimisedCifs/HIJFIP01_mi_ucf.cif
- EnergyMinimisedCifs/HMBENZ06_org_mi_ucf.cif
- EnergyMinimisedCifs/HMBENZ06_SpGr_reint_mi_ucf.cif
- EnergyMinimisedCifs/HMBENZ07_mi_ucf.cif
- EnergyMinimisedCifs/HMBENZ08_mi_ucf.cif
- EnergyMinimisedCifs/HMBENZ09_mi_ucf.cif
- EnergyMinimisedCifs/HMBENZ10_mi_ucf.cif
- EnergyMinimisedCifs/HMBENZ11_mi_ucf.cif
- EnergyMinimisedCifs/HMBENZ12_mi_ucf.cif
- EnergyMinimisedCifs/HOYVEX_mi_ucf.cif
- EnergyMinimisedCifs/HOYVOH_mi_ucf.cif
- EnergyMinimisedCifs/HOYVUN_mi_ucf.cif
- EnergyMinimisedCifs/HOYWAU_mi_ucf.cif
- EnergyMinimisedCifs/HOYWEY_mi_ucf.cif
- EnergyMinimisedCifs/HOYWIC_mi_ucf.cif
- EnergyMinimisedCifs/HUWREX_mi_ucf.cif
- EnergyMinimisedCifs/HUWRIB_mi_ucf.cif
- EnergyMinimisedCifs/HUWROH_mi_ucf.cif
- EnergyMinimisedCifs/HUWRUN_mi_ucf.cif
- EnergyMinimisedCifs/HUWSAU_mi_ucf.cif
- EnergyMinimisedCifs/HUWSUO_mi_ucf.cif
- EnergyMinimisedCifs/IBPRAC04_mi_ucf.cif
- EnergyMinimisedCifs/IHERES_mi_ucf.cif
- EnergyMinimisedCifs/IHESUJ_mi_ucf.cif
- EnergyMinimisedCifs/IJEKAJ_corrected_mi_ucf.cif
- EnergyMinimisedCifs/IJEKAJ_org_mi_ucf.cif
- EnergyMinimisedCifs/IJESUL_mi_ucf.cif
- EnergyMinimisedCifs/IPETON_mi_ucf.cif
- EnergyMinimisedCifs/KASMOH_mi_ucf.cif
- EnergyMinimisedCifs/KECLEJ_mi_ucf.cif
- EnergyMinimisedCifs/KIXDEB_mi_ucf.cif
- EnergyMinimisedCifs/KIXDEB01_mi_ucf.cif
- EnergyMinimisedCifs/KIXDEB02_mi_ucf.cif
- EnergyMinimisedCifs/KUTBEH_mi_ucf.cif
- EnergyMinimisedCifs/KUZDIT_mi_ucf.cif
- EnergyMinimisedCifs/LAKKEO_org_mi_ucf.cif
- EnergyMinimisedCifs/LAKKEO01_Hcorrected_mi_ucf.cif
- EnergyMinimisedCifs/LAPSIG_mi_ucf.cif
- EnergyMinimisedCifs/LAQSON01_mi_ucf.cif
- EnergyMinimisedCifs/LEPMEZ01_mi_ucf.cif
- EnergyMinimisedCifs/LEPMID_mi_ucf.cif
- EnergyMinimisedCifs/LIPVUB_Hcorrected_mi_ucf.cif
- EnergyMinimisedCifs/LIPWEM_mi_ucf.cif
- EnergyMinimisedCifs/LSERIN22_mi_ucf.cif
- EnergyMinimisedCifs/LSERIN23_mi_ucf.cif
- EnergyMinimisedCifs/LSERIN24_mi_ucf.cif
- EnergyMinimisedCifs/LSERIN25_mi_ucf.cif
- EnergyMinimisedCifs/MANTHR15_mi_ucf.cif
- EnergyMinimisedCifs/MAQDAJ_mi_ucf.cif
- EnergyMinimisedCifs/MATKIB_mi_ucf.cif
- EnergyMinimisedCifs/MECRAP_mi_ucf.cif
- EnergyMinimisedCifs/MENFER_mi_ucf.cif
- EnergyMinimisedCifs/MEWNOT_mi_ucf.cif
- EnergyMinimisedCifs/MEXZOG_Hcorrected_mi_ucf.cif
- EnergyMinimisedCifs/MEXZOG_org_mi_ucf.cif
- EnergyMinimisedCifs/MEYCEA_mi_ucf.cif
- EnergyMinimisedCifs/MEYCEA01_mi_ucf.cif
- EnergyMinimisedCifs/MEYGII_mi_ucf.cif
- EnergyMinimisedCifs/MEYGII01_mi_ucf.cif
- EnergyMinimisedCifs/MIHYOT_mi_ucf.cif
- EnergyMinimisedCifs/MYINOL03_mi_ucf.cif
- EnergyMinimisedCifs/NTRGUA01_mi_ucf.cif
- EnergyMinimisedCifs/OQUPIA_mi_ucf.cif
- EnergyMinimisedCifs/OQUPOG_mi_ucf.cif
- EnergyMinimisedCifs/OXACDH31_mi_ucf.cif
- EnergyMinimisedCifs/OXACDH32_mi_ucf.cif
- EnergyMinimisedCifs/OXACDH33_mi_ucf.cif
- EnergyMinimisedCifs/PBUPEA01_mi_ucf.cif
- EnergyMinimisedCifs/PELJOG_mi_ucf.cif
- EnergyMinimisedCifs/PELJUM_mi_ucf.cif
- EnergyMinimisedCifs/PHBARB05_mi_ucf.cif
- EnergyMinimisedCifs/POVZUW_mi_ucf.cif
- EnergyMinimisedCifs/PUXLUP01_mi_ucf.cif
- EnergyMinimisedCifs/QAMQOL_mi_ucf.cif
- EnergyMinimisedCifs/QAMXUY_mi_ucf.cif
- EnergyMinimisedCifs/QAMXUY01_org_mi_ucf.cif
- EnergyMinimisedCifs/QAMXUY01_SpGr_reint_mi_ucf.cif
- EnergyMinimisedCifs/QIBQIB01_Hadded_mi_ucf.cif
- EnergyMinimisedCifs/QIJCAN_mi_ucf.cif
- EnergyMinimisedCifs/QIJWOV_mi_ucf.cif
- EnergyMinimisedCifs/QIKZAN_mi_ucf.cif
- EnergyMinimisedCifs/QIKZAN01_mi_ucf.cif
- EnergyMinimisedCifs/QIKZAN02_Hcorrected_mi_ucf.cif
- EnergyMinimisedCifs/QIKZAN02_org_mi_ucf.cif
- EnergyMinimisedCifs/QIKZUH_mi_ucf.cif
- EnergyMinimisedCifs/QILDAS_mi_ucf.cif
- EnergyMinimisedCifs/QQQAUG02_mi_ucf.cif
- EnergyMinimisedCifs/QQQAUG04_mi_ucf.cif
- EnergyMinimisedCifs/QQQAUG05_mi_ucf.cif
- EnergyMinimisedCifs/QQQAUG06_mi_ucf.cif
- EnergyMinimisedCifs/QQQAUG07_mi_ucf.cif
- EnergyMinimisedCifs/QQQAUG08_mi_ucf.cif
- EnergyMinimisedCifs/QQQEJV06_mi_ucf.cif
- EnergyMinimisedCifs/QQQEJV07_mi_ucf.cif
- EnergyMinimisedCifs/QQQFES04_mi_ucf.cif
- EnergyMinimisedCifs/QUWYIR_mi_ucf.cif
- EnergyMinimisedCifs/RESORA08_mi_ucf.cif
- EnergyMinimisedCifs/RESORA09_mi_ucf.cif
- EnergyMinimisedCifs/RINDID_mi_ucf.cif
- EnergyMinimisedCifs/RINDID01_mi_ucf.cif
- EnergyMinimisedCifs/RUJSOF_mi_ucf.cif
- EnergyMinimisedCifs/SANQII_mi_ucf.cif
- EnergyMinimisedCifs/SAXFED_corrected_mi_ucf.cif
- EnergyMinimisedCifs/SAXFED_org_mi_ucf.cif
- EnergyMinimisedCifs/SENJIF_mi_ucf.cif
- EnergyMinimisedCifs/SIKLIH06_mi_ucf.cif
- EnergyMinimisedCifs/SILVAL_mi_ucf.cif
- EnergyMinimisedCifs/SILVAL02_mi_ucf.cif
- EnergyMinimisedCifs/SILVAL03_mi_ucf.cif
- EnergyMinimisedCifs/SILVAL04_mi_ucf.cif
- EnergyMinimisedCifs/SILVAL05_mi_ucf.cif
- EnergyMinimisedCifs/SILVAL06_mi_ucf.cif
- EnergyMinimisedCifs/SILVEP_mi_ucf.cif
- EnergyMinimisedCifs/SUTHAZ06_mi_ucf.cif
- EnergyMinimisedCifs/SUWKIE_mi_ucf.cif
- EnergyMinimisedCifs/SUWKOK_mi_ucf.cif
- EnergyMinimisedCifs/TCLBEN04_mi_ucf.cif
- EnergyMinimisedCifs/TCLBEN06_mi_ucf.cif
- EnergyMinimisedCifs/TCLBEN07_mi_ucf.cif
- EnergyMinimisedCifs/TCLBEN08_mi_ucf.cif
- EnergyMinimisedCifs/TEJWAH_mi_ucf.cif
- EnergyMinimisedCifs/TMAPCL05_org_mi_ucf.cif
- EnergyMinimisedCifs/TMAPCL05_SpGr_reint_mi_ucf.cif
- EnergyMinimisedCifs/TMAPCL06_mi_ucf.cif
- EnergyMinimisedCifs/UDALIV_mi_ucf.cif
- EnergyMinimisedCifs/UKAKEW01_mi_ucf.cif
- EnergyMinimisedCifs/UKIRAI_corrected_mi_ucf.cif
- EnergyMinimisedCifs/UKIRAI_org_mi_ucf.cif
- EnergyMinimisedCifs/VANGAT_mi_ucf.cif
- EnergyMinimisedCifs/VEGNAX02_mi_ucf.cif
- EnergyMinimisedCifs/WAFLIA_mi_ucf.cif
- EnergyMinimisedCifs/WAWZAX_mi_ucf.cif
- EnergyMinimisedCifs/WEJHAV_mi_ucf.cif
- EnergyMinimisedCifs/WIMWOE_Hadded_mi_ucf.cif
- EnergyMinimisedCifs/WOCVUF_mi_ucf.cif
- EnergyMinimisedCifs/WOVSUV_mi_ucf.cif
- EnergyMinimisedCifs/WOVTAC_mi_ucf.cif
- EnergyMinimisedCifs/WOVTEG_Hadded_mi_ucf.cif
- EnergyMinimisedCifs/WUBDOM_mi_ucf.cif
- EnergyMinimisedCifs/XARNAG_Hadded_mi_ucf.cif
- EnergyMinimisedCifs/XINRUH02_mi_ucf.cif
- EnergyMinimisedCifs/XOZJOM_mi_ucf.cif
- EnergyMinimisedCifs/XUDTEV_mi_ucf.cif
- EnergyMinimisedCifs/XUDTIZ_corrected_mi_ucf.cif
- EnergyMinimisedCifs/XUDTIZ_org_mi_ucf.cif
- EnergyMinimisedCifs/XUDTOF_mi_ucf.cif
- EnergyMinimisedCifs/YADHUI_mi_ucf.cif
- EnergyMinimisedCifs/YEJQAF_mi_ucf.cif
- EnergyMinimisedCifs/YEJQEJ_mi_ucf.cif
- EnergyMinimisedCifs/YIRVOL_corrected_mi_ucf.cif
- EnergyMinimisedCifs/YIRVOL_org_mi_ucf.cif
- EnergyMinimisedCifs/YIXSII_mi_ucf.cif
- EnergyMinimisedCifs/YOKQAQ_mi_ucf.cif
- EnergyMinimisedCifs/YOKQEU_mi_ucf.cif
- EnergyMinimisedCifs/zb5033_FormA_mi_ucf.cif
- EnergyMinimisedCifs/zb5033_FormX_mi_ucf.cif
- EnergyMinimisedCifs/zb5033_FormZ_mi_ucf.cif
- EnergyMinimisedCifs/ZZZULS01_mi_ucf.cif
- EnergyMinimisedCifs/ZZZUXA02_org_mi_ucf.cif
- EnergyMinimisedCifs/ZZZUXA02_SpGr_reint_mi_ucf.cif
- EnergyMinimisedCifs/ZZZUXA03_mi_ucf.cif
- EnergyMinimisedCifs/ZZZVCO03_mi_ucf.cif
- EnergyMinimisedCifs/ZZZVCO05_mi_ucf.cif
- EnergyMinimisedCifs/ZZZVZE02_mi_ucf.cif
- EnergyMinimisedCifs/ZZZWGK02_mi_ucf.cif
- EnergyMinimisedCifs/ZZZWNG03_mi_ucf.cif
