# Supplementary material for: Validation of molecular crystal structures from powder diffraction data with dispersion-corrected density functional theory (DFT-D)
Source: Acta Crystallogr B Struct Sci Cryst Eng Mater. 2014 Dec 1;70(Pt 6):1020–32. doi: 10.1107/S2052520614022902 (PMC4468513; doi:10.1107/S2052520614022902)
Supplement: Supplementary file 3 [file b-70-01020-sup3.zip › EnergyMinimisedCifs/ACETAC04_mi_ucf.cif]

data_ACETAC04_mi_ucf
_symmetry_cell_setting orthorhombic
_symmetry_space_group_name_H-M 'P n a 2_1'
_symmetry_Int_Tables_number 33
loop_
_symmetry_equiv_pos_site_id
_symmetry_equiv_pos_as_xyz
1 x,y,z
2 -x+1/2,y+1/2,z+1/2
3 x+1/2,-y+1/2,z
4 -x,-y,z+1/2
_cell_length_a 13.033304085713301
_cell_length_b 3.954511242893461
_cell_length_c 5.777381842194123
_cell_angle_alpha 90.000000000000000
_cell_angle_beta 90.000000000000000
_cell_angle_gamma 90.000000000000000
loop_
_atom_site_label
_atom_site_type_symbol
_atom_site_fract_x
_atom_site_fract_y
_atom_site_fract_z
C1 C 0.165299155115645 0.291299043506556 0.167445290319985
C2 C 0.088210342393244 0.383509509185404 0.348484520333948
O1 O 0.127101702781192 0.107977478005408 -0.004107137915819
O2 O 0.257216816475832 0.377019403341480 0.171695964824571
D1 D 0.125384546061209 0.517083454331974 0.491308505822886
D2 D 0.048821265865695 0.155809329092223 0.410740665311192
D3 D 0.029285406308592 0.546728438363128 0.271084361940071
D4 D 0.182249444034023 0.038219698035958 -0.122552170636834
#END
