# Supplementary material for: Validation of molecular crystal structures from powder diffraction data with dispersion-corrected density functional theory (DFT-D)
Source: Acta Crystallogr B Struct Sci Cryst Eng Mater. 2014 Dec 1;70(Pt 6):1020–32. doi: 10.1107/S2052520614022902 (PMC4468513; doi:10.1107/S2052520614022902)
Supplement: Supplementary file 3 [file b-70-01020-sup3.zip › EnergyMinimisedCifs/ACETAC05_mi_ucf.cif]

data_ACETAC05_mi_ucf
_symmetry_cell_setting orthorhombic
_symmetry_space_group_name_H-M 'P n a 2_1'
_symmetry_Int_Tables_number 33
loop_
_symmetry_equiv_pos_site_id
_symmetry_equiv_pos_as_xyz
1 x,y,z
2 -x+1/2,y+1/2,z+1/2
3 x+1/2,-y+1/2,z
4 -x,-y,z+1/2
_cell_length_a 13.044304844809028
_cell_length_b 3.966054246585164
_cell_length_c 5.775237663536772
_cell_angle_alpha 90.000000000000000
_cell_angle_beta 90.000000000000000
_cell_angle_gamma 90.000000000000000
loop_
_atom_site_label
_atom_site_type_symbol
_atom_site_fract_x
_atom_site_fract_y
_atom_site_fract_z
C1 C 0.165355513436089 0.291412254719198 0.169491956464928
C2 C 0.088287768557560 0.383662632279845 0.350464742862116
O1 O 0.127218402417780 0.107988222693135 -0.001892076096514
O2 O 0.257157573490679 0.377220780380121 0.173610023780716
D1 D 0.125453997032777 0.516121835569087 0.493632085382065
D2 D 0.048631273811911 0.156929949935090 0.412305672873277
D3 D 0.029673808214834 0.547432289599595 0.273014839190071
D4 D 0.182302450631563 0.038457667115482 -0.120327244456660
#END
