# Supplementary material for: Validation of molecular crystal structures from powder diffraction data with dispersion-corrected density functional theory (DFT-D)
Source: Acta Crystallogr B Struct Sci Cryst Eng Mater. 2014 Dec 1;70(Pt 6):1020–32. doi: 10.1107/S2052520614022902 (PMC4468513; doi:10.1107/S2052520614022902)
Supplement: Supplementary file 3 [file b-70-01020-sup3.zip › EnergyMinimisedCifs/ACETAC06_mi_ucf.cif]

data_ACETAC06_mi_ucf
_symmetry_cell_setting orthorhombic
_symmetry_space_group_name_H-M 'P n a 2_1'
_symmetry_Int_Tables_number 33
loop_
_symmetry_equiv_pos_site_id
_symmetry_equiv_pos_as_xyz
1 x,y,z
2 -x+1/2,y+1/2,z+1/2
3 x+1/2,-y+1/2,z
4 -x,-y,z+1/2
_cell_length_a 13.031777235917950
_cell_length_b 3.956456662766531
_cell_length_c 5.774569713004855
_cell_angle_alpha 90.000000000000000
_cell_angle_beta 90.000000000000000
_cell_angle_gamma 90.000000000000000
loop_
_atom_site_label
_atom_site_type_symbol
_atom_site_fract_x
_atom_site_fract_y
_atom_site_fract_z
C1 C 0.165279335701406 0.292180210018331 0.171801446666468
C2 C 0.088203660366893 0.384288443468007 0.352988363573013
O1 O 0.127086629594585 0.108646771549309 0.000294245387649
O2 O 0.257176644084815 0.378193461408676 0.175848801788149
D1 D 0.125416943470970 0.517415147965486 0.496001734606270
D2 D 0.048711457302307 0.156758781656734 0.415053053384187
D3 D 0.029361774440298 0.547885074411676 0.275672770952730
D4 D 0.182238593320730 0.039120571459847 -0.118260416358466
#END
