# Supplementary material for: Validation of molecular crystal structures from powder diffraction data with dispersion-corrected density functional theory (DFT-D)
Source: Acta Crystallogr B Struct Sci Cryst Eng Mater. 2014 Dec 1;70(Pt 6):1020–32. doi: 10.1107/S2052520614022902 (PMC4468513; doi:10.1107/S2052520614022902)
Supplement: Supplementary file 3 [file b-70-01020-sup3.zip › EnergyMinimisedCifs/AMPCIH01_mi_ucf.cif]

data_AMPCIH01_mi_ucf
_symmetry_cell_setting orthorhombic
_symmetry_space_group_name_H-M 'P 2_1 2_1 2_1'
_symmetry_Int_Tables_number 19
loop_
_symmetry_equiv_pos_site_id
_symmetry_equiv_pos_as_xyz
1 x,y,z
2 -x+1/2,-y,z+1/2
3 x+1/2,-y+1/2,-z
4 -x,y+1/2,-z+1/2
_cell_length_a 15.289275319698646
_cell_length_b 18.861136616573823
_cell_length_c 6.606250008489210
_cell_angle_alpha 90.000000000000000
_cell_angle_beta 90.000000000000000
_cell_angle_gamma 90.000000000000000
loop_
_atom_site_label
_atom_site_type_symbol
_atom_site_fract_x
_atom_site_fract_y
_atom_site_fract_z
S10 S 0.332639801624434 0.464959074299900 0.265329046394702
O17 O 0.546662366804271 0.358642065013325 0.554603986188166
O21 O 0.327136614829186 0.244074341744077 0.626777131383432
O22 O 0.287760762587956 0.211419930630605 0.310915593250207
O25 O 0.544475178843685 0.580626200978138 0.797337188739527
N13 N 0.392952360370841 0.371041825642939 0.512923119569413
N23 N 0.499089004176193 0.519986762646676 0.511983088905290
N27 N 0.665662103995635 0.654096486844240 0.552153638067408
C11 C 0.292563511367678 0.371745014496186 0.229490294636019
C12 C 0.358627598035752 0.324770451769580 0.354833220205700
C14 C 0.358918448663503 0.444075721764272 0.526289765780069
C15 C 0.449598548987062 0.466764946576803 0.614561824093137
C16 C 0.476530067170874 0.390034871015752 0.562647644482689
C18 C 0.198717434895925 0.366634839840763 0.307975120405754
C19 C 0.295850909592919 0.355020796567312 0.004046886279898
C20 C 0.320823048152418 0.254383289684745 0.440238667152292
C24 C 0.541472359320292 0.572255728648556 0.610514887331552
C26 C 0.582628780828796 0.626110536073428 0.466349361984224
C28 C 0.515970848287193 0.683287791762991 0.421207583575556
C29 C 0.473565955507753 0.682423619459825 0.233217789906435
C30 C 0.408976338747294 0.732214652265929 0.190869173254295
C31 C 0.386461730188927 0.783071639662213 0.334606445048178
C32 C 0.428381123511810 0.784120996794516 0.521575336759050
C33 C 0.492947716363906 0.734116467451856 0.566167896162939
H34 H 0.413456902601177 0.309774545942689 0.255724704733051
H35 H 0.302732715041514 0.451306809866007 0.627220038537631
H36 H 0.447542291145345 0.478039102846456 0.777327531297918
H37 H 0.599497508448355 0.599245563928118 0.324328271457686
H38 H 0.707408488132283 0.611504280168094 0.588712004321804
H39 H 0.658816504001274 0.684337469043412 0.685433503896754
H40 H 0.693387537494296 0.685488121643360 0.437605171861205
H41 H 0.492299702415663 0.643635290239209 0.118843062395023
H42 H 0.377519283930472 0.732834246042855 0.043799456545606
H43 H 0.411365272062546 0.823767535051767 0.634064138404884
H44 H 0.525217285093479 0.735319838268147 0.713162079346910
H45 H 0.156547709287188 0.403541042030694 0.225197288485262
H46 H 0.173569448995718 0.312966891195129 0.281781618232081
H47 H 0.193632647571869 0.378813962679203 0.469822454333281
H48 H 0.362885777712011 0.354982670260158 -0.054233723591884
H49 H 0.267075307613718 0.302866995467959 -0.025212024050944
H50 H 0.256917116301032 0.393679234322451 -0.081545234802342
H51 H 0.512975757563343 0.512509214498166 0.358049013773996
H52 H 0.337576548507484 0.822824071039735 0.297423929280199
O1 O 0.558273626376529 0.491963109321530 0.125498919320025
H2 H 0.552469787979716 0.522163353711703 0.004035793721345
H3 H 0.620467212272204 0.477354734420503 0.133797131005896
O4 O 0.732522124338833 0.458803061505841 0.189060386463389
H5 H 0.757425272473853 0.507429367591928 0.174559505088370
H6 H 0.731015895166040 0.445048290334947 0.335558594655227
O7 O 0.713256116271306 0.410570528658272 0.572659440896714
H8 H 0.650541020842728 0.396601650099910 0.573947667145686
H9 H 0.745634083745986 0.365116221872730 0.604610059720905
#END
