# Supplementary material for: Validation of molecular crystal structures from powder diffraction data with dispersion-corrected density functional theory (DFT-D)
Source: Acta Crystallogr B Struct Sci Cryst Eng Mater. 2014 Dec 1;70(Pt 6):1020–32. doi: 10.1107/S2052520614022902 (PMC4468513; doi:10.1107/S2052520614022902)
Supplement: Supplementary file 3 [file b-70-01020-sup3.zip › EnergyMinimisedCifs/BCHBZP01_mi_ucf.cif]

data_BCHBZP01_mi_ucf
_symmetry_cell_setting monoclinic
_symmetry_space_group_name_H-M 'P 2_1/c'
_symmetry_Int_Tables_number 14
loop_
_symmetry_equiv_pos_site_id
_symmetry_equiv_pos_as_xyz
1 x,y,z
2 -x,y+1/2,-z+1/2
3 -x,-y,-z
4 x,-y-1/2,z-1/2
_cell_length_a 15.647499315902305
_cell_length_b 11.119947004885539
_cell_length_c 8.419687382463099
_cell_angle_alpha 90.000000000000000
_cell_angle_beta 96.254759774921723
_cell_angle_gamma 90.000000000000000
loop_
_atom_site_label
_atom_site_type_symbol
_atom_site_fract_x
_atom_site_fract_y
_atom_site_fract_z
Br1 Br 0.753711660168148 0.404140087669027 -0.347394108747622
C1 C 0.801678208260473 0.438233484766364 -0.134121984387112
C2 C 0.876903904912187 0.380200016061224 -0.069464104414170
H1 H 0.907593144326176 0.311550057763182 -0.136075608275826
C3 C 0.912942130100345 0.411992239361116 0.082775220631786
H2 H 0.971700664616823 0.367943472717079 0.134096062748571
C4 C 0.875986435386331 0.501272601702332 0.171901607763848
C5 C 0.797905333217169 0.555805334339179 0.108274848291615
C6 C 0.761612236294753 0.522422163015674 -0.045781951895163
H3 H 0.702832266717648 0.566674115058500 -0.096373257119394
N1 N 0.917459017821622 0.526441093350202 0.324641293805289
H4 H 0.957877058071265 0.460009018407895 0.378466640315086
C7 C 0.925481079537075 0.635259995009667 0.397852219175343
O1 O 0.972004675018763 0.648984664256264 0.527246342881610
C8 C 0.877320164249009 0.739396927522496 0.314541464122329
H5 H 0.892726978628958 0.819921163875573 0.387209985556835
H6 H 0.902107205263466 0.752603229421492 0.197614543967150
N2 N 0.784607384129085 0.723346905104378 0.296634727942612
C9 C 0.750796847369133 0.642976186033025 0.198976748282946
C10 C 0.654841968681391 0.643851830505481 0.171860807906889
C11 C 0.613236784480820 0.749979335626227 0.115450256108639
H7 H 0.652980133360865 0.826528499979043 0.089028490677472
C12 C 0.523874549264940 0.756625927689487 0.090874644472123
H8 H 0.492621060538358 0.838504292646260 0.043055921419133
C13 C 0.474335587252747 0.657913526403037 0.127293755131469
H9 H 0.404349949689878 0.662856492774045 0.110509280492416
C14 C 0.514056933612992 0.551450827948850 0.183026723872564
H10 H 0.476230694012107 0.473016663675671 0.209050870861100
C15 C 0.603753599621215 0.544397568279491 0.202100154807278
Cl1 Cl 0.651556155656439 0.408654061263950 0.264246469499668
#END
