# Supplementary material for: Validation of molecular crystal structures from powder diffraction data with dispersion-corrected density functional theory (DFT-D)
Source: Acta Crystallogr B Struct Sci Cryst Eng Mater. 2014 Dec 1;70(Pt 6):1020–32. doi: 10.1107/S2052520614022902 (PMC4468513; doi:10.1107/S2052520614022902)
Supplement: Supplementary file 3 [file b-70-01020-sup3.zip › EnergyMinimisedCifs/BECWAJ_mi_ucf.cif]

data_BECWAJ_mi_ucf
_symmetry_cell_setting monoclinic
_symmetry_space_group_name_H-M 'P 2_1/c'
_symmetry_Int_Tables_number 14
loop_
_symmetry_equiv_pos_site_id
_symmetry_equiv_pos_as_xyz
1 x,y,z
2 -x,y+1/2,-z+1/2
3 -x,-y,-z
4 x,-y+1/2,z+1/2
_cell_length_a 8.146334061077859
_cell_length_b 23.221108966490291
_cell_length_c 8.879920641238222
_cell_angle_alpha 90.000000000000000
_cell_angle_beta 95.025464999513659
_cell_angle_gamma 90.000000000000000
loop_
_atom_site_label
_atom_site_type_symbol
_atom_site_fract_x
_atom_site_fract_y
_atom_site_fract_z
O1 O 0.712116224715682 0.705415239028553 0.229727264067502
N1 N 0.741732077024898 0.774784997732987 0.415907602815120
N2 N 0.590000185375287 0.589761795414918 0.567104642092153
N3 N 0.840798138375779 0.808238112208283 0.332545467866055
C1 C 0.608562593558966 0.685143608070349 0.466667639255563
C2 C 0.649961294590555 0.626655427061738 0.470021738844704
C3 C 0.481597359129145 0.608669505317996 0.661905419900442
C4 C 0.429281914304184 0.665718984929115 0.661990680107682
C5 C 0.494866559154475 0.704754487358576 0.564243455514953
C6 C 0.690347442825696 0.722712272099488 0.359258794853675
C7 C 0.978484819188707 0.895527698918362 0.280714321419075
C8 C 0.863047181162351 0.861951025768968 0.369298676264151
C9 C 0.784831353335986 0.892293829137765 0.493150185970800
H1 H 0.734311419004327 0.783143028177972 0.529714162170669
H2 H 0.736623782205293 0.609616713418723 0.394118894183466
H3 H 0.438647503095041 0.576699636935739 0.739307943847575
H4 H 0.338354358851779 0.679284279642697 0.737440202373054
H5 H 0.457437130645260 0.749783449191270 0.563899339645478
H6 H 0.914062108349782 0.932807095328150 0.226751519677770
H7 H 1.081011362498779 0.912672644503098 0.356595377564319
H8 H 1.029515569066547 0.869070168304064 0.193954153980586
H9 H 0.863117328928807 0.887278381585692 0.600126756053861
H10 H 0.772566706070060 0.938396592764175 0.467816744092353
H11 H 0.662710146588881 0.875070927901818 0.511063450751561
O2 O 0.710166869161932 0.487042916550932 0.594427302272663
O3 O 0.594265356107065 0.486143869881471 0.817030306732358
O4 O 0.945056287766528 0.241300046165154 0.844403785088581
O5 O 0.637987341388650 0.400635232261276 0.993507492424409
C10 C 0.750072383368730 0.404704092455884 0.750507784932717
C11 C 0.724749289822923 0.375713812551821 0.887864860867947
C12 C 0.792505776598726 0.321124234363255 0.916696448637208
C13 C 0.883534305537107 0.294168989729118 0.809907052701214
C14 C 0.907293182302565 0.322131002803569 0.672178695107892
C15 C 0.842015351216045 0.376570418309165 0.645395028905287
C16 C 0.679438262694367 0.462056084960789 0.722595772549593
H12 H 0.653741304417113 0.528874298244280 0.583839672267258
H13 H 1.028864453400973 0.227588359212190 0.773476704301633
H14 H 0.601286125265129 0.439380735941414 0.947243230974374
H15 H 0.777854864841260 0.299872513996889 1.024066195659993
H16 H 0.972142240245909 0.300334032718220 0.586535673241943
H17 H 0.859585655493786 0.398721340455057 0.539814128944688
#END
