# Supplementary material for: Validation of molecular crystal structures from powder diffraction data with dispersion-corrected density functional theory (DFT-D)
Source: Acta Crystallogr B Struct Sci Cryst Eng Mater. 2014 Dec 1;70(Pt 6):1020–32. doi: 10.1107/S2052520614022902 (PMC4468513; doi:10.1107/S2052520614022902)
Supplement: Supplementary file 3 [file b-70-01020-sup3.zip › EnergyMinimisedCifs/BICCIZ01_mi_ucf.cif]

data_BICCIZ01_mi_ucf
_symmetry_cell_setting triclinic
_symmetry_space_group_name_H-M 'P -1'
_symmetry_Int_Tables_number 2
loop_
_symmetry_equiv_pos_site_id
_symmetry_equiv_pos_as_xyz
1 x,y,z
2 -x,-y,-z
_cell_length_a 9.523222203865060
_cell_length_b 13.887337728655202
_cell_length_c 14.369264660475439
_cell_angle_alpha 59.820592237916159
_cell_angle_beta 80.009503704300769
_cell_angle_gamma 82.145426675923161
loop_
_atom_site_label
_atom_site_type_symbol
_atom_site_fract_x
_atom_site_fract_y
_atom_site_fract_z
N1 N 0.903910920554221 1.122869794406455 0.260968001053760
C1 C 1.014356138058473 1.055783239797633 0.245194597850157
C2 C 1.102065040384445 1.111215495291122 0.136365964201796
C3 C 1.036888593980683 0.948156849780265 0.326320148837516
C4 C 1.164036961815498 0.881390455296925 0.313813642916933
O1 O 1.256546931207977 0.908596713526085 0.234739180546056
O2 O 1.173154094806559 0.778724059866794 0.405367061587379
C5 C 1.295328014338473 0.707000851622778 0.400451200872704
C6 C 0.932167629359344 0.896548417451033 0.430543846828097
C7 C 0.823887025289091 0.984264511134516 0.440024485209505
C8 C 0.724588297896041 0.943010576169321 0.540561027670430
O3 O 0.689209452819411 0.845157565655086 0.594861217253486
O4 O 0.673721871772995 1.020611450068611 0.570731525866448
C9 C 0.566289199328683 0.984678443496368 0.664655732888333
C10 C 0.813763356786505 1.091609573264477 0.356487180274296
C11 C 0.711270649799228 1.184643925669511 0.354438334699231
C12 C 0.857548582324962 0.803001480013392 0.434789893688340
C13 C 0.764118403946563 0.832620270537238 0.357997060624496
C14 C 0.698488495912073 0.753252765939566 0.350820213343884
C15 C 0.727816124849789 0.639493581147645 0.419572666829872
C16 C 0.822189388777998 0.606664464631987 0.495423098136390
C17 C 0.883533915173699 0.687852615361395 0.503470997526983
N2 N 0.977795932630091 0.645063978585438 0.588346837665068
O5 O 1.050040313016179 0.556239891072779 0.608704819086803
O6 O 0.979508695011911 0.696636764717793 0.638059756091526
N3 N 0.638886398232464 0.611629572570447 0.769380833369211
C18 C 0.703807503266347 0.585741943239042 0.858646424929516
C19 C 0.762811655579131 0.684077156409960 0.851785462812996
C20 C 0.710241633343490 0.477825956812804 0.941584084916921
C21 C 0.783764497752278 0.443255258051660 1.036058732263102
O7 O 0.842399853515659 0.349012067765852 1.086757903314047
O8 O 0.782076212980198 0.522725374936428 1.064555399206203
C22 C 0.863473864795665 0.496487961611865 1.151539360228718
C23 C 0.652494789075619 0.383617294737070 0.936488646532083
C24 C 0.562353095324746 0.428584960892530 0.843017131360995
C25 C 0.479766458672949 0.350053384821365 0.838243830911543
O9 O 0.419424563764479 0.366624939298294 0.761577858346037
O10 O 0.475924028081895 0.249636498818593 0.932539673676253
C26 C 0.412215577531657 0.161541255603582 0.931337960710292
C27 C 0.565760844341619 0.537574650925207 0.761392630701025
C28 C 0.494737855769312 0.587315476080973 0.660294192452146
C29 C 0.772385913841179 0.305430845908643 0.920585072058442
C30 C 0.873854769549008 0.353757546385690 0.829008152147559
C31 C 0.979933976452534 0.290913579896139 0.799859451375950
C32 C 0.984615298944409 0.174506086491055 0.860786115376165
C33 C 0.884128944861393 0.123404883447646 0.950842340765838
C34 C 0.782103031680790 0.188075380253054 0.981607279330179
N4 N 0.687605247716175 0.124986910484501 1.082099618340560
O11 O 0.667728955646654 0.026641081769296 1.109768204786785
O12 O 0.635025964972960 0.169855388491321 1.137331798628515
H1 H 1.054736675218868 1.194389990703557 0.084177644789141
H2 H 1.111440552007149 1.060670414153722 0.096497627381653
H3 H 1.211764429194648 1.118466577053933 0.144820355493325
H4 H 1.280699790981546 0.628084851176791 0.476474758087219
H5 H 1.394712887619611 0.742493354310547 0.394695071648950
H6 H 1.299840878106711 0.694669916166562 0.330234410647815
H7 H 0.992674078860157 0.859639691530866 0.500226962026515
H8 H 0.887489861501315 1.202121832016694 0.198434987600583
H9 H 0.552548838372250 1.050869933113297 0.685980347439747
H10 H 0.601398829665552 0.906165070763551 0.732513995696608
H11 H 0.465910849317132 0.973321723799214 0.644761511454993
H12 H 0.697453026674157 1.247190896064617 0.270265768786078
H13 H 0.753815786427647 1.224889608203447 0.392022476738906
H14 H 0.606796165717641 1.155250790483216 0.399083629210603
H15 H 0.742996200530734 0.920915500664534 0.301649775634308
H16 H 0.627208478355402 0.779138894887069 0.289608116459849
H17 H 0.679303363061033 0.578019409703771 0.411263157004623
H18 H 0.849777411187393 0.518915651424943 0.548833751874148
H19 H 0.644299532229014 0.691868840715722 0.706390534976607
H20 H 0.777922280261521 0.750660845558721 0.767112646233566
H21 H 0.865084152798635 0.661919209589366 0.884511095790060
H22 H 0.688547823405572 0.715671561367036 0.899382998993998
H23 H 0.824503597443882 0.557455386024577 1.178333720050185
H24 H 0.977600176094538 0.504931102742335 1.121003349184726
H25 H 0.847852811514270 0.411508219147317 1.218380091663750
H26 H 0.586577982440656 0.334837549919927 1.013412920623079
H27 H 0.407959971672897 0.091625553686283 1.014392736958848
H28 H 0.479610307597715 0.137074269843660 0.875529319386415
H29 H 0.304556034459657 0.188459499633518 0.906721800731857
H30 H 0.520713505302223 0.674640296438110 0.606366072315062
H31 H 0.378397232501933 0.582626176025438 0.679586875298841
H32 H 0.529086977159875 0.540440215803871 0.616865949766947
H33 H 0.868818741944839 0.444358951449753 0.778882956705828
H34 H 1.057688255734028 0.332992502682691 0.728948483947753
H35 H 1.065309311898214 0.124542735171098 0.837154286814793
H36 H 0.882189149681111 0.033152343550702 0.999521652827917
#END
