# Supplementary material for: Validation of molecular crystal structures from powder diffraction data with dispersion-corrected density functional theory (DFT-D)
Source: Acta Crystallogr B Struct Sci Cryst Eng Mater. 2014 Dec 1;70(Pt 6):1020–32. doi: 10.1107/S2052520614022902 (PMC4468513; doi:10.1107/S2052520614022902)
Supplement: Supplementary file 3 [file b-70-01020-sup3.zip › EnergyMinimisedCifs/BISMEV03_mi_ucf.cif]

data_BISMEV03_mi_ucf
_symmetry_cell_setting monoclinic
_symmetry_space_group_name_H-M 'P 2_1/n'
_symmetry_Int_Tables_number 14
loop_
_symmetry_equiv_pos_site_id
_symmetry_equiv_pos_as_xyz
1 x,y,z
2 -x+1/2,y+1/2,-z+1/2
3 -x,-y,-z
4 x-1/2,-y-1/2,z-1/2
_cell_length_a 6.733458977723109
_cell_length_b 13.290517423123385
_cell_length_c 7.990493574913374
_cell_angle_alpha 90.000000000000000
_cell_angle_beta 98.213052248156089
_cell_angle_gamma 90.000000000000000
loop_
_atom_site_label
_atom_site_type_symbol
_atom_site_fract_x
_atom_site_fract_y
_atom_site_fract_z
C1 C 0.063857233416153 0.477781355748194 0.244330461057614
C2 C 0.270803216919586 0.511585203314442 0.324055701708848
C3 C 0.415802874797879 0.453046953196146 0.228110533633544
C4 C 0.291417928614494 0.364630970913281 0.143662276912903
C5 C -0.084884738533914 0.341649417574799 0.060992016159281
C6 C -0.135753001887274 0.247082521453257 0.157783204031723
N1 N 0.084107352097046 0.396675655775669 0.145315208825450
N2 N -0.297162114147965 0.196466023812755 0.086052873883458
O1 O -0.100893353536962 0.515326036681156 0.264726909620840
O2 O -0.030464813107629 0.220841890666668 0.292689773104043
H1 H 0.286731260836959 0.593532664626704 0.315263783143346
H2 H 0.285761375256413 0.492188143613062 0.459113586076567
H3 H 0.467372595988458 0.501838875569989 0.132235275126089
H4 H 0.550819591779510 0.427076034629948 0.309324294965007
H5 H 0.318458912689785 0.350748548062484 0.013148789010239
H6 H 0.319381002553706 0.293920938579485 0.215186890530571
H7 H -0.215918390497522 0.391910366915534 0.045151186277654
H8 H -0.055236290851438 0.319482396663194 -0.065908654598860
H9 H -0.379485166436259 0.221232014641529 -0.024896094893279
H10 H -0.340221315242640 0.131257691193599 0.141996967274361
#END
