# Supplementary material for: Validation of molecular crystal structures from powder diffraction data with dispersion-corrected density functional theory (DFT-D)
Source: Acta Crystallogr B Struct Sci Cryst Eng Mater. 2014 Dec 1;70(Pt 6):1020–32. doi: 10.1107/S2052520614022902 (PMC4468513; doi:10.1107/S2052520614022902)
Supplement: Supplementary file 3 [file b-70-01020-sup3.zip › EnergyMinimisedCifs/BIWQED_mi_ucf.cif]

data_BIWQED_mi_ucf
_symmetry_cell_setting monoclinic
_symmetry_space_group_name_H-M 'P 2_1/c'
_symmetry_Int_Tables_number 14
loop_
_symmetry_equiv_pos_site_id
_symmetry_equiv_pos_as_xyz
1 x,y,z
2 -x,y+1/2,-z+1/2
3 -x,-y,-z
4 x,-y+1/2,z+1/2
_cell_length_a 9.674215343074337
_cell_length_b 18.080156019255735
_cell_length_c 13.489839155057728
_cell_angle_alpha 90.000000000000000
_cell_angle_beta 93.111961205842974
_cell_angle_gamma 90.000000000000000
loop_
_atom_site_label
_atom_site_type_symbol
_atom_site_fract_x
_atom_site_fract_y
_atom_site_fract_z
S1 S 0.342602551132273 0.729858176590178 0.201049530994758
O1 O 0.421657341213174 0.693141946191492 0.281870832237072
O2 O 0.293593350601890 0.688080779728781 0.113991834200625
C1 C 0.443867090958491 0.804569402741589 0.160196177332982
C2 C 0.546279812699576 0.835466610601400 0.224693704758425
C3 C 0.628986985221383 0.892456798669800 0.191655133748097
C4 C 0.609163027305288 0.917881401984248 0.093856732725963
C5 C 0.505294116880351 0.887504151625017 0.029464930045948
C6 C 0.422439182319921 0.830983953155289 0.062804985677324
C7 C 0.195371799100626 0.770152492752926 0.252924479395069
C8 C 0.201002172490505 0.793749222436307 0.351938195724420
C9 C 0.081792937789527 0.819772434290799 0.394214868652183
C10 C -0.042871477298638 0.821951725564919 0.336000462295813
C11 C -0.047293782373862 0.799702620292722 0.236301222811212
C12 C 0.071224513048193 0.773746525774842 0.194711509695356
O3 O -0.167866359357585 0.843633107030050 0.369632993582144
O4 O 0.686415960378153 0.973777493475413 0.056019149209862
C13 C -0.213778962292823 0.930457112681186 0.775339640289738
C14 C -0.246684342294401 0.864607911179333 0.843084097254700
C15 C -0.331587960744978 0.987557052177807 0.780519652067190
C16 C -0.205424769015851 0.906568387983117 0.666711687422715
C17 C -0.153186835177602 0.956147059246314 0.597790455380208
C18 C -0.140140879341270 0.936196009342027 0.498999450501544
C19 C -0.178089958062780 0.864917653625183 0.468794383155338
C20 C -0.236273762110449 0.815595925120229 0.533790859327735
C21 C -0.250634485702374 0.837176471949089 0.632217290652402
C22 C -0.072631882555973 0.961239063994902 0.813712787345455
C23 C -0.057687297537191 1.028701642473205 0.864103598958611
C24 C 0.071009285410873 1.051586423721925 0.905196159286928
C25 C 0.813434344282640 0.993097530933603 0.104654479069519
C26 C 0.823946497529529 1.059933058161932 0.156045604101763
C27 C 0.046764182105923 0.918043105477309 0.803742093366591
H1 H 0.563268713921128 0.814388032407846 0.300063804228613
H2 H 0.708999306596455 0.916572556039672 0.241408471582587
H3 H 0.491438184919193 0.908080258386746 -0.046190453414584
H4 H 0.343030540866027 0.806407415203948 0.012759286162154
H5 H 0.297636900212238 0.790969057994945 0.397284441476257
H6 H 0.086786017340016 0.837242889142500 0.471647859719399
H7 H -0.145422030224459 0.802250600382969 0.193200005809616
H8 H 0.067380425442773 0.754467147542916 0.118058257275273
H9 H -0.349635302302755 0.841565841586691 0.823961641203524
H10 H -0.169279923565004 0.820478232331532 0.838770314556412
H11 H -0.245560869522895 0.883977501931051 0.920118271383345
H12 H -0.312020308266587 1.037335697003369 0.736664467762293
H13 H -0.428887559974342 0.962765603751659 0.750806535504353
H14 H -0.345894342315142 1.004392128605595 0.857517763869335
H15 H -0.121590622215709 1.011498811969783 0.622221924933861
H16 H -0.101049357083952 0.975117774933065 0.445511205696668
H17 H -0.270169504042823 0.761134683028915 0.507417667512432
H18 H -0.297531470672119 0.798596027070147 0.682405930723140
H19 H -0.147177893640810 1.064080045591934 0.873617722516567
H20 H 0.080618462049053 1.103165488874390 0.946782365305280
H21 H 0.732407801355637 1.094112065688128 0.164521802736434
H22 H 0.038688896366010 0.865783171426297 0.763430265517871
#END
