# Supplementary material for: Validation of molecular crystal structures from powder diffraction data with dispersion-corrected density functional theory (DFT-D)
Source: Acta Crystallogr B Struct Sci Cryst Eng Mater. 2014 Dec 1;70(Pt 6):1020–32. doi: 10.1107/S2052520614022902 (PMC4468513; doi:10.1107/S2052520614022902)
Supplement: Supplementary file 3 [file b-70-01020-sup3.zip › EnergyMinimisedCifs/BOQQUT01_mi_ucf.cif]

data_BOQQUT01_mi_ucf
_symmetry_cell_setting monoclinic
_symmetry_space_group_name_H-M 'P 2_1/c'
_symmetry_Int_Tables_number 14
loop_
_symmetry_equiv_pos_site_id
_symmetry_equiv_pos_as_xyz
1 x,y,z
2 -x,y+1/2,-z+1/2
3 -x,-y,-z
4 x,-y+1/2,z+1/2
_cell_length_a 7.596870213718135
_cell_length_b 10.481426205937987
_cell_length_c 18.760377657293294
_cell_angle_alpha 90.000000000000000
_cell_angle_beta 96.036012125349671
_cell_angle_gamma 90.000000000000000
loop_
_atom_site_label
_atom_site_type_symbol
_atom_site_fract_x
_atom_site_fract_y
_atom_site_fract_z
N1 N 0.725811728459849 0.201423143746231 0.596060603613261
H1 H 0.832273565504399 0.139576831569455 0.593337396059335
C1 C 0.558154946713428 0.149144756946667 0.594793016110507
O1 O 0.540145000897235 0.031565830837294 0.592949270903131
C2 C 0.404752182283805 0.240189995649438 0.597221477356124
H2 H 0.289735806306040 0.193952419515143 0.567872960719609
C3 C 0.447350556398125 0.368374187429844 0.564191373321151
H3A H 0.336737245402825 0.434681114701334 0.567401809847117
H3B H 0.467945219492372 0.356631829711571 0.507543815043055
C4 C 0.614048202810680 0.421823069592554 0.606577480446457
H4 H 0.653154653596870 0.512474038662061 0.583864383692603
C5 C 0.767074337094723 0.330867384903257 0.601951267747013
O2 O 0.922513559055245 0.365562175446954 0.603847529512635
C6 C 0.581431875801810 0.444844119560129 0.685554024821349
H6A H 0.482495727234184 0.521517609572816 0.684812876599272
H6B H 0.702807139372935 0.481356909219785 0.715826672593103
C7 C 0.515758940628263 0.325209970461362 0.721528402684727
H7A H 0.625312400426197 0.256895343440182 0.732085665621734
H7B H 0.475289745653521 0.349901060836026 0.774242052905185
C8 C 0.363272092693954 0.260080396891848 0.675431962329968
H8A H 0.330910785449580 0.168080987902587 0.698819190983351
H8B H 0.242823467480677 0.318768091789181 0.672457821322293
N1w N 0.223264352750667 0.617020421795230 0.087321476679961
H1w H 0.331002713829066 0.555396629533879 0.087304066416798
C1w C 0.056337622746412 0.564243030291549 0.086720703536052
O1w O 0.039583717116962 0.446352224219274 0.086707287777395
C2w C -0.098379684753218 0.654380179034020 0.088155338653351
H2w H -0.212965697085988 0.607240108307130 0.058915875990530
C3w C -0.057481783108465 0.782597998437284 0.054839933108062
H3Aw H -0.168220778910721 0.848452419630387 0.058866596655171
H3Bw H -0.039643524600667 0.772693153762633 -0.002156163111120
C4w C 0.109473613220987 0.837065946117610 0.096482185189194
H4w H 0.146510708997442 0.927841390082948 0.073207527750418
C5w C 0.263326562683660 0.746823854804667 0.092216173597906
O2w O 0.418603259744251 0.782067859354738 0.094298296365772
C6w C 0.078454624009228 0.860090057456364 0.175727365920434
H6Aw H -0.019995999214536 0.936935600672434 0.175224776572685
H6Bw H 0.200352414671419 0.896641721094232 0.205608285208506
C7w C 0.013527810654442 0.740525569935121 0.212021045901046
H7Aw H 0.123125934840527 0.672249860274481 0.222594222571166
H7Bw H -0.026397902286430 0.765450429894855 0.264797813461296
C8w C -0.139369080051996 0.674869831754852 0.166435013196035
H8Aw H -0.171324870412195 0.583118326499203 0.190206682827608
H8Bw H -0.259966804108409 0.733381675054433 0.163441526430458
#END
