# Supplementary material for: Validation of molecular crystal structures from powder diffraction data with dispersion-corrected density functional theory (DFT-D)
Source: Acta Crystallogr B Struct Sci Cryst Eng Mater. 2014 Dec 1;70(Pt 6):1020–32. doi: 10.1107/S2052520614022902 (PMC4468513; doi:10.1107/S2052520614022902)
Supplement: Supplementary file 3 [file b-70-01020-sup3.zip › EnergyMinimisedCifs/BPHENO02_mi_ucf.cif]

data_BPHENO02_mi_ucf
_symmetry_cell_setting monoclinic
_symmetry_space_group_name_H-M 'C 2/c'
_symmetry_Int_Tables_number 15
loop_
_symmetry_equiv_pos_site_id
_symmetry_equiv_pos_as_xyz
1 x,y,z
2 x,-y,z+1/2
3 x+1/2,y+1/2,z
4 x+1/2,-y+1/2,z+1/2
5 -x,-y,-z
6 -x,y,-z+1/2
7 -x+1/2,-y+1/2,-z
8 -x+1/2,y+1/2,-z+1/2
_cell_length_a 16.143689099381898
_cell_length_b 8.039296408483491
_cell_length_c 16.114335616427848
_cell_angle_alpha 90.000000000000000
_cell_angle_beta 112.924267061842087
_cell_angle_gamma 90.000000000000000
loop_
_atom_site_label
_atom_site_type_symbol
_atom_site_fract_x
_atom_site_fract_y
_atom_site_fract_z
O1 O 0.377885495605984 0.158074150057777 0.977630789715975
C1 C 0.376382575498176 0.252123190620960 0.915998424207517
C2 C 0.461017438908141 0.311351228616138 0.909300131450567
C3 C 0.538991089086199 0.212864146179748 0.943315309186597
C4 C 0.619042066273431 0.270007146280151 0.939810952912152
C5 C 0.623067604138921 0.428316169254435 0.905311434779149
C6 C 0.545941038269406 0.527206657046945 0.872137847084803
C7 C 0.464982714343614 0.468430176506290 0.872756505429703
C8 C 0.288856138866305 0.308219813635846 0.845973848682699
C9 C 0.217540485717812 0.352826795201966 0.870671360350195
C10 C 0.134903348261766 0.399418938610233 0.804655090614564
C11 C 0.121667879204607 0.395134773812611 0.713599671701481
C12 C 0.192156690500539 0.348469809064545 0.688698557109846
C13 C 0.275927660310098 0.308302608490303 0.754565097951871
H14 H 0.536629763901564 0.090345019899275 0.971333596002115
H15 H 0.678283132548597 0.189939615134374 0.963649187688545
H16 H 0.686008881649407 0.475308729398271 0.904005669870998
H17 H 0.549155418465681 0.650739169359540 0.845925821866620
H18 H 0.405098265417284 0.546468067484124 0.846766916374342
H19 H 0.226777645313771 0.352604374514288 0.941404193785532
H20 H 0.080960072015527 0.439418400607864 0.824854111505058
H21 H 0.056668741016717 0.428497908346590 0.661636341561252
H22 H 0.181567655065360 0.344826675517361 0.617717332195215
H23 H 0.331097455465647 0.272921977338230 0.735173393819052
#END
