# Supplementary material for: Validation of molecular crystal structures from powder diffraction data with dispersion-corrected density functional theory (DFT-D)
Source: Acta Crystallogr B Struct Sci Cryst Eng Mater. 2014 Dec 1;70(Pt 6):1020–32. doi: 10.1107/S2052520614022902 (PMC4468513; doi:10.1107/S2052520614022902)
Supplement: Supplementary file 3 [file b-70-01020-sup3.zip › EnergyMinimisedCifs/BUTYNE01_mi_ucf.cif]

data_BUTYNE01_mi_ucf
_symmetry_cell_setting monoclinic
_symmetry_space_group_name_H-M 'C 2/m'
_symmetry_Int_Tables_number 12
loop_
_symmetry_equiv_pos_site_id
_symmetry_equiv_pos_as_xyz
1 x,y,z
2 -x,y,-z
3 x+1/2,y+1/2,z
4 -x+1/2,y+1/2,-z
5 -x,-y,-z
6 x,-y,z
7 -x-1/2,-y-1/2,-z
8 x-1/2,-y-1/2,z
_cell_length_a 6.409410657937240
_cell_length_b 6.619879087636197
_cell_length_c 4.588932996314544
_cell_angle_alpha 90.000000000000000
_cell_angle_beta 93.161370987590388
_cell_angle_gamma 90.000000000000000
loop_
_atom_site_label
_atom_site_type_symbol
_atom_site_fract_x
_atom_site_fract_y
_atom_site_fract_z
C1 C 0.079222326997301 0.000000000000000 0.079300809443112
C2 C 0.268824447209342 0.000000000000000 0.269104696963612
D1 D 0.231252785730267 0.000000000000000 0.500275584285652
D2 D 0.364421115192683 0.134495495467113 0.230444778696993
#END
