# Supplementary material for: Validation of molecular crystal structures from powder diffraction data with dispersion-corrected density functional theory (DFT-D)
Source: Acta Crystallogr B Struct Sci Cryst Eng Mater. 2014 Dec 1;70(Pt 6):1020–32. doi: 10.1107/S2052520614022902 (PMC4468513; doi:10.1107/S2052520614022902)
Supplement: Supplementary file 3 [file b-70-01020-sup3.zip › EnergyMinimisedCifs/CABWAE_mi_ucf.cif]

data_CABWAE_mi_ucf
_symmetry_cell_setting orthorhombic
_symmetry_space_group_name_H-M 'P 2_1 2_1 2_1'
_symmetry_Int_Tables_number 19
loop_
_symmetry_equiv_pos_site_id
_symmetry_equiv_pos_as_xyz
1 x,y,z
2 x+1/2,-y+1/2,-z
3 -x,y+1/2,-z+1/2
4 -x+1/2,-y,z+1/2
_cell_length_a 14.762661042700595
_cell_length_b 12.694932478675819
_cell_length_c 7.061220940831023
_cell_angle_alpha 90.000000000000000
_cell_angle_beta 90.000000000000000
_cell_angle_gamma 90.000000000000000
loop_
_atom_site_label
_atom_site_type_symbol
_atom_site_fract_x
_atom_site_fract_y
_atom_site_fract_z
O1 O 0.099810481086382 0.592333243613119 0.154625093332062
O2 O 0.225259649425631 0.779968552131418 0.076729369192352
O3 O 0.327921733932822 0.903460631529306 0.045897590013637
N1 N 0.273255831833764 0.580819611955245 0.120237446145250
N2 N 0.265328695918495 0.477620493865404 0.111821083373570
N3 N 0.306044180195484 0.810168957877485 0.074698634870836
C1 C 0.184115278518331 0.433353474306024 0.117285964997143
C2 C 0.099319158879763 0.492636036714104 0.147438127520792
C3 C 0.017188600847845 0.432301144872402 0.171361420927454
C4 C 0.017124977048714 0.325327750443471 0.159450239181976
C5 C 0.094055259369223 0.155675874053271 0.099417450493000
C6 C 0.171708166568421 0.098287606706444 0.059553363232838
C7 C 0.254343631624390 0.150936133045627 0.035216412995425
C8 C 0.259277922033887 0.259805932973083 0.052378244802157
C9 C 0.181667838170089 0.318938084479126 0.096691909146867
C10 C 0.097740478127311 0.265861359241486 0.119097009432142
C11 C 0.359380551755038 0.624275924775748 0.131554232795499
C12 C 0.376893173613127 0.733591416091032 0.109281246487488
C13 C 0.465545446896299 0.772224848470891 0.118464335488900
C14 C 0.537521440581548 0.705336655141643 0.153760181641526
C15 C 0.520981248975239 0.597762872174877 0.180227712380205
C16 C 0.433908011358205 0.557985118068206 0.167751859081327
H1 H 0.214663559546060 0.626543364664333 0.124247324194253
H3 H -0.044986254509651 0.476165184262059 0.196324565251356
H4 H -0.045591800221271 0.281409356937697 0.180380096703980
H5 H 0.028840633108857 0.117209469225004 0.119327748270504
H6 H 0.169862022800420 0.012828136721119 0.047604942661240
H7 H 0.314757992950823 0.105660227223469 0.001217562819853
H8 H 0.323023530727800 0.300854887570521 0.029653589545831
H13 H 0.476128785343604 0.855608212159603 0.093550137966507
H14 H 0.606170264088646 0.735921734155108 0.157667178243038
H15 H 0.576790761198001 0.544446247679952 0.211491464415165
H16 H 0.420425294649796 0.474592353058002 0.187166181815366
#END
