# Supplementary material for: Validation of molecular crystal structures from powder diffraction data with dispersion-corrected density functional theory (DFT-D)
Source: Acta Crystallogr B Struct Sci Cryst Eng Mater. 2014 Dec 1;70(Pt 6):1020–32. doi: 10.1107/S2052520614022902 (PMC4468513; doi:10.1107/S2052520614022902)
Supplement: Supplementary file 3 [file b-70-01020-sup3.zip › EnergyMinimisedCifs/CABWIM_mi_ucf.cif]

data_CABWIM_mi_ucf
_symmetry_cell_setting monoclinic
_symmetry_space_group_name_H-M 'P 2_1/n'
_symmetry_Int_Tables_number 14
loop_
_symmetry_equiv_pos_site_id
_symmetry_equiv_pos_as_xyz
1 x,y,z
2 x+1/2,-y+1/2,z+1/2
3 -x,-y,-z
4 -x+1/2,y+1/2,-z+1/2
_cell_length_a 12.318994173521798
_cell_length_b 19.092664763662771
_cell_length_c 4.588623657866626
_cell_angle_alpha 90.000000000000000
_cell_angle_beta 95.046657294818132
_cell_angle_gamma 90.000000000000000
loop_
_atom_site_label
_atom_site_type_symbol
_atom_site_fract_x
_atom_site_fract_y
_atom_site_fract_z
C1 C 0.331285776575590 0.378196682873501 0.330948005542939
C2 C 0.221368126677227 0.386641735223891 0.208277037603945
C3 C 0.139010244517609 0.343809749476485 0.306202718717390
C4 C 0.164510285477217 0.294365190132692 0.521210928362279
C5 C 0.271961745498843 0.286467421929837 0.646413938965395
C6 C 0.354240691550795 0.328111220655258 0.551721576706874
N7 N 0.187751422450901 0.435949050160257 -0.003281340154561
N8 N 0.264171982987118 0.473496260743534 -0.093831289811262
C9 C 0.233122075846135 0.525356999164743 -0.301830736131738
C10 C 0.317767400321933 0.562117635308054 -0.418913479125652
C11 C 0.293060860194299 0.614255613120979 -0.626402894554677
C12 C 0.184683424421333 0.629603182744958 -0.717897858580711
C13 C 0.100353405010690 0.592902416813118 -0.600104742340759
C14 C 0.123906867575948 0.541410253511733 -0.390622636239789
O1 O 0.411372407264754 0.417648770850186 0.238660976262924
CL1 Cl 0.062049070394626 0.241673756453433 0.641871881004373
H1 H 0.371927383691646 0.449936353658000 0.079463036034411
H3 H 0.056095367640907 0.350880119248520 0.208684496859424
H5 H 0.290328412557107 0.247876815067663 0.818360644446897
H6 H 0.437536258617423 0.322708903068133 0.649451926680117
H10 H 0.402129107269863 0.549845446528899 -0.346697673209500
H11 H 0.358476246351108 0.642673127242066 -0.718826670252287
H12 H 0.165503271019280 0.670127676160633 -0.881072281783430
H13 H 0.015825404941452 0.604576107463784 -0.673693644236688
H14 H 0.059641272696354 0.513475345125262 -0.291681319738908
#END
