# Supplementary material for: Validation of molecular crystal structures from powder diffraction data with dispersion-corrected density functional theory (DFT-D)
Source: Acta Crystallogr B Struct Sci Cryst Eng Mater. 2014 Dec 1;70(Pt 6):1020–32. doi: 10.1107/S2052520614022902 (PMC4468513; doi:10.1107/S2052520614022902)
Supplement: Supplementary file 3 [file b-70-01020-sup3.zip › EnergyMinimisedCifs/CABWIM01_mi_ucf.cif]

data_CABWIM01_mi_ucf
_symmetry_cell_setting monoclinic
_symmetry_space_group_name_H-M 'P 2_1/n'
_symmetry_Int_Tables_number 14
loop_
_symmetry_equiv_pos_site_id
_symmetry_equiv_pos_as_xyz
1 x,y,z
2 x+1/2,-y+1/2,z+1/2
3 -x,-y,-z
4 -x+1/2,y+1/2,-z+1/2
_cell_length_a 19.672776208710317
_cell_length_b 4.585740361239983
_cell_length_c 12.039680083435394
_cell_angle_alpha 90.000000000000000
_cell_angle_beta 105.114939983872119
_cell_angle_gamma 90.000000000000000
loop_
_atom_site_label
_atom_site_type_symbol
_atom_site_fract_x
_atom_site_fract_y
_atom_site_fract_z
C1 C 0.329511252925235 0.184937425355403 -0.084618984968060
C2 C 0.332370348511254 0.265352013735944 0.031143113812137
C3 C 0.381199827750618 0.126299763159397 0.122307147965214
C4 C 0.426172859738613 -0.083075070418391 0.099304730738528
C5 C 0.422954350631377 -0.165726416474521 -0.014175512335302
C6 C 0.374572710155956 -0.034458144401768 -0.104823280714554
N7 N 0.288720596352715 0.471795069922672 0.061924491866413
N8 N 0.245748193353164 0.598267105054179 -0.022811657641170
C9 C 0.198899386270443 0.802058967120342 0.003589789523188
C10 C 0.152884530651944 0.938547122456727 -0.091069756746874
C11 C 0.103134047335299 1.137600179068656 -0.073786136636878
C12 C 0.099535900933992 1.203827184324767 0.037643610851793
C13 C 0.146491173435651 1.072409209236744 0.132010169489511
C14 C 0.195804973296322 0.871017944558263 0.115921268834007
O1 O 0.284918137703773 0.314805533102402 -0.173831912906244
CL1 Cl 0.487509079135154 -0.248687647965892 0.212467573137872
H1 H 0.258379635742621 0.467024940923462 -0.137300828569479
H3 H 0.382725766890113 0.188916468775381 0.209972515689480
H5 H 0.458040556784982 -0.333023590046682 -0.031218099460264
H6 H 0.370805802614523 -0.098299426017975 -0.193185699997706
H10 H 0.157881680837143 0.887790160773970 -0.176924245871227
H11 H 0.067501657463504 1.244269297181336 -0.147085415083925
H12 H 0.060919990586449 1.360011560353835 0.051667083296886
H13 H 0.144828745900781 1.127691941459367 0.219223106458261
H14 H 0.231928854093637 0.766628954411812 0.189017946868043
#END
