# Supplementary material for: Validation of molecular crystal structures from powder diffraction data with dispersion-corrected density functional theory (DFT-D)
Source: Acta Crystallogr B Struct Sci Cryst Eng Mater. 2014 Dec 1;70(Pt 6):1020–32. doi: 10.1107/S2052520614022902 (PMC4468513; doi:10.1107/S2052520614022902)
Supplement: Supplementary file 3 [file b-70-01020-sup3.zip › EnergyMinimisedCifs/CACDOA01_mi_ucf.cif]

data_CACDOA01_mi_ucf
_symmetry_cell_setting monoclinic
_symmetry_space_group_name_H-M 'P 2_1/n'
_symmetry_Int_Tables_number 14
loop_
_symmetry_equiv_pos_site_id
_symmetry_equiv_pos_as_xyz
1 x,y,z
2 -x+1/2,y+1/2,-z+1/2
3 -x,-y,-z
4 x+1/2,-y+1/2,z+1/2
_cell_length_a 9.743629249067670
_cell_length_b 15.587195235408815
_cell_length_c 4.664495033958222
_cell_angle_alpha 90.000000000000000
_cell_angle_beta 101.792075361859403
_cell_angle_gamma 90.000000000000000
loop_
_atom_site_label
_atom_site_type_symbol
_atom_site_fract_x
_atom_site_fract_y
_atom_site_fract_z
C1 C -0.274755807941600 0.547033713535809 0.206897998779269
C2 C -0.375042260097660 0.606376539226896 0.070356365575404
C3 C -0.340082073534235 0.671368931477691 -0.108586135434017
C4 C -0.202863199547563 0.678432847804199 -0.154182646889203
C5 C -0.101985369729334 0.619660246247128 -0.014783038127171
C6 C -0.137325439458744 0.554650133759830 0.162226823527745
C7 C -0.313648941399407 0.479248828929439 0.405819684487263
C8 C -0.160794463560139 0.745189381405219 -0.353362538103860
O1 O -0.251833981538290 0.818222982899896 -0.382327342921801
O2 O -0.238344259923835 0.400891781484544 0.386335939730978
H1 H -0.482394344754222 0.601416060370811 0.104461778882110
H2 H -0.419449423630526 0.716994648889186 -0.213868776262968
H3 H 0.005932928948830 0.625642022287383 -0.043478091838495
H4 H -0.057657854602753 0.509361109740917 0.267603922729377
H5 H -0.288250725225374 0.502273106554751 0.634266878154819
H6 H -0.427787320646373 0.467927972653572 0.349547359849714
H7 H -0.050942806468815 0.764170769975701 -0.265907384432290
H8 H -0.164377251355536 0.716782409715661 -0.571381756141130
H9 H -0.250178938271215 0.848825107298887 -0.571309787690882
H10 H -0.238396710282860 0.367773736137915 0.570723516563062
#END
