# Supplementary material for: Validation of molecular crystal structures from powder diffraction data with dispersion-corrected density functional theory (DFT-D)
Source: Acta Crystallogr B Struct Sci Cryst Eng Mater. 2014 Dec 1;70(Pt 6):1020–32. doi: 10.1107/S2052520614022902 (PMC4468513; doi:10.1107/S2052520614022902)
Supplement: Supplementary file 3 [file b-70-01020-sup3.zip › EnergyMinimisedCifs/CALDOK_mi_ucf.cif]

data_CALDOK_mi_ucf
_symmetry_cell_setting orthorhombic
_symmetry_space_group_name_H-M 'P b c a'
_symmetry_Int_Tables_number 61
loop_
_symmetry_equiv_pos_site_id
_symmetry_equiv_pos_as_xyz
1 x,y,z
2 -x+1/2,-y,z+1/2
3 -x,y+1/2,-z+1/2
4 x+1/2,-y+1/2,-z
5 -x,-y,-z
6 x-1/2,y,-z-1/2
7 x,-y-1/2,z-1/2
8 -x-1/2,y-1/2,z
_cell_length_a 36.420681280339785
_cell_length_b 12.400105675931902
_cell_length_c 7.644830428015744
_cell_angle_alpha 90.000000000000000
_cell_angle_beta 90.000000000000000
_cell_angle_gamma 90.000000000000000
loop_
_atom_site_label
_atom_site_type_symbol
_atom_site_fract_x
_atom_site_fract_y
_atom_site_fract_z
S1 S 0.438582071775381 0.282446371011029 -0.014837132395864
C1 C 0.414737699957927 0.386661968594876 -0.129451383003678
N1 N 0.439755255031353 0.450587750166983 -0.216639659817576
C2 C 0.476380548542239 0.424654894753790 -0.189722540587245
C3 C 0.507121967470061 0.480012591485342 -0.253280626745290
C4 C 0.542029678644206 0.440990543453100 -0.211420537667312
C5 C 0.546434249359451 0.348923100280927 -0.107451376197702
C6 C 0.515874295796521 0.294317124037565 -0.041012681645781
C7 C 0.480976011319909 0.332706013747915 -0.082957307705366
N2 N 0.380087044957084 0.409052777187698 -0.130831246791989
C8 C 0.352043371302260 0.343774800880870 -0.072955400200907
C9 C 0.320428689391687 0.393636786728754 -0.009392010186774
C10 C 0.289534609752005 0.333977607532114 0.044957547828345
N3 N 0.259375708272388 0.387822858945588 0.102649841284812
C11 C 0.230264573573100 0.330230172688422 0.155951123017940
C12 C 0.198145504553053 0.385496856594246 0.216002672319009
C13 C 0.168014448472512 0.330520523776660 0.275562459364550
C14 C 0.168558905149854 0.215816877070327 0.277174427969827
C15 C 0.198625225849055 0.157955155945566 0.219341181538085
C16 C 0.229730299068964 0.213488036100005 0.155802154533399
C17 C 0.260613036465701 0.158611429916754 0.090375511661506
C18 C 0.291019622960425 0.217155862074579 0.034626720029210
C19 C 0.323324782133832 0.167501173125154 -0.034043523426730
C20 C 0.352790136366137 0.227967563936552 -0.086272837418988
C21 C 0.427500068475799 0.541236804298395 -0.322959205204130
N4 N 0.136822140225643 0.158083678811479 0.342512076273850
O1 O 0.111136518041325 0.211675468670268 0.407469148516788
O2 O 0.136212415835568 0.057494936735421 0.331467287453567
H1 H 0.503940205109623 0.553294581797196 -0.330434693147635
H2 H 0.566330003794173 0.482918972527749 -0.259508768119354
H3 H 0.573826874171039 0.319672121222616 -0.076353416842495
H4 H 0.519332105160173 0.224392986372884 0.043981903739351
H5 H 0.319634539249983 0.481125776942631 -0.001286851459934
H6 H 0.198229591343608 0.473259859284275 0.215981677931919
H7 H 0.143879748672999 0.373546026190329 0.322274111401209
H8 H 0.198764685438131 0.070208807828382 0.224296986714220
H9 H 0.259763620547518 0.070550194999181 0.082589085658944
H10 H 0.324199331925165 0.079949624398043 -0.047365436808815
H11 H 0.376547830441715 0.188094249849105 -0.144104800565477
H12 H 0.401029606447682 0.521449540390082 -0.382326827720685
H13 H 0.447466622497515 0.555811242404719 -0.427196197573478
H14 H 0.424634067349981 0.614601172999837 -0.243475703254955
#END
