# Supplementary material for: Validation of molecular crystal structures from powder diffraction data with dispersion-corrected density functional theory (DFT-D)
Source: Acta Crystallogr B Struct Sci Cryst Eng Mater. 2014 Dec 1;70(Pt 6):1020–32. doi: 10.1107/S2052520614022902 (PMC4468513; doi:10.1107/S2052520614022902)
Supplement: Supplementary file 3 [file b-70-01020-sup3.zip › EnergyMinimisedCifs/CEWVOP01_Hadded_mi_ucf.cif]

data_CEWVOP01_Hadded_mi_ucf
_symmetry_cell_setting monoclinic
_symmetry_space_group_name_H-M 'P 2_1/c'
_symmetry_Int_Tables_number 14
loop_
_symmetry_equiv_pos_site_id
_symmetry_equiv_pos_as_xyz
1 x,y,z
2 -x,y+1/2,-z+1/2
3 -x,-y,-z
4 x,-y+1/2,z+1/2
_cell_length_a 4.276024820985524
_cell_length_b 11.336594612617262
_cell_length_c 11.638503769865251
_cell_angle_alpha 90.000000000000000
_cell_angle_beta 96.233520140990635
_cell_angle_gamma 90.000000000000000
loop_
_atom_site_label
_atom_site_type_symbol
_atom_site_fract_x
_atom_site_fract_y
_atom_site_fract_z
N1 N 0.275447794706395 0.270431040616548 0.290418910359406
C1 C 0.097159123377273 0.168783453641578 0.289617569697944
N2 N 0.109517509816476 0.111706380853587 0.394968406680064
C2 C 0.272524078904393 0.150901615236287 0.496973352269735
C3 C 0.455566035940152 0.255424044036078 0.490017317285293
C4 C 0.451500403479613 0.313575352635914 0.386667712977342
O1 O -0.063022747576705 0.132269924125017 0.201779213587285
O2 O 0.249998573212355 0.093849968747003 0.589441905429304
C5 C 0.625608175436990 0.425224746946880 0.370858904385836
H1 H 0.270614774209399 0.316747212028971 0.212719953154134
H2 H -0.026611798149565 0.035564384490840 0.398532743152419
H3 H 0.597547894308717 0.287694341693936 0.566817456727192
H4 H 0.458492932867852 0.497962826466833 0.349888125377538
H5 H 0.779845413143452 0.447267489864951 0.449108896686358
H6 H 0.767322176353050 0.418148081969366 0.297984173385577
#END
