# Supplementary material for: Validation of molecular crystal structures from powder diffraction data with dispersion-corrected density functional theory (DFT-D)
Source: Acta Crystallogr B Struct Sci Cryst Eng Mater. 2014 Dec 1;70(Pt 6):1020–32. doi: 10.1107/S2052520614022902 (PMC4468513; doi:10.1107/S2052520614022902)
Supplement: Supplementary file 3 [file b-70-01020-sup3.zip › EnergyMinimisedCifs/CICYES01_mi_ucf.cif]

data_CICYES01_mi_ucf
_symmetry_cell_setting hexagonal
_symmetry_space_group_name_H-M 'P 3'
_symmetry_Int_Tables_number 143
loop_
_symmetry_equiv_pos_site_id
_symmetry_equiv_pos_as_xyz
1 x,y,z
2 -y,x-y,z
3 -x+y,-x,z
_cell_length_a 16.012412361805865
_cell_length_b 16.012412361805865
_cell_length_c 5.301229949398113
_cell_angle_alpha 90.000000000000000
_cell_angle_beta 90.000000000000000
_cell_angle_gamma 120.000000000000000
loop_
_atom_site_label
_atom_site_type_symbol
_atom_site_fract_x
_atom_site_fract_y
_atom_site_fract_z
C1 C 0.000000000000000 0.000000000000000 0.183441754143574
N1 N -0.065287401640199 0.032682383231190 0.267429328461583
N2 N -0.039736563095148 0.098999447990148 0.455403148057789
C2 C -0.116412474527357 0.110861071506069 0.483732009285685
C3 C -0.191351726896711 0.050635169619191 0.315462069669441
C4 C -0.156365373140334 0.000983280342423 0.176988901947113
C5 C -0.114631024303643 0.180984118735316 0.672430248086165
C6 C -0.200893794932862 -0.073198217055242 -0.024381940817532
H1 H 0.000000000000000 0.000000000000000 -0.024827184761844
H2 H -0.261530353305927 0.044831874362892 0.295068315192364
H3 H -0.044872920178392 0.248177515229018 0.667812002815554
H4 H -0.125218054276082 0.151971127404322 0.865335689080588
H5 H -0.171478072642004 0.198528234704018 0.634654412479779
H6 H -0.153280363490738 -0.058546464230791 -0.188147022166744
H7 H -0.267170279179384 -0.076612155732286 -0.092385256044183
H8 H -0.219206483736183 -0.144778573763899 0.048203575303062
C7 C 0.666666666666667 0.333333333333333 0.367005802861991
N3 N 0.617095634720922 0.383715570901562 0.448831500494991
N4 N 0.547225562758402 0.346634963060981 0.629265024305706
C8 C 0.515877887969167 0.410110452811198 0.645184536667668
C9 C 0.566931648815398 0.487964850330436 0.475717869143344
C10 C 0.631857802219961 0.469068117197237 0.350432993891914
C11 C 0.437491033528700 0.394514513865808 0.825284115523615
C12 C 0.706101567704133 0.523532527823716 0.154882592637297
H9 H 0.666666666666667 0.333333333333333 0.158642342152680
H10 H 0.558121428031258 0.550278008635355 0.448378868532615
H11 H 0.382134000430812 0.317916584700570 0.834697463726007
H12 H 0.403333860901165 0.436299479618073 0.768068988268802
H13 H 0.466140999158058 0.417555704880398 1.017212903655814
H14 H 0.694565535023610 0.481836784663649 -0.019540334286013
H15 H 0.778672623781407 0.544281148715108 0.224069812163576
H16 H 0.705563352330811 0.589686101241105 0.106837911192804
C13 C 0.333333333333333 0.666666666666667 0.437544290878949
N5 N 0.307393123611771 0.737005207857031 0.522444247698174
N6 N 0.354094229095495 0.796017781491107 0.720944722568042
C14 C 0.310010849497358 0.847683227640768 0.754080682074123
C15 C 0.234204803505138 0.820501630154501 0.577543544899939
C16 C 0.233413840280763 0.748120236133991 0.431701663356443
C17 C 0.344245235708568 0.922679145871192 0.955427370245376
C18 C 0.166758891575860 0.686984075162091 0.228694265571517
H17 H 0.333333333333333 0.666666666666667 0.229423254259007
H18 H 0.186137255619903 0.849541975514552 0.556088903379461
H19 H 0.388962532095655 0.911025329832099 1.091201287032799
H20 H 0.283840897490192 0.920843002032666 1.058089345655933
H21 H 0.388157110807067 0.995329244486533 0.875831932821103
H22 H 0.203532880601591 0.674018830870021 0.071228207142600
H23 H 0.128021128928489 0.721552548885020 0.152067131414259
H24 H 0.112814323384402 0.616248630685869 0.304650215693306
#END
