# Supplementary material for: Validation of molecular crystal structures from powder diffraction data with dispersion-corrected density functional theory (DFT-D)
Source: Acta Crystallogr B Struct Sci Cryst Eng Mater. 2014 Dec 1;70(Pt 6):1020–32. doi: 10.1107/S2052520614022902 (PMC4468513; doi:10.1107/S2052520614022902)
Supplement: Supplementary file 3 [file b-70-01020-sup3.zip › EnergyMinimisedCifs/CNITBZ01_Hadded_mi_ucf.cif]

data_CNITBZ01_Hadded_mi_ucf
_symmetry_cell_setting monoclinic
_symmetry_space_group_name_H-M 'P 2_1'
_symmetry_Int_Tables_number 4
loop_
_symmetry_equiv_pos_site_id
_symmetry_equiv_pos_as_xyz
1 x,y,z
2 -x,y+1/2,-z
_cell_length_a 5.735917786479293
_cell_length_b 5.386569488755738
_cell_length_c 10.740185618491044
_cell_angle_alpha 90.000000000000000
_cell_angle_beta 95.693043339996976
_cell_angle_gamma 90.000000000000000
loop_
_atom_site_label
_atom_site_type_symbol
_atom_site_fract_x
_atom_site_fract_y
_atom_site_fract_z
Cl1 Cl -0.422789299528041 -0.671708980816861 -0.093843527740182
N1 N -0.034328899326428 0.144878360187882 -0.383131149862056
O1 O 0.170432262820666 0.212101516996936 -0.351764678666314
O2 O -0.163443845979756 0.241490206205090 -0.469451769485760
C1 C -0.308673427081197 -0.436285174986396 -0.179664756891939
C2 C -0.087923222766842 -0.338826012473169 -0.138554995363852
C3 C 0.003103520414494 -0.148308749089021 -0.206470460745967
C4 C -0.128903269991849 -0.058855405634814 -0.313378919229201
C5 C -0.348235023500248 -0.156346227163184 -0.354908167410070
C6 C -0.438987409713945 -0.348335900448129 -0.287678432553206
H7 H 0.011358731080838 -0.411080550511639 -0.054629841039529
H8 H 0.174006746396563 -0.068057098963369 -0.177359549105813
H9 H -0.446536738503213 -0.084271158882694 -0.438878612815589
H10 H -0.608049874310008 -0.430061224420630 -0.319551027290119
#END
