# Supplementary material for: Validation of molecular crystal structures from powder diffraction data with dispersion-corrected density functional theory (DFT-D)
Source: Acta Crystallogr B Struct Sci Cryst Eng Mater. 2014 Dec 1;70(Pt 6):1020–32. doi: 10.1107/S2052520614022902 (PMC4468513; doi:10.1107/S2052520614022902)
Supplement: Supplementary file 3 [file b-70-01020-sup3.zip › EnergyMinimisedCifs/CYCHEX05_mi_ucf.cif]

data_CYCHEX05_mi_ucf
_symmetry_cell_setting monoclinic
_symmetry_space_group_name_H-M 'P 2_1/n'
_symmetry_Int_Tables_number 14
loop_
_symmetry_equiv_pos_site_id
_symmetry_equiv_pos_as_xyz
1 x,y,z
2 -x+1/2,y+1/2,-z+1/2
3 -x,-y,-z
4 x-1/2,-y-1/2,z-1/2
_cell_length_a 6.561768646604622
_cell_length_b 7.440020668690079
_cell_length_c 5.425340195531408
_cell_angle_alpha 90.000000000000000
_cell_angle_beta 97.583896120435952
_cell_angle_gamma 90.000000000000000
loop_
_atom_site_label
_atom_site_type_symbol
_atom_site_fract_x
_atom_site_fract_y
_atom_site_fract_z
C1 C 0.202270567743490 -0.079851192313181 0.089683802560570
C2 C 0.167353656232915 0.025000118605378 -0.155150257800592
C3 C 0.002999079887106 -0.165286787499272 0.151540052865193
D1 D 0.262889990334905 0.011851619366861 0.241697337268071
D2 D 0.123486426053354 -0.069799560487234 -0.309509557504369
D3 D -0.047923587646136 -0.269327769070796 0.012101716146642
D4 D 0.320178955963266 -0.183925692431020 0.080998360788511
D5 D 0.311110623360151 0.089096225374075 -0.193487694251254
D6 D 0.031159623354416 -0.235073916685210 0.331481264324374
#END
