# Supplementary material for: Validation of molecular crystal structures from powder diffraction data with dispersion-corrected density functional theory (DFT-D)
Source: Acta Crystallogr B Struct Sci Cryst Eng Mater. 2014 Dec 1;70(Pt 6):1020–32. doi: 10.1107/S2052520614022902 (PMC4468513; doi:10.1107/S2052520614022902)
Supplement: Supplementary file 3 [file b-70-01020-sup3.zip › EnergyMinimisedCifs/CYCHEX06_mi_ucf.cif]

data_CYCHEX06_mi_ucf
_symmetry_cell_setting monoclinic
_symmetry_space_group_name_H-M 'P 2_1/n'
_symmetry_Int_Tables_number 14
loop_
_symmetry_equiv_pos_site_id
_symmetry_equiv_pos_as_xyz
1 x,y,z
2 -x+1/2,y+1/2,-z+1/2
3 -x,-y,-z
4 x-1/2,-y-1/2,z-1/2
_cell_length_a 6.633570037238585
_cell_length_b 7.614240400285339
_cell_length_c 5.543566184490486
_cell_angle_alpha 90.000000000000000
_cell_angle_beta 97.862475192663709
_cell_angle_gamma 90.000000000000000
loop_
_atom_site_label
_atom_site_type_symbol
_atom_site_fract_x
_atom_site_fract_y
_atom_site_fract_z
C1 C 0.200399821345734 -0.078609916706107 0.088166839569537
C2 C 0.164962792703584 0.023117362535852 -0.152479003631056
C3 C 0.003039162675613 -0.161006611935875 0.149884219056564
H1 H 0.261720001307972 0.011467140577458 0.236272515048176
H2 H 0.120464331854369 -0.069998483230339 -0.303049219455003
H3 H -0.048611288805187 -0.263008156246816 0.013956442126876
H4 H 0.316585778804123 -0.180855251450881 0.080035971341848
H5 H 0.307280268068388 0.085172084369878 -0.190405528348242
H6 H 0.031380200839007 -0.228583135022309 0.326751228821076
#END
