# Supplementary material for: Validation of molecular crystal structures from powder diffraction data with dispersion-corrected density functional theory (DFT-D)
Source: Acta Crystallogr B Struct Sci Cryst Eng Mater. 2014 Dec 1;70(Pt 6):1020–32. doi: 10.1107/S2052520614022902 (PMC4468513; doi:10.1107/S2052520614022902)
Supplement: Supplementary file 3 [file b-70-01020-sup3.zip › EnergyMinimisedCifs/CYCHEX07_mi_ucf.cif]

data_CYCHEX07_mi_ucf
_symmetry_cell_setting monoclinic
_symmetry_space_group_name_H-M 'C 2/c'
_symmetry_Int_Tables_number 15
loop_
_symmetry_equiv_pos_site_id
_symmetry_equiv_pos_as_xyz
1 x,y,z
2 -x,y,-z+1/2
3 x+1/2,y+1/2,z
4 -x+1/2,y+1/2,-z+1/2
5 -x,-y,-z
6 x,-y,z+1/2
7 -x+1/2,-y+1/2,-z
8 x+1/2,-y+1/2,z+1/2
_cell_length_a 11.329671028853474
_cell_length_b 6.384772818465324
_cell_length_c 8.104349004705192
_cell_angle_alpha 90.000000000000000
_cell_angle_beta 108.073888866117798
_cell_angle_gamma 90.000000000000000
loop_
_atom_site_label
_atom_site_type_symbol
_atom_site_fract_x
_atom_site_fract_y
_atom_site_fract_z
C1 C 0.207116293566920 0.469188508410082 -0.001683966361326
C2 C 0.342968304315726 0.409730904995612 0.088018978061853
C3 C 0.380553844137424 0.214891428728982 0.005839334938297
H4 H 0.196060338879330 0.519355485306217 -0.135939806341658
H5 H 0.181385820561607 0.605143922505339 0.063416820237849
H6 H 0.356092416087690 0.378196624629363 0.226557173468906
H7 H 0.404525609701589 0.542017595385639 0.084631710064762
H8 H 0.476818907493483 0.170445430680988 0.076760968112124
H9 H 0.378877404811668 0.252439238468819 -0.127890490119262
#END
