# Supplementary material for: Validation of molecular crystal structures from powder diffraction data with dispersion-corrected density functional theory (DFT-D)
Source: Acta Crystallogr B Struct Sci Cryst Eng Mater. 2014 Dec 1;70(Pt 6):1020–32. doi: 10.1107/S2052520614022902 (PMC4468513; doi:10.1107/S2052520614022902)
Supplement: Supplementary file 3 [file b-70-01020-sup3.zip › EnergyMinimisedCifs/DEGDAV_mi_ucf.cif]

data_DEGDAV_mi_ucf
_symmetry_cell_setting monoclinic
_symmetry_space_group_name_H-M 'C 2/c'
_symmetry_Int_Tables_number 15
loop_
_symmetry_equiv_pos_site_id
_symmetry_equiv_pos_as_xyz
1 x,y,z
2 -x,y,-z+1/2
3 -x,-y,-z
4 x,-y,z+1/2
5 x+1/2,y+1/2,z
6 -x+1/2,y+1/2,-z+1/2
7 -x+1/2,-y+1/2,-z
8 x+1/2,-y+1/2,z+1/2
_cell_length_a 19.736840851711186
_cell_length_b 4.692356855447849
_cell_length_c 19.374966565085838
_cell_angle_alpha 90.000000000000000
_cell_angle_beta 108.818392006066674
_cell_angle_gamma 90.000000000000000
loop_
_atom_site_label
_atom_site_type_symbol
_atom_site_fract_x
_atom_site_fract_y
_atom_site_fract_z
C1 C 0.500000000000000 0.491054251754096 0.750000000000000
H1 H 0.530448068701255 0.632265375540149 0.725947147048530
C2 C 0.448262349287169 0.319749876575608 0.689341113159681
C3 C 0.475884319176202 0.137783733336042 0.648332838538114
C4 C 0.429730063940682 -0.031008990866883 0.590297888848050
C5 C 0.459506450309622 -0.228877957466477 0.549663397073016
C6 C 0.356168445716034 -0.006184705103710 0.573476865208324
H6 H 0.321187377157238 -0.134301553482386 0.529616560937440
C7 C 0.326167880731442 0.183049279858854 0.611546821525343
C8 C 0.250675710579874 0.212066492637475 0.591779746927303
H8 H 0.217008527182029 0.082403908335078 0.547293456211282
C9 C 0.220733157324353 0.401349646222789 0.627604359877345
H9 H 0.162977889186919 0.427404789164833 0.611145599388721
C10 C 0.265658273907655 0.564514194525619 0.685791085887800
H10 H 0.241817078590778 0.714676018055220 0.714087281859503
C11 C 0.339049911414966 0.537154006653359 0.707176366116129
H11 H 0.371409902779818 0.667279776103585 0.752131173995548
C12 C 0.372511742861487 0.348038599255614 0.670771545106735
O1 O 0.548086879788544 0.123888712150442 0.664259321242642
H1A H 0.556836258399919 -0.018920564686633 0.629900491278084
O2 O 0.413423711161468 -0.376585202080030 0.497523490496162
H2A H 0.439260071993817 -0.516141721047413 0.473645376753773
O3 O 0.526562270648660 -0.256598108827719 0.563612610453831
#END
