# Supplementary material for: Validation of molecular crystal structures from powder diffraction data with dispersion-corrected density functional theory (DFT-D)
Source: Acta Crystallogr B Struct Sci Cryst Eng Mater. 2014 Dec 1;70(Pt 6):1020–32. doi: 10.1107/S2052520614022902 (PMC4468513; doi:10.1107/S2052520614022902)
Supplement: Supplementary file 3 [file b-70-01020-sup3.zip › EnergyMinimisedCifs/DINYOQ_mi_ucf.cif]

data_DINYOQ_mi_ucf
_symmetry_cell_setting monoclinic
_symmetry_space_group_name_H-M 'P 2_1/c'
_symmetry_Int_Tables_number 14
loop_
_symmetry_equiv_pos_site_id
_symmetry_equiv_pos_as_xyz
1 x,y,z
2 -x,y+1/2,-z+1/2
3 -x,-y,-z
4 x,-y+1/2,z+1/2
_cell_length_a 19.292773922405686
_cell_length_b 5.807162550704865
_cell_length_c 14.264353369644429
_cell_angle_alpha 90.000000000000000
_cell_angle_beta 108.222852981653190
_cell_angle_gamma 90.000000000000000
loop_
_atom_site_label
_atom_site_type_symbol
_atom_site_fract_x
_atom_site_fract_y
_atom_site_fract_z
N1 N 0.001511687844387 0.065038869561628 -0.035379904623682
N2 N -0.357239859551490 -0.740685376034412 -0.655191916538086
O1 O -0.184698822223754 -0.025483267916334 -0.494851471328329
O2 O -0.227747818888629 -0.326296825526482 -0.426575305113411
O3 O -0.392515008503069 -0.894295807577163 -0.716306586060780
C1 C -0.043940151881440 -0.003729810382725 -0.129102838718162
C2 C -0.048865826683764 0.151982012053867 -0.206644153786304
H1 H -0.017833906987284 0.311798270508078 -0.189883440611306
C3 C -0.093285563517155 0.103424468046537 -0.301892713064277
H2 H -0.097963273698601 0.224121720496645 -0.362110523866893
C4 C -0.133554000322080 -0.102435921843502 -0.321267287648659
C5 C -0.127147581764571 -0.260678055016302 -0.244136866547912
H3 H -0.157534403557348 -0.421387855731745 -0.259844568289465
C6 C -0.082829044937731 -0.213490371236480 -0.148975179326280
H4 H -0.078014863184279 -0.334987467501478 -0.089018455740953
C7 C -0.182899142755875 -0.144251900668976 -0.422896319234527
C8 C -0.281017670741165 -0.385011690622313 -0.521863673316295
H5 H -0.306093215214096 -0.223726097166360 -0.557074545646220
C9 C -0.243366588286738 -0.512749646962444 -0.585313908640923
H6 H -0.206286726444971 -0.396938522345836 -0.607367102745399
H7 H -0.210423761391286 -0.651375825297134 -0.540348936563602
C10 C -0.296326508723292 -0.619513752340830 -0.679417539465135
C11 C -0.254838022211131 -0.800737132567471 -0.718782040034516
H8 H -0.234791366412991 -0.937911384618383 -0.664265630945088
H9 H -0.289599526603213 -0.876064292074282 -0.787725529270388
H10 H -0.207912814951962 -0.717027976843498 -0.732456529088991
C12 C -0.328650704513832 -0.437902979134895 -0.760549223490875
H11 H -0.351086236121762 -0.286658338853879 -0.734188676749555
H12 H -0.285309579969904 -0.377315150738278 -0.789368950277048
H13 H -0.371778687361616 -0.517347453207987 -0.821421604392254
C13 C -0.393247603958119 -0.645379588368029 -0.584995617397993
C14 C -0.335087434267005 -0.541813848515306 -0.495350893888254
H14 H -0.303762008712408 -0.683274835356890 -0.450159519246813
H15 H -0.362708215311347 -0.449415019664964 -0.449770420373879
C15 C -0.431603791997481 -0.843347785259429 -0.549882196527815
H16 H -0.453495447194056 -0.778139842775263 -0.492566677857232
H17 H -0.476643282685751 -0.913151045997395 -0.610658669671077
H18 H -0.393231323827705 -0.983309096862134 -0.517791220514644
C16 C -0.451202233158956 -0.466598992893226 -0.639754647256485
H19 H -0.485402035433997 -0.421645224667947 -0.593601703876456
H20 H -0.427275376335109 -0.307248038080246 -0.656975717746118
H21 H -0.486991197640984 -0.540677749426210 -0.708475703106325
#END
