# Supplementary material for: Validation of molecular crystal structures from powder diffraction data with dispersion-corrected density functional theory (DFT-D)
Source: Acta Crystallogr B Struct Sci Cryst Eng Mater. 2014 Dec 1;70(Pt 6):1020–32. doi: 10.1107/S2052520614022902 (PMC4468513; doi:10.1107/S2052520614022902)
Supplement: Supplementary file 3 [file b-70-01020-sup3.zip › EnergyMinimisedCifs/DMETSO02_mi_ucf.cif]

data_DMETSO02_mi_ucf
_symmetry_cell_setting monoclinic
_symmetry_space_group_name_H-M 'P 2_1/c'
_symmetry_Int_Tables_number 14
loop_
_symmetry_equiv_pos_site_id
_symmetry_equiv_pos_as_xyz
1 x,y,z
2 -x,y+1/2,-z+1/2
3 -x,-y,-z
4 x,-y-1/2,z-1/2
_cell_length_a 5.271910968360968
_cell_length_b 6.809066084426624
_cell_length_c 11.219224634328375
_cell_angle_alpha 90.000000000000000
_cell_angle_beta 95.099542942174807
_cell_angle_gamma 90.000000000000000
loop_
_atom_site_label
_atom_site_type_symbol
_atom_site_fract_x
_atom_site_fract_y
_atom_site_fract_z
S1 S 0.179229241208503 0.156754123880770 0.190317605730816
O1 O -0.107836707265837 0.142300673800576 0.164056945923255
C1 C 0.313851951143047 -0.059443762194038 0.128831897050183
C2 C 0.290432518739378 0.332835560710390 0.086051113333022
D1 D 0.239687544218410 -0.077426243625724 0.034734998536408
D2 D 0.258445011566944 -0.182488201804729 0.184262681508741
D3 D 0.521858205042520 -0.041923845844303 0.137692782596498
D4 D 0.215419010890022 0.293972274035809 -0.005309754675203
D5 D 0.221280657503820 0.477176059223803 0.111886691656524
D6 D 0.499665223606369 0.329524224594522 0.095111860798312
#END
