# Supplementary material for: Validation of molecular crystal structures from powder diffraction data with dispersion-corrected density functional theory (DFT-D)
Source: Acta Crystallogr B Struct Sci Cryst Eng Mater. 2014 Dec 1;70(Pt 6):1020–32. doi: 10.1107/S2052520614022902 (PMC4468513; doi:10.1107/S2052520614022902)
Supplement: Supplementary file 3 [file b-70-01020-sup3.zip › EnergyMinimisedCifs/DMETSO03_mi_ucf.cif]

data_DMETSO03_mi_ucf
_symmetry_cell_setting monoclinic
_symmetry_space_group_name_H-M 'P 2_1/c'
_symmetry_Int_Tables_number 14
loop_
_symmetry_equiv_pos_site_id
_symmetry_equiv_pos_as_xyz
1 x,y,z
2 -x,y+1/2,-z+1/2
3 -x,-y,-z
4 x,-y-1/2,z-1/2
_cell_length_a 5.269808166562507
_cell_length_b 6.796490023128420
_cell_length_c 11.198833119121847
_cell_angle_alpha 90.000000000000000
_cell_angle_beta 95.121341674683450
_cell_angle_gamma 90.000000000000000
loop_
_atom_site_label
_atom_site_type_symbol
_atom_site_fract_x
_atom_site_fract_y
_atom_site_fract_z
S1 S 0.179420219520380 0.156526116900065 0.190455141600307
O1 O -0.107765652605720 0.141899041915450 0.164082033950429
C1 C 0.314181235798940 -0.059960603824607 0.128824264267483
C2 C 0.290492193178199 0.332994673503671 0.086029873155188
D1 D 0.240003129490677 -0.077819021530884 0.034522827993287
D2 D 0.258712638029867 -0.183272162890475 0.184296083207510
D3 D 0.522263203048470 -0.042352213770280 0.137780737835234
D4 D 0.215623030064580 0.293893663731221 -0.005507846404677
D5 D 0.221083110938168 0.477534862430832 0.111854092372575
D6 D 0.499820327467089 0.329829485321447 0.095213620860098
#END
