# Supplementary material for: Validation of molecular crystal structures from powder diffraction data with dispersion-corrected density functional theory (DFT-D)
Source: Acta Crystallogr B Struct Sci Cryst Eng Mater. 2014 Dec 1;70(Pt 6):1020–32. doi: 10.1107/S2052520614022902 (PMC4468513; doi:10.1107/S2052520614022902)
Supplement: Supplementary file 3 [file b-70-01020-sup3.zip › EnergyMinimisedCifs/DMNPTL01_mi_ucf.cif]

data_DMNPTL01_mi_ucf
_symmetry_cell_setting orthorhombic
_symmetry_space_group_name_H-M 'P b c a'
_symmetry_Int_Tables_number 61
loop_
_symmetry_equiv_pos_site_id
_symmetry_equiv_pos_as_xyz
1 x,y,z
2 -x,-y,-z
3 x+1/2,y,-z+1/2
4 -x+1/2,-y,z+1/2
5 x,-y+1/2,z+1/2
6 -x,y+1/2,-z+1/2
7 -x+1/2,y+1/2,z
8 x+1/2,-y+1/2,-z
_cell_length_a 7.426668409800632
_cell_length_b 6.009242256700723
_cell_length_c 19.861508362122478
_cell_angle_alpha 90.000000000000000
_cell_angle_beta 90.000000000000000
_cell_angle_gamma 90.000000000000000
loop_
_atom_site_label
_atom_site_type_symbol
_atom_site_fract_x
_atom_site_fract_y
_atom_site_fract_z
C1 C 0.077184582981077 -0.232071109248646 0.056173435484275
C2 C 0.032714168561416 -0.152422374699790 0.119286473278238
C3 C -0.048337204539776 0.061139014036104 0.124392699560223
C4 C -0.084512896976615 0.187287058178938 0.068130803571966
C5 C -0.041467138790546 0.107124490433642 0.002910933783567
C6 C 0.065522285014334 -0.288405622583544 0.181628639090487
H1 H 0.140419519055009 -0.394958128100145 0.051089873041607
H3 H -0.083159043105418 0.125394477433669 0.174061290991378
H4 H -0.147655326586097 0.350088509138720 0.073009829468471
H6a H -0.060985495944837 -0.319126751855118 0.208883263051065
H6b H 0.125745475869936 -0.449604132635555 0.169214045226824
H6c H 0.155954462468844 -0.201810701318310 0.216841437392237
#END
