# Supplementary material for: Validation of molecular crystal structures from powder diffraction data with dispersion-corrected density functional theory (DFT-D)
Source: Acta Crystallogr B Struct Sci Cryst Eng Mater. 2014 Dec 1;70(Pt 6):1020–32. doi: 10.1107/S2052520614022902 (PMC4468513; doi:10.1107/S2052520614022902)
Supplement: Supplementary file 3 [file b-70-01020-sup3.zip › EnergyMinimisedCifs/DOHREX01_mi_ucf.cif]

data_DOHREX01_mi_ucf
_symmetry_cell_setting monoclinic
_symmetry_space_group_name_H-M 'P 2_1/c'
_symmetry_Int_Tables_number 14
loop_
_symmetry_equiv_pos_site_id
_symmetry_equiv_pos_as_xyz
1 x,y,z
2 -x,y+1/2,-z+1/2
3 -x,-y,-z
4 x,-y+1/2,z+1/2
_cell_length_a 12.289075511497421
_cell_length_b 8.209774628197087
_cell_length_c 17.155472532375480
_cell_angle_alpha 90.000000000000000
_cell_angle_beta 102.212834329538524
_cell_angle_gamma 90.000000000000000
loop_
_atom_site_label
_atom_site_type_symbol
_atom_site_fract_x
_atom_site_fract_y
_atom_site_fract_z
S1 S -0.518430694598609 0.038560337532803 -0.382802625490102
F1 F 0.052134586045009 -0.359371558278901 0.103171140715765
O1 O 0.424792468205338 0.194954314283601 -0.029841282004058
H1 H 0.383930402243799 0.174684606896496 0.098614255341831
O2 O 0.353517591565693 0.072180659758793 0.066582847831987
O3 O -0.566698311866034 0.181168567935898 -0.343561709907147
C1 C 0.046237676034964 -0.020734844706763 -0.180585757017100
C2 C 0.168294979146019 0.001063878499303 -0.167095446584713
C3 C 0.216884631677028 -0.063123946453651 -0.094305713684150
C4 C 0.140460167376172 -0.216743859494809 0.013801334772122
H2 H 0.220479522003175 -0.233360755905262 0.054672754662055
C5 C 0.043406760097325 -0.279180704050199 0.031882348160222
C6 C -0.060628959647723 -0.263575208827623 -0.018390745227587
H3 H -0.134065192269183 -0.314245430897892 -0.001329619701454
C7 C -0.069497540774567 -0.178645289530745 -0.090471127368182
H4 H -0.151381808096036 -0.168516286872578 -0.129461107589293
C8 C 0.024943023557174 -0.110215192939863 -0.110312344066498
C9 C 0.130287115347480 -0.132666003957678 -0.057850749014248
C10 C -0.021462459379201 0.033258452885097 -0.249168076873077
H5 H 0.021536840166852 0.082685033671116 -0.293593798302220
C11 C -0.142088473456395 0.032087978896394 -0.276690932901404
C12 C -0.184506642749930 0.015834887837484 -0.359410048108324
H6 H -0.126013873310657 0.004636580266557 -0.398741156381129
C13 C -0.298473632962230 0.014269202530000 -0.390989958928300
H7 H -0.330773382760462 -0.001210669943128 -0.454821317592871
C14 C -0.372203940200760 0.031371762298764 -0.339740166164485
C15 C -0.332548333751345 0.051792367512976 -0.257647612526339
H8 H -0.390390708187606 0.067030940446207 -0.218049068513346
C16 C -0.218493998056457 0.053231569464912 -0.226622560470636
H9 H -0.187952814592761 0.073803772314832 -0.163093794428092
C17 C 0.226417791692028 0.080459847982290 -0.225084531663858
H10 H 0.200423897121832 0.027546458132013 -0.285088436920256
H11 H 0.207968493309417 0.211609509848929 -0.230573129488822
H12 H 0.317132542563266 0.068957332256228 -0.206715826634332
C18 C 0.338510159360175 -0.069970056694461 -0.057029642557032
H13 H 0.357343678539590 -0.178965886766474 -0.019513309729022
H14 H 0.388336271070461 -0.075772054571893 -0.102964443068755
C19 C 0.377062900483906 0.079157847000417 -0.006016516257749
C20 C -0.559197230979690 -0.141904256177403 -0.336786784795385
H15 H -0.526612436146506 -0.245497663923760 -0.365412083901902
H16 H -0.525771698785876 -0.142344432720347 -0.272232197540419
H17 H -0.650515899473460 -0.142958059976050 -0.349748976302818
#END
