# Supplementary material for: Validation of molecular crystal structures from powder diffraction data with dispersion-corrected density functional theory (DFT-D)
Source: Acta Crystallogr B Struct Sci Cryst Eng Mater. 2014 Dec 1;70(Pt 6):1020–32. doi: 10.1107/S2052520614022902 (PMC4468513; doi:10.1107/S2052520614022902)
Supplement: Supplementary file 3 [file b-70-01020-sup3.zip › EnergyMinimisedCifs/DOHREX03_mi_ucf.cif]

data_DOHREX03_mi_ucf
_symmetry_cell_setting monoclinic
_symmetry_space_group_name_H-M 'P 2_1/c'
_symmetry_Int_Tables_number 14
loop_
_symmetry_equiv_pos_site_id
_symmetry_equiv_pos_as_xyz
1 x,y,z
2 -x,y+1/2,-z+1/2
3 -x,-y,-z
4 x,-y+1/2,z+1/2
_cell_length_a 12.296728980871871
_cell_length_b 8.205306743391324
_cell_length_c 17.159522868381618
_cell_angle_alpha 90.000000000000000
_cell_angle_beta 102.191767095780207
_cell_angle_gamma 90.000000000000000
loop_
_atom_site_label
_atom_site_type_symbol
_atom_site_fract_x
_atom_site_fract_y
_atom_site_fract_z
F1 F 0.552804440740461 -0.360040264199067 1.103310313478604
S1 S -0.017967786269663 0.038652921294763 0.617205536543377
O1 O 0.854311925101008 0.071452363928440 1.066579223563313
H1 H 0.884729721763890 0.174033665475770 1.098548533279577
O2 O 0.924623276692354 0.194908708884875 0.969869742417462
O3 O -0.066079127250506 0.181610755896175 0.656338077708706
C1 C 0.877237331254348 0.078842810726538 0.993793934364413
C2 C 0.838524732824328 -0.070239520134170 0.942781092312092
H2 H 0.888162821779605 -0.076010103618860 0.896749365099390
H3 H 0.857384986894774 -0.179364267170943 0.980228474087684
C3 C 0.716930899164084 -0.063240511623140 0.905698080415968
C4 C 0.630507138407255 -0.132881739350318 0.942265785665073
C5 C 0.640844619868907 -0.217237546865597 1.013842705638785
H4 H 0.720909471644967 -0.234204161885302 1.054517839224725
C6 C 0.543904874205049 -0.279552672247482 1.032090421371194
C7 C 0.439824211161873 -0.263513436091900 0.982064779414461
H5 H 0.366487171372121 -0.314009865669493 0.999281934499064
C8 C 0.430791992760927 -0.178361492747283 0.910037719199076
H6 H 0.348852662839075 -0.167835559641083 0.871267240290064
C9 C 0.525131584107098 -0.110145101495608 0.890013408920786
C10 C 0.546251059020609 -0.020587536143600 0.819713233459776
C11 C 0.668212558616707 0.001196181794164 0.833024926921620
C12 C 0.726052341995755 0.080514575677891 0.774866016237781
H7 H 0.816775375226480 0.072074704663396 0.793855995046276
H8 H 0.705626989938804 0.210954623690135 0.768007211375190
H9 H 0.701597695074624 0.025053995136898 0.715319402485961
C13 C 0.478517938968328 0.033015481527427 0.751110487946824
H10 H 0.521488233237570 0.082167500491578 0.706613620507428
C14 C 0.357993034203446 0.031857877024554 0.723579664967358
C15 C 0.315732687745004 0.015389773467168 0.640883674068999
H11 H 0.374265900869877 0.004128644551599 0.601611386956889
C16 C 0.201879263984505 0.013689682268299 0.609250830031634
H12 H 0.169720914254701 -0.001933017486977 0.545438170059807
C17 C 0.128080483714036 0.031010503161214 0.660416216906117
C18 C 0.167576614637542 0.051665478122156 0.742475604494007
H13 H 0.109706489475952 0.067170068370556 0.782014473920621
C19 C 0.281526513663222 0.053098933600004 0.773561038688131
H14 H 0.311909552012892 0.073933364220603 0.837060666650103
C20 C -0.059329512790924 -0.141535857703873 0.663219358497672
H15 H -0.026657935324397 -0.141356649833342 0.727846081558116
H16 H -0.026437694929981 -0.245622215353188 0.635090771337259
H17 H -0.150586497948593 -0.142416580989670 0.649777256480251
#END
