# Supplementary material for: Validation of molecular crystal structures from powder diffraction data with dispersion-corrected density functional theory (DFT-D)
Source: Acta Crystallogr B Struct Sci Cryst Eng Mater. 2014 Dec 1;70(Pt 6):1020–32. doi: 10.1107/S2052520614022902 (PMC4468513; doi:10.1107/S2052520614022902)
Supplement: Supplementary file 3 [file b-70-01020-sup3.zip › EnergyMinimisedCifs/DUCKOB_mi_ucf.cif]

data_DUCKOB_mi_ucf
_symmetry_cell_setting monoclinic
_symmetry_space_group_name_H-M 'P 2_1/c'
_symmetry_Int_Tables_number 14
loop_
_symmetry_equiv_pos_site_id
_symmetry_equiv_pos_as_xyz
1 x,y,z
2 -x,y+1/2,-z+1/2
3 -x,-y,-z
4 x,-y-1/2,z-1/2
_cell_length_a 4.145203797762031
_cell_length_b 7.640639269919586
_cell_length_c 8.399832616271878
_cell_angle_alpha 90.000000000000000
_cell_angle_beta 58.870706406406690
_cell_angle_gamma 90.000000000000000
loop_
_atom_site_label
_atom_site_type_symbol
_atom_site_fract_x
_atom_site_fract_y
_atom_site_fract_z
C1 C 0.125478819066406 0.063903319901885 -0.077882890363350
C2 C 0.003397820775836 0.254642555847023 -0.029536738870320
D1 D 0.419018519994162 0.049420277513626 -0.111622978797164
D2 D 0.128676319938593 0.026560923826267 -0.205621554489454
D3 D 0.193323354095425 0.343591216023106 -0.142152601127906
D4 D -0.283016551491767 0.275384433690484 -0.002965508909995
D5 D 0.001925653912689 0.295000599891849 0.096556705468470
#END
