# Supplementary material for: Validation of molecular crystal structures from powder diffraction data with dispersion-corrected density functional theory (DFT-D)
Source: Acta Crystallogr B Struct Sci Cryst Eng Mater. 2014 Dec 1;70(Pt 6):1020–32. doi: 10.1107/S2052520614022902 (PMC4468513; doi:10.1107/S2052520614022902)
Supplement: Supplementary file 3 [file b-70-01020-sup3.zip › EnergyMinimisedCifs/DUCKOB01_mi_ucf.cif]

data_DUCKOB01_mi_ucf
_symmetry_cell_setting monoclinic
_symmetry_space_group_name_H-M 'P 2_1/c'
_symmetry_Int_Tables_number 14
loop_
_symmetry_equiv_pos_site_id
_symmetry_equiv_pos_as_xyz
1 x,y,z
2 -x,y+1/2,-z+1/2
3 -x,-y,-z
4 x,-y-1/2,z-1/2
_cell_length_a 4.130965603038213
_cell_length_b 7.624420000805559
_cell_length_c 8.170085140047872
_cell_angle_alpha 90.000000000000000
_cell_angle_beta 118.800117842936160
_cell_angle_gamma 90.000000000000000
loop_
_atom_site_label
_atom_site_type_symbol
_atom_site_fract_x
_atom_site_fract_y
_atom_site_fract_z
C1 C -0.030413533151454 0.064019192599824 -0.078202724738473
C2 C -0.056615114080247 0.255112420778074 -0.029831876761729
D1 D 0.196753028154227 0.049704495368561 -0.111826402128379
D2 D -0.283276842289678 0.026415630911837 -0.206598739663647
D3 D -0.091880511276229 0.344231583398607 -0.142875462195901
D4 D -0.291055819748515 0.275769451373030 -0.003443170204994
D5 D 0.194706380304744 0.295673983156804 0.096924797247954
#END
