# Supplementary material for: Validation of molecular crystal structures from powder diffraction data with dispersion-corrected density functional theory (DFT-D)
Source: Acta Crystallogr B Struct Sci Cryst Eng Mater. 2014 Dec 1;70(Pt 6):1020–32. doi: 10.1107/S2052520614022902 (PMC4468513; doi:10.1107/S2052520614022902)
Supplement: Supplementary file 3 [file b-70-01020-sup3.zip › EnergyMinimisedCifs/DUCKOB02_mi_ucf.cif]

data_DUCKOB02_mi_ucf
_symmetry_cell_setting monoclinic
_symmetry_space_group_name_H-M 'P 2_1/c'
_symmetry_Int_Tables_number 14
loop_
_symmetry_equiv_pos_site_id
_symmetry_equiv_pos_as_xyz
1 x,y,z
2 -x,y+1/2,-z+1/2
3 -x,-y,-z
4 x,-y-1/2,z-1/2
_cell_length_a 5.703277513693312
_cell_length_b 5.165220901480666
_cell_length_c 7.852158830349276
_cell_angle_alpha 90.000000000000000
_cell_angle_beta 105.463975537670763
_cell_angle_gamma 90.000000000000000
loop_
_atom_site_label
_atom_site_type_symbol
_atom_site_fract_x
_atom_site_fract_y
_atom_site_fract_z
C1 C 0.129678029126544 -0.016998634655900 0.058652212628684
C2 C 0.275860181112312 0.234436624044564 0.089301064887775
D1 D 0.121864577840555 -0.099145876872372 0.186843847013896
D2 D 0.225114896021046 -0.162487163242495 -0.000947609727196
D3 D 0.459677534891882 0.204300804366691 0.176118030148254
D4 D 0.295046252932602 0.315226622649351 -0.035851866973865
D5 D 0.186457706811629 0.382421625368957 0.150878643306810
#END
