# Supplementary material for: Validation of molecular crystal structures from powder diffraction data with dispersion-corrected density functional theory (DFT-D)
Source: Acta Crystallogr B Struct Sci Cryst Eng Mater. 2014 Dec 1;70(Pt 6):1020–32. doi: 10.1107/S2052520614022902 (PMC4468513; doi:10.1107/S2052520614022902)
Supplement: Supplementary file 3 [file b-70-01020-sup3.zip › EnergyMinimisedCifs/DUCKOB03_mi_ucf.cif]

data_DUCKOB03_mi_ucf
_symmetry_cell_setting monoclinic
_symmetry_space_group_name_H-M 'P 2_1/c'
_symmetry_Int_Tables_number 14
loop_
_symmetry_equiv_pos_site_id
_symmetry_equiv_pos_as_xyz
1 x,y,z
2 -x,y+1/2,-z+1/2
3 -x,-y,-z
4 x,-y-1/2,z-1/2
_cell_length_a 5.656718411522212
_cell_length_b 5.665251202957484
_cell_length_c 8.185912483599370
_cell_angle_alpha 90.000000000000000
_cell_angle_beta 120.257806649460790
_cell_angle_gamma 90.000000000000000
loop_
_atom_site_label
_atom_site_type_symbol
_atom_site_fract_x
_atom_site_fract_y
_atom_site_fract_z
C1 C 0.075398476514516 0.050565900024302 -0.047767570178698
C2 C 0.282871442527180 0.241646397430441 0.069114297192446
D1 D 0.180241672736525 -0.093879824359496 -0.076376769004968
D2 D -0.075503592883445 0.122281800896794 -0.187315013232778
D3 D 0.382577662872114 0.314726170584792 -0.005339684249300
D4 D 0.184409635633421 0.388587183781514 0.100069314373298
D5 D 0.444108603975493 0.171347339242633 0.205366301897026
#END
