# Supplementary material for: Validation of molecular crystal structures from powder diffraction data with dispersion-corrected density functional theory (DFT-D)
Source: Acta Crystallogr B Struct Sci Cryst Eng Mater. 2014 Dec 1;70(Pt 6):1020–32. doi: 10.1107/S2052520614022902 (PMC4468513; doi:10.1107/S2052520614022902)
Supplement: Supplementary file 3 [file b-70-01020-sup3.zip › EnergyMinimisedCifs/DUJPOO_mi_ucf.cif]

data_DUJPOO_mi_ucf
_symmetry_cell_setting orthorhombic
_symmetry_space_group_name_H-M 'P 2_1 2_1 2_1'
_symmetry_Int_Tables_number 19
loop_
_symmetry_equiv_pos_site_id
_symmetry_equiv_pos_as_xyz
1 x,y,z
2 x+1/2,-y+1/2,-z
3 -x,y+1/2,-z+1/2
4 -x+1/2,-y,z+1/2
_cell_length_a 5.660087363477295
_cell_length_b 12.531009103777619
_cell_length_c 32.949670930958973
_cell_angle_alpha 90.000000000000000
_cell_angle_beta 90.000000000000000
_cell_angle_gamma 90.000000000000000
loop_
_atom_site_label
_atom_site_type_symbol
_atom_site_fract_x
_atom_site_fract_y
_atom_site_fract_z
N1 N -0.283709354996802 0.695096686865253 0.299984163470282
C2 C -0.115064399641554 0.639104357024626 0.278341802489547
C3 C -0.058155185162930 0.694516908183274 0.243536086321612
C4 C -0.194811903171737 0.788971604476550 0.244534161841701
C5 C -0.337717963512827 0.788040454885434 0.279853578846033
C6 C -0.496171284566309 0.871296638301902 0.287291736602312
C7 C -0.501356366314381 0.953649286196154 0.258630538461970
C8 C -0.355760813523787 0.955624625083696 0.223849372229940
C9 C -0.197163941742036 0.872086428548600 0.216094465814056
C10 C -0.027530514439767 0.862529359385380 0.182429791815557
C11 C 0.093229111738478 0.672423201318945 0.207491812056251
C12 C 0.168460563071779 0.779087402579996 0.187647727976902
N13 N 0.280414782505945 0.756522378434861 0.146984190285427
C14 C 0.479184560153814 0.678807306255715 0.149850168573781
C15 C 0.360506662335228 0.857441491343714 0.126975851493228
C16 C -0.034289101567220 0.925902436898513 0.149427819237388
C17 C 0.149520487046876 0.927242657575755 0.116476408762928
C18 C 0.226651934176394 1.044134281711958 0.111189331006974
O19 O 0.402945121928048 1.080363440223156 0.129894728845968
N20 N 0.082469429115143 1.102430526806710 0.088106054251552
C21 C 0.098570763946729 1.218547777452105 0.084749736767502
C22 C -0.151457076544716 1.265353610981240 0.084284903580687
O23 O -0.279832766529536 1.247778149720749 0.120812670570010
C24 C 0.240585086127705 1.252494687430833 0.047085108713721
C25 C 0.320026966901342 1.368971038449803 0.048754680528703
H21 H -0.053091339250385 0.562897502191838 0.289554135817217
H61 H -0.611354257530203 0.871203350396076 0.313781471096605
H71 H -0.624512030338553 1.019398735301692 0.263032422927835
H81 H -0.368622292954099 1.023694899183530 0.203424653632397
H111 H 0.250391208432606 0.626498677139008 0.215929115137107
H112 H -0.003594275612634 0.624151829709835 0.184903054027998
H121 H 0.308152269691706 0.814603657815872 0.206630841587849
H141 H 0.575000510602591 0.677928554566864 0.121079807454923
H142 H 0.598105560512962 0.703622762792388 0.174273154260857
H143 H 0.408890772740017 0.599320388034510 0.156180060971376
H151 H 0.478619293069478 0.898875748235171 0.147993150189797
H152 H 0.458684569010637 0.834635740300948 0.099771645608275
H161 H -0.178035806434038 0.983151870800193 0.145858532034318
H171 H 0.068272559995594 0.900921015746923 0.087753182943686
H211 H 0.190715574522951 1.247277012000726 0.111998309445506
H221 H -0.137262275894289 1.352043407485772 0.079967059360943
H222 H -0.246892814605235 1.232889118006591 0.057852370780925
H241 H 0.133870803478671 1.237871002327513 0.019682185366280
H242 H 0.394435025958455 1.199365592311866 0.044778097841523
H251 H 0.431041982782398 1.389389019894019 0.022588386426804
H252 H 0.169565651541656 1.424031506283535 0.048601509812506
H253 H 0.422970524135493 1.384264624369528 0.076393545741394
H11 H -0.351355898431333 0.668169463849026 0.326943190638714
H201 H -0.060379428169345 1.064508200688268 0.074581570677448
H131 H 0.147349962545409 0.721649964649664 0.127095856113505
H232 H -0.378698928739903 1.183326676716173 0.118408547851849
O1s O 0.169060074829655 0.489769132335796 -0.054318860537874
O2s O 0.346059415559381 0.607974983405634 -0.013538532081234
O3s O -0.040255755154679 0.675365101674507 0.097114852247850
O4s O 0.257996323934196 0.685289882981092 0.052320801788856
C5s C 0.159639785602684 0.554278637277522 -0.025520240711997
C6s C -0.071872082965753 0.570597493936151 -0.004973659673200
C7s C -0.120477255292819 0.614932826839660 0.031277489035794
C8s C 0.044207034616657 0.661346356591408 0.061856505952985
H601 H -0.219955535814518 0.537855765754377 -0.022034658330191
H701 H -0.304121566165781 0.615302228751293 0.041197355882691
H202 H 0.308386395475462 0.649838916772171 0.015581614358921
#END
