# Supplementary material for: Validation of molecular crystal structures from powder diffraction data with dispersion-corrected density functional theory (DFT-D)
Source: Acta Crystallogr B Struct Sci Cryst Eng Mater. 2014 Dec 1;70(Pt 6):1020–32. doi: 10.1107/S2052520614022902 (PMC4468513; doi:10.1107/S2052520614022902)
Supplement: Supplementary file 3 [file b-70-01020-sup3.zip › EnergyMinimisedCifs/DUKXAJ_mi_ucf.cif]

data_DUKXAJ_mi_ucf
_symmetry_cell_setting monoclinic
_symmetry_space_group_name_H-M 'P 2_1/n'
_symmetry_Int_Tables_number 14
loop_
_symmetry_equiv_pos_site_id
_symmetry_equiv_pos_as_xyz
1 x,y,z
2 -x+1/2,y+1/2,-z+1/2
3 -x,-y,-z
4 x+1/2,-y+1/2,z+1/2
_cell_length_a 13.973441721481670
_cell_length_b 12.004578910054239
_cell_length_c 5.037528070098543
_cell_angle_alpha 90.000000000000000
_cell_angle_beta 95.924978133161304
_cell_angle_gamma 90.000000000000000
loop_
_atom_site_label
_atom_site_type_symbol
_atom_site_fract_x
_atom_site_fract_y
_atom_site_fract_z
C1 C 0.712042272166907 0.835401275454731 0.087324135157113
C2 C 0.729542490097052 0.745184574021950 -0.081804032532808
C3 C 0.815975750520207 0.685599364067953 -0.037625012459937
C4 C 0.884365484987591 0.715978499517809 0.171587630137172
C5 C 0.867065060504599 0.803578793371074 0.341922387521138
C6 C 0.780655067101036 0.861997461451743 0.299594248405166
C7 C 0.621883842317124 0.902362421974677 0.041319869444511
C8 C 0.667755199862460 0.620574970985312 -0.433928460865622
C9 C 0.577697756438928 0.610966807898035 -0.626543492559245
O1 O 0.593853304647029 0.940203530243905 -0.187519103665726
O2 O 0.657675248550463 0.719473028406048 -0.275684951271345
N1 N 0.573606709325668 0.921253181294286 0.251986382945070
H1A H 0.513173912621249 0.971514894444999 0.228330690474013
H1B H 0.598130363030336 0.896792929698711 0.441497846038385
H3 H 0.830681694466158 0.615694731886176 -0.164634829608437
H4 H 0.951777876564692 0.670061983695636 0.201919058729802
H5 H 0.919904458949584 0.825430924145645 0.507403302758712
H6 H 0.765422815288261 0.930127010363447 0.431960795380914
H8A H 0.676881578347508 0.547743998188342 -0.300604259002856
H8B H 0.732393776347110 0.628013928349608 -0.540103007111768
H9A H 0.580780156624162 0.534489077242976 -0.744260966881822
H9B H 0.571347779389560 0.682101315698523 -0.763261436271446
H9C H 0.513391842422592 0.608111914007475 -0.519246403943384
#END
