# Supplementary material for: Validation of molecular crystal structures from powder diffraction data with dispersion-corrected density functional theory (DFT-D)
Source: Acta Crystallogr B Struct Sci Cryst Eng Mater. 2014 Dec 1;70(Pt 6):1020–32. doi: 10.1107/S2052520614022902 (PMC4468513; doi:10.1107/S2052520614022902)
Supplement: Supplementary file 3 [file b-70-01020-sup3.zip › EnergyMinimisedCifs/EPHEDH03_mi_ucf.cif]

data_EPHEDH03_mi_ucf
_symmetry_cell_setting orthorhombic
_symmetry_space_group_name_H-M 'P 2_1 2_1 2_1'
_symmetry_Int_Tables_number 19
loop_
_symmetry_equiv_pos_site_id
_symmetry_equiv_pos_as_xyz
1 x,y,z
2 -x+1/2,-y,z+1/2
3 -x,y+1/2,-z+1/2
4 x+1/2,-y+1/2,-z
_cell_length_a 7.325876336651929
_cell_length_b 11.102435067010754
_cell_length_c 24.099374569009282
_cell_angle_alpha 90.000000000000000
_cell_angle_beta 90.000000000000000
_cell_angle_gamma 90.000000000000000
loop_
_atom_site_label
_atom_site_type_symbol
_atom_site_fract_x
_atom_site_fract_y
_atom_site_fract_z
N1 N 0.405029471663819 0.134841933929003 0.199254457191122
O1 O 0.046994938937306 0.261144780006606 0.213677719153264
C1 C -0.101285839336570 0.320154607063590 0.107436779519060
C2 C -0.203250906623637 0.339740685839981 0.059202031637735
C3 C -0.227928233868341 0.247050377315158 0.020737104096508
C4 C -0.149866807215390 0.134413731909859 0.030928821472132
C5 C -0.047817170560524 0.114903863834410 0.078985531531743
C6 C -0.021950592634760 0.207662228119328 0.117768755289398
C7 C 0.093418260856913 0.183405583913638 0.168656924604877
C8 C 0.299930319011637 0.191760841108091 0.154114879353017
C9 C 0.362655927282284 0.320896543443876 0.144150939217811
C10 C 0.598362712263195 0.114705692644548 0.186111126233300
H2 H 0.344656095098328 0.054067655188949 0.208974440056248
H4 H 0.085565182652286 0.215984302541464 0.249158382228202
H14 H -0.085525827003568 0.391619581269596 0.137971247074616
H15 H -0.265084388585217 0.427816463768278 0.051875520515942
H16 H -0.308751132986771 0.262055830677040 -0.016572299430858
H17 H -0.168432447451377 0.061461817339269 0.001200997590187
H18 H 0.011703197550495 0.026348943646680 0.086782122144807
H19 H 0.068212324635451 0.088717508747368 0.181145738650075
H20 H 0.319768573296285 0.139800591178728 0.115241977768960
H24 H 0.506603964611996 0.323699861024765 0.131730371787376
H25 H 0.281638519943656 0.361696648945213 0.110737827494203
H26 H 0.345091263542411 0.374995227762003 0.181890890609370
H30 H 0.678231100868314 0.196934537412344 0.192778504574739
H31 H 0.620579423229840 0.086609053319532 0.142691645119490
H32 H 0.652282533199256 0.044177025513043 0.213492523235152
N2 N 0.885899624607434 0.626201246771103 0.195935705010243
O2 O 0.553151738279519 0.770978180671834 0.210099664416383
C11 C 0.446989565163470 0.856445669359625 0.102982518997150
C12 C 0.348953708177214 0.893713670550153 0.056371288198178
C13 C 0.269490460671536 0.808579355173170 0.021195147158508
C14 C 0.289939910632877 0.686059029309301 0.032779257903195
C15 C 0.391812332565659 0.649023442485768 0.078746421392015
C16 C 0.471534962561113 0.733758302690922 0.114438601208835
C17 C 0.584123453321766 0.693359748803247 0.163743967521633
C18 C 0.790899757831962 0.685183133239370 0.149253131808697
C19 C 0.877408118259013 0.807043208692562 0.136539574549850
C20 C 1.074499218924881 0.590016595433597 0.183778395615740
H1 H 0.813915023248312 0.551253260984414 0.208121250928142
H3 H 0.584125117996039 0.721598721991041 0.245240145481657
H7 H 0.505688726668055 0.922542877228140 0.131074742598295
H8 H 0.334501915578571 0.989668895531594 0.047541735112525
H9 H 0.189709717874539 0.836819594143407 -0.014666236133825
H10 H 0.224406279574684 0.619880638777865 0.005912442408495
H11 H 0.407888395015992 0.553082563864558 0.087651108473257
H12 H 0.540432677958347 0.600588778062230 0.174567210698040
H13 H 0.801355142223368 0.627651351757575 0.111629664155321
H21 H 1.023119560090934 0.797479269165837 0.126930803407805
H22 H 0.863172131636887 0.867797672586953 0.172242394962063
H23 H 0.811944260165636 0.848660049005195 0.100408667654754
H27 H 1.090236431107718 0.551605687874973 0.141802730803356
H28 H 1.116589898530806 0.521506935899136 0.213987343392380
H29 H 1.167600453030324 0.667161907860736 0.187084053041597
O3 O 0.249644651357173 0.899108552586320 0.246755081466469
H5 H 0.348470256931091 0.847143285069252 0.231926389512211
H6 H 0.153560834951602 0.845061268981997 0.261225743071209
#END
