# Supplementary material for: Validation of molecular crystal structures from powder diffraction data with dispersion-corrected density functional theory (DFT-D)
Source: Acta Crystallogr B Struct Sci Cryst Eng Mater. 2014 Dec 1;70(Pt 6):1020–32. doi: 10.1107/S2052520614022902 (PMC4468513; doi:10.1107/S2052520614022902)
Supplement: Supplementary file 3 [file b-70-01020-sup3.zip › EnergyMinimisedCifs/EYOCUQ_mi_ucf.cif]

data_EYOCUQ_mi_ucf
_symmetry_cell_setting monoclinic
_symmetry_space_group_name_H-M 'P 2_1'
_symmetry_Int_Tables_number 4
loop_
_symmetry_equiv_pos_site_id
_symmetry_equiv_pos_as_xyz
1 x,y,z
2 -x,y+1/2,-z
_cell_length_a 7.726403291073226
_cell_length_b 19.600316204218462
_cell_length_c 4.838945676084663
_cell_angle_alpha 90.000000000000000
_cell_angle_beta 103.841012449937352
_cell_angle_gamma 90.000000000000000
loop_
_atom_site_label
_atom_site_type_symbol
_atom_site_fract_x
_atom_site_fract_y
_atom_site_fract_z
C1 C 0.340539103033254 0.042271758454281 0.768631188753415
C2 C 0.466915720348744 0.102629418627437 0.867559216465473
C3 C 0.385181405285541 0.147305746763871 1.060605046309190
C4 C 0.200517092029902 0.171749458477244 0.896690336434224
C5 C 0.084691486287541 0.108858126662551 0.796338246361985
C6 C -0.099062044221449 0.127210250207114 0.623522236983469
O1 O 0.405479490260008 0.000838235478569 0.581730959403854
O2 O 0.637121779591867 0.077206538375509 1.013788449962242
O3 O 0.502381818696804 0.202640663701061 1.167120616576985
O4 O 0.215728550181555 0.214059409997941 0.664863039171559
O5 O 0.167148228348045 0.066279507384784 0.618975474471840
O6 O -0.209104831160839 0.067316374423386 0.576509661200794
H1 H 0.327365940632970 0.012771547335730 0.957851051282201
H2 H 0.479983558824550 0.132496214162678 0.680974750941126
H3 H 0.366740889456777 0.115943124330682 1.240828652870383
H4 H 0.139747600948917 0.200098771548377 1.046296567009090
H5 H 0.072572650555215 0.079054749159443 0.985081195658020
H6a H -0.091439334547367 0.150227232300657 0.420168589083304
H6b H -0.155231467080632 0.165245346611750 0.744975077315900
HO2 H 0.699481719262230 0.065631390782259 0.860653816141850
HO3 H 0.444470361000498 0.234174839717852 1.275933190617498
HO4 H 0.146010022370637 0.255896224045732 0.678209057992681
HO6 H -0.279011180653621 0.067630346534465 0.374944330050148
C1' C 0.328613469357619 -0.203251009827459 0.322296470887527
C2' C 0.165659037424201 -0.167195320673475 0.383735215580831
C3' C 0.190626444181498 -0.089858563710189 0.377491231096369
C4' C 0.365092527934452 -0.071174008881340 0.592373624991712
C5' C 0.525059719749077 -0.111065337379001 0.537138532785598
C6' C 0.691977992376816 -0.100187125290008 0.775164172999631
O1' O 0.340328722581340 -0.190630461093770 0.044100171874408
O2' O 0.004555895860074 -0.191063314552275 0.203647595256625
O3' O 0.037807687262455 -0.058384976813418 0.443182314471463
O5' O 0.486927644047211 -0.182815023693486 0.528481023209471
O6' O 0.845119207557048 -0.133682941136521 0.721525697926255
H1' H 0.320073905138471 -0.258137574256378 0.361576645062837
H2' H 0.161550708005809 -0.181405562593592 0.601672032358938
H3' H 0.199454261303951 -0.073682011184379 0.162592634357550
H4' H 0.350410863108670 -0.084056583276872 0.807151941223808
H5' H 0.550465670646841 -0.094729136546117 0.332187957051799
H6a' H 0.668853404203234 -0.122172325989118 0.972137013758678
H6b' H 0.716047474378269 -0.045332419775814 0.807358948516217
HO1' H 0.408048013167363 -0.228785775857007 -0.015273606741531
HO2' H -0.032879586562135 -0.165888779402611 0.017955679831216
HO3' H 0.062308674908770 -0.009314268916371 0.488638087401343
HO6' H 0.907952959636362 -0.103362754234173 0.611535514205050
#END
