# Supplementary material for: Validation of molecular crystal structures from powder diffraction data with dispersion-corrected density functional theory (DFT-D)
Source: Acta Crystallogr B Struct Sci Cryst Eng Mater. 2014 Dec 1;70(Pt 6):1020–32. doi: 10.1107/S2052520614022902 (PMC4468513; doi:10.1107/S2052520614022902)
Supplement: Supplementary file 3 [file b-70-01020-sup3.zip › EnergyMinimisedCifs/EYOCUQ01_mi_ucf.cif]

data_EYOCUQ01_mi_ucf
_symmetry_cell_setting triclinic
_symmetry_space_group_name_H-M 'P 1'
_symmetry_Int_Tables_number 1
loop_
_symmetry_equiv_pos_site_id
_symmetry_equiv_pos_as_xyz
1 x,y,z
_cell_length_a 7.643949730125019
_cell_length_b 19.794295258201405
_cell_length_c 4.887380113912878
_cell_angle_alpha 92.585842924193358
_cell_angle_beta 106.124738209719041
_cell_angle_gamma 96.614177243151218
loop_
_atom_site_label
_atom_site_type_symbol
_atom_site_fract_x
_atom_site_fract_y
_atom_site_fract_z
C1 C 0.404112942165583 0.549202976309105 0.829481019285254
C2 C 0.221193364921914 0.576886707638880 0.812016132059333
C3 C 0.216313903928995 0.640105778028698 0.638270839126158
C4 C 0.381253173185370 0.694815072388025 0.777022901011905
C5 C 0.557053871723439 0.661744423505359 0.806737549299642
C6 C 0.729376892092683 0.709802711714438 0.962299070584230
O1 O 0.422648978271271 0.493816806168905 0.993975636258811
O2 O 0.069638336844029 0.526398041020163 0.682281838144032
O3 O 0.045642069876894 0.667928081667129 0.587086336433768
O4 O 0.368753684493773 0.720933713654523 1.047521824352403
O5 O 0.553555009836742 0.602643178220320 0.968529789141438
O6 O 0.890699649238436 0.676111830198238 1.008001718356347
H1 H 0.413449977512410 0.535440798550052 0.611316263984958
H2 H 0.221086364699106 0.591865512450301 1.031858584865040
H3 H 0.225848515779218 0.623720576156520 0.424888186334453
H4 H 0.380360142259430 0.735762664034015 0.630904750294496
H5 H 0.563682972712436 0.645656032468134 0.589871827471499
H6 H 0.717263211807582 0.730791228205487 1.167046614200790
H7 H 0.742631785362407 0.752480124666437 0.829482086891591
H8 H -0.018457533128426 0.523182046490937 0.800039449760179
H9 H -0.003318636498639 0.666536340623548 0.757982022934444
H10 H 0.364422154287329 0.770507861074258 1.042708134757235
H11 H 0.937493705831700 0.668994685876755 1.213404813431593
C7 C 0.772623171835814 0.342221796144153 1.164792799757517
C8 C 0.857447227336580 0.410219053632336 1.087171958455854
C9 C 0.741262251888300 0.467413181950841 1.097388351764053
C10 C 0.539018620639305 0.445447000097938 0.933189795526686
C11 C 0.465614729189376 0.376856476710880 1.019274592146269
C12 C 0.271641147464118 0.350127144031346 0.834667928987991
O7 O 0.786595693661116 0.344055515255091 1.454759153777692
O8 O 1.042771783054409 0.429346691156630 1.260427701122021
O9 O 0.821862618406866 0.523847572493862 0.978196354512902
O10 O 0.583801506522364 0.326528814429309 0.986963322208132
O11 O 0.261207987762197 0.342029480913428 0.538983762985299
H12 H 0.839002404450917 0.300204222481623 1.098622318424974
H13 H 0.861802946072725 0.401622105572921 0.865339097437708
H14 H 0.748435680189785 0.482377404905060 1.321335309559347
H15 H 0.523967505023027 0.441258560299356 0.701547617049894
H16 H 0.463068283485250 0.381995931627222 1.243920933753592
H17 H 0.179659243294499 0.385804475138164 0.874552752265456
H18 H 0.229465931640225 0.300458334822308 0.906792249728601
H19 H 0.785085110003301 0.295952386266340 1.512054319124314
H20 H 1.046534978041147 0.464107154777577 1.416473063932930
H21 H 0.752954402025150 0.562892986095393 0.987778961734091
H22 H 0.174830163420831 0.372296326589123 0.433908614000947
C13 C 0.419886792909937 0.070873216365383 0.606056579624352
C14 C 0.604039541375153 0.099528226045593 0.558184105411773
C15 C 0.618521984434723 0.177611282129600 0.603395329940868
C16 C 0.450002120234547 0.205093235830268 0.408465238794037
C17 C 0.270197006494257 0.166095192748353 0.430669719847178
C18 C 0.102601550494488 0.182876766210267 0.207252677970781
O12 O 0.393949128334167 -0.000218786192817 0.579054246923298
O13 O 0.750643170512681 0.074675511529333 0.764361143212090
O14 O 0.786053748200886 0.212996809254951 0.576495620336295
O15 O 0.455705173378102 0.200432666689810 0.118452142949669
O16 O 0.271056213526857 0.092941752640120 0.393170115520060
O17 O -0.061117273102766 0.146472738102550 0.247980747433407
H23 H 0.416798558982223 0.090424028341417 0.820624631201657
H24 H 0.604598082359793 0.083105347830644 0.340022422530595
H25 H 0.619394291180268 0.188597586849684 0.826234085661328
H26 H 0.453622781091099 0.258750710337557 0.482846217714584
H27 H 0.257384833210754 0.178502075998993 0.646213687830760
H28 H 0.111092887178157 0.168820418726711 -0.008044126816879
H29 H 0.100103083337567 0.238320087702399 0.230767282015550
H30 H 0.826979135852363 0.049257307654131 0.672761717064387
H31 H 0.833654214060456 0.186816078751216 0.436966759665812
H32 H 0.499365517105753 0.246550488398238 0.072798936683085
H33 H -0.134144361279266 0.120884482477863 0.062534749189477
C19 C 0.089638480247010 -0.160225958526455 0.818856312349449
C20 C -0.003826211069142 -0.095383070713142 0.775302962568996
C21 C 0.085813586376662 -0.048393074607585 0.599053386480133
C22 C 0.291344509884569 -0.032416553496909 0.756471506418239
C23 C 0.383005429181559 -0.096426140954737 0.840834946717040
C24 C 0.569694124714272 -0.076473287522623 1.056215001413331
O18 O 0.063379747697255 -0.194147489153809 0.548865138351837
O19 O -0.196521366597037 -0.113335064832933 0.658806755827603
O20 O -0.002423291176532 0.011963342164426 0.558000711384305
O21 O 0.279719753102380 -0.143137189061791 0.975413165300994
O22 O 0.670942708008738 -0.133810033514537 1.101418987940786
H34 H 0.033427639124032 -0.192522036280785 0.960303086565213
H35 H 0.016864647047726 -0.068480832189375 0.986352189113020
H36 H 0.071230635301739 -0.075706861334053 0.390593253431167
H37 H 0.306756293867557 0.001999429611544 0.948789860480247
H38 H 0.397251785362733 -0.122286495232150 0.644606030433503
H39 H 0.550503081882265 -0.059689014351860 1.262105091909399
H40 H 0.646347218751344 -0.034263893375044 0.981228049208196
H41 H 0.067277710529633 -0.243636862280091 0.569369176457993
H42 H -0.228381704032048 -0.127841866455348 0.449106389351804
H43 H 0.066711585532297 0.044643091017113 0.465115373539508
H44 H 0.723447533779804 -0.136647169833244 0.936820246817197
#END
