# Supplementary material for: Validation of molecular crystal structures from powder diffraction data with dispersion-corrected density functional theory (DFT-D)
Source: Acta Crystallogr B Struct Sci Cryst Eng Mater. 2014 Dec 1;70(Pt 6):1020–32. doi: 10.1107/S2052520614022902 (PMC4468513; doi:10.1107/S2052520614022902)
Supplement: Supplementary file 3 [file b-70-01020-sup3.zip › EnergyMinimisedCifs/FAFQAG_mi_ucf.cif]

data_FAFQAG_mi_ucf
_symmetry_cell_setting monoclinic
_symmetry_space_group_name_H-M 'P 2_1/c'
_symmetry_Int_Tables_number 14
loop_
_symmetry_equiv_pos_site_id
_symmetry_equiv_pos_as_xyz
1 x,y,z
2 -x,y+1/2,-z+1/2
3 -x,-y,-z
4 x,-y+1/2,z+1/2
_cell_length_a 8.210184703123463
_cell_length_b 8.601910112254957
_cell_length_c 15.973133382029964
_cell_angle_alpha 90.000000000000000
_cell_angle_beta 99.401302296783598
_cell_angle_gamma 90.000000000000000
loop_
_atom_site_label
_atom_site_type_symbol
_atom_site_fract_x
_atom_site_fract_y
_atom_site_fract_z
F1 F 0.949789370571630 1.114727357534006 0.650525691029363
F2 F 1.054561859674917 0.925306336359237 0.734854170213583
F3 F 0.817185726734157 1.029069578870413 0.750301143258144
O1 O 0.148600922239246 0.840016662101361 0.540660416105866
C1 C 0.684610439516215 0.806044187148142 0.414766607151593
C2 C 0.641081635690071 0.822647460973866 0.495274953329121
C3 C 0.494031850043971 0.757941314715840 0.514805141016900
C4 C 0.392179730862629 0.673374530296158 0.451243939435841
C5 C 0.437369110895367 0.656710236082419 0.370901286642239
C6 C 0.582361500225593 0.722610843112645 0.352476120443668
C7 C 0.447164241203001 0.781339859744483 0.601117336311834
C8 C 0.267247537243302 0.759317518123084 0.604872583120529
C9 C 0.161872440574126 0.669942563883141 0.539279646161276
C10 C 0.234230470523088 0.598472456341134 0.467866625392603
N1 N 0.747013197991327 0.913241451173168 0.556000097279048
C11 C 0.816798359915087 0.859716961880899 0.632841766547487
C12 C 0.912178697291847 0.984154963956893 0.691737950657289
O2 O 0.804819014588671 0.728307612498359 0.662041164897445
H1 H 0.799020468701769 0.857314819137117 0.402005931770371
H5 H 0.356581095020226 0.590705158255392 0.322726424405007
H6 H 0.617609894140190 0.709045291677473 0.290118558292067
H7a H 0.516391221467312 0.698659842588125 0.646299272810873
H7b H 0.486027487124641 0.897655554015533 0.625350263595765
H8 H 0.233605781188948 0.765256250638468 0.667956277715203
H9 H 0.052979658531160 0.612968541122513 0.556267509205531
H10a H 0.143281498301485 0.597823638863575 0.409228386605759
H10b H 0.257893191481651 0.475040207699976 0.484177187784398
H1n1 H 0.789621963969319 1.015815517001637 0.533480848890744
#END
