# Supplementary material for: Validation of molecular crystal structures from powder diffraction data with dispersion-corrected density functional theory (DFT-D)
Source: Acta Crystallogr B Struct Sci Cryst Eng Mater. 2014 Dec 1;70(Pt 6):1020–32. doi: 10.1107/S2052520614022902 (PMC4468513; doi:10.1107/S2052520614022902)
Supplement: Supplementary file 3 [file b-70-01020-sup3.zip › EnergyMinimisedCifs/FAFQEK_mi_ucf.cif]

data_FAFQEK_mi_ucf
_symmetry_cell_setting triclinic
_symmetry_space_group_name_H-M 'P -1'
_symmetry_Int_Tables_number 2
loop_
_symmetry_equiv_pos_site_id
_symmetry_equiv_pos_as_xyz
1 x,y,z
2 -x,-y,-z
_cell_length_a 14.924381144423883
_cell_length_b 8.663812766042636
_cell_length_c 6.177857531924928
_cell_angle_alpha 81.162005744533573
_cell_angle_beta 92.738436743039827
_cell_angle_gamma 96.665571747438037
loop_
_atom_site_label
_atom_site_type_symbol
_atom_site_fract_x
_atom_site_fract_y
_atom_site_fract_z
C1 C 0.860511817395337 0.253419274294419 0.533970927698178
C2 C 0.890848813201535 0.403850498170645 0.634137342442958
C3 C 0.941791289048199 0.199933916694719 0.433237846083150
C4 C 0.790622868108174 0.287136320361242 0.345592322044209
C5 C 0.822457842646641 0.128692156335361 0.722653765075592
N1 N 0.707422242380968 0.342004352430471 0.410079176275354
N2 N 0.774327730806141 -0.014639354314953 0.652648805894769
C6 C 0.653439896091832 0.409027386988840 0.218080990673178
C7 C 0.723986426691188 -0.115742889770527 0.833902573471235
C8 C 0.577765184456496 0.489349584380100 0.296678485094191
C9 C 0.667742035838048 -0.251219040623601 0.741900897077715
C10 C 0.617535252076142 0.282490059712992 0.082520444544476
C11 C 0.788883323345137 -0.170579203696642 1.017500917397701
C12 C 0.561008193559953 0.137111661074934 0.182492932315492
C13 C 0.865261712902979 -0.259966242376923 0.978288174616601
N3 N 0.640544476601910 0.312466573134596 -0.119494759584071
N4 N 0.774764763270523 -0.129552162832271 1.204065262958508
O1 O 0.604833901542171 0.197336089280094 -0.246107544582691
O2 O 0.836371289124872 -0.181711499734555 1.369321693261850
H1 H 0.914635020996817 0.501812934979549 0.508035253409093
H2 H 0.835959507597410 0.440627019264039 0.720395343778379
H3 H 0.946442161849235 0.384109862001212 0.755169878959129
H4 H 0.969322601073893 0.290987998254711 0.301788079457178
H5 H 0.996362860016076 0.179068321287313 0.556408590568217
H6 H 0.923068306699753 0.091288362874559 0.362847768309589
H7 H 0.772118617904865 0.181064516711954 0.267883639377467
H8 H 0.824482097025035 0.375204325284062 0.217194781436815
H9 H 0.879147826322617 0.094332096835493 0.833543619855328
H10 H 0.777716517233195 0.182640213531986 0.819473504087245
H11 H 0.696961397940674 0.496793224107842 0.109278017085226
H12 H 0.678292744297057 -0.045887026839298 0.903294042848067
H13 H 0.532910314772122 0.406044962444669 0.405487157986496
H14 H 0.606162425363693 0.584329095689170 0.387040319191681
H15 H 0.536959983345462 0.541376403721423 0.157987639885076
H16 H 0.710252259916778 -0.332236914468180 0.687403201095837
H17 H 0.622613571011327 -0.318455960176758 0.865752940466193
H18 H 0.625902683212643 -0.205146397789757 0.600580933272515
H19 H 0.597726671073634 0.033488470232509 0.185369776840192
H20 H 0.543341985552744 0.143894609980485 0.350704275710357
H21 H 0.498671805737092 0.115713897073407 0.084880123559274
H22 H 0.930178165143026 -0.194173897773082 1.017079672714150
H23 H 0.865190386739971 -0.281599480777453 0.808250774621036
H24 H 0.862129633954930 -0.373083688063513 1.087913804135149
H25 H 0.820465270141937 -0.123078153982816 1.492638553408781
H26 H 0.726654792931954 0.018527226859003 0.535048203328586
H27 H 0.638516875185670 0.236367898887481 -0.387370954927801
H28 H 0.724560821266338 0.429674954961916 0.503382756610479
#END
