# Supplementary material for: Validation of molecular crystal structures from powder diffraction data with dispersion-corrected density functional theory (DFT-D)
Source: Acta Crystallogr B Struct Sci Cryst Eng Mater. 2014 Dec 1;70(Pt 6):1020–32. doi: 10.1107/S2052520614022902 (PMC4468513; doi:10.1107/S2052520614022902)
Supplement: Supplementary file 3 [file b-70-01020-sup3.zip › EnergyMinimisedCifs/FAFQEK01_mi_ucf.cif]

data_FAFQEK01_mi_ucf
_symmetry_cell_setting monoclinic
_symmetry_space_group_name_H-M 'P 2_1/n'
_symmetry_Int_Tables_number 14
loop_
_symmetry_equiv_pos_site_id
_symmetry_equiv_pos_as_xyz
1 x,y,z
2 -x+1/2,y+1/2,-z+1/2
3 -x,-y,-z
4 x-1/2,-y-1/2,z-1/2
_cell_length_a 16.065892072027708
_cell_length_b 15.760156633652249
_cell_length_c 6.179851044349010
_cell_angle_alpha 90.000000000000000
_cell_angle_beta 93.545187210546800
_cell_angle_gamma 90.000000000000000
loop_
_atom_site_label
_atom_site_type_symbol
_atom_site_fract_x
_atom_site_fract_y
_atom_site_fract_z
C1 C 0.265471429175203 0.244873918812725 0.075155333646004
C2 C 0.335329675928401 0.286455533964772 0.219754110848779
C3 C 0.302590057372795 0.170805355148369 -0.048550040316646
C4 C 0.200153558514407 0.213381891069618 0.229088062089577
C5 C 0.229062246598153 0.307767124294977 -0.097104947402549
N1 N 0.123187957324652 0.178635783739766 0.121506251905313
N2 N 0.186358059812691 0.381789712387893 -0.009708792598810
C6 C 0.058362961327812 0.162662909296749 0.278570821683351
C7 C 0.165048367971139 0.447371306473841 -0.177116275228987
C8 C -0.022729551417323 0.135911016407121 0.154910266477600
C9 C 0.128808044349503 0.524785024169050 -0.066753456276981
C10 C 0.088747562459688 0.097380499613386 0.444766604383745
C11 C 0.104499437590028 0.411392822824759 -0.351022201271541
C12 C 0.109920079078086 0.009319648752188 0.375709326662080
C13 C 0.020701322622578 0.378945556385823 -0.297034602122624
N3 N 0.093748429263141 0.124965576840952 0.641895173073731
N4 N 0.131007135901645 0.411404408521106 -0.543867565248007
O1 O 0.119546796940362 0.064116561813166 0.796488646275027
O2 O 0.072090050388919 0.379700172182143 -0.700946242731089
H1 H 0.312589742067144 0.339432530619945 0.315919799184194
H2 H 0.362575576428464 0.239547498953606 0.335420635581663
H3 H 0.385778944929153 0.310001929901253 0.123424057920826
H4 H 0.256039637678542 0.140640868233648 -0.160901559504300
H5 H 0.327532546764574 0.121739729049263 0.064110059929089
H6 H 0.354189010219179 0.193341766906773 -0.142578749500922
H7 H 0.185112867663346 0.265294219954980 0.340123032383108
H8 H 0.229172376520564 0.163034704224926 0.331853494482780
H9 H 0.280500894808693 0.328294169074415 -0.196823254029915
H10 H 0.184379566759017 0.274238184531668 -0.209414619461349
H11 H 0.047372146153684 0.221604823339526 0.369145720051310
H12 H 0.221376151703695 0.466437380180485 -0.259504107425497
H13 H -0.016282623229001 0.075499978671099 0.069399590087861
H14 H -0.042016848105352 0.184530265785990 0.034801305882073
H15 H -0.072719213936992 0.128540426587808 0.266600870326305
H16 H 0.075103325913203 0.506958164443505 0.024571749696342
H17 H 0.108441241569406 0.572771066287393 -0.186760487568262
H18 H 0.175857699148267 0.553341143336009 0.047957551229549
H19 H 0.140088576166624 0.010176889609556 0.220908419687953
H20 H 0.053298343078149 -0.029697709529525 0.350668759154307
H21 H 0.150738990955920 -0.021454294646974 0.500835955260919
H22 H -0.029012586922889 0.419723092515562 -0.370118464960070
H23 H 0.014412172950295 0.376821510800666 -0.121591216789158
H24 H 0.010374768823008 0.315086072269201 -0.365058590581429
H25 H 0.098761396601080 0.222761787000294 0.013535835741212
H26 H 0.224725567563640 0.409881047543128 0.108115661551116
H27 H 0.125151288814608 0.101175792427780 0.933445575802990
H28 H 0.107883689727760 0.375575638826001 -0.831264342715689
#END
