# Supplementary material for: Validation of molecular crystal structures from powder diffraction data with dispersion-corrected density functional theory (DFT-D)
Source: Acta Crystallogr B Struct Sci Cryst Eng Mater. 2014 Dec 1;70(Pt 6):1020–32. doi: 10.1107/S2052520614022902 (PMC4468513; doi:10.1107/S2052520614022902)
Supplement: Supplementary file 3 [file b-70-01020-sup3.zip › EnergyMinimisedCifs/FANDOO_Hcorrected_mi_ucf.cif]

data_FANDOO_Hcorrected_mi_ucf
_symmetry_cell_setting monoclinic
_symmetry_space_group_name_H-M 'P 2_1/c'
_symmetry_Int_Tables_number 14
loop_
_symmetry_equiv_pos_site_id
_symmetry_equiv_pos_as_xyz
1 x,y,z
2 -x,y+1/2,-z+1/2
3 -x,-y,-z
4 x,-y+1/2,z+1/2
_cell_length_a 24.654693531808501
_cell_length_b 5.783247146955362
_cell_length_c 8.696140394332415
_cell_angle_alpha 90.000000000000000
_cell_angle_beta 99.616333101837284
_cell_angle_gamma 90.000000000000000
loop_
_atom_site_label
_atom_site_type_symbol
_atom_site_fract_x
_atom_site_fract_y
_atom_site_fract_z
C1 C 0.912171848239172 -0.098221125278245 0.401928302402066
C2 C 0.880468432884451 -0.235576339823489 0.485179783420255
C3 C 0.828910777104349 -0.162379138845059 0.516155352729197
C4 C 0.810092453285686 0.059422704780737 0.465337540501101
C5 C 0.841820245398236 0.197998953265330 0.383736928462399
C6 C 0.892490224256145 0.121244920030999 0.350582811466134
C7 C 0.965211679483255 -0.192358687990103 0.363302924233933
N1 N 0.796294644806262 -0.313958437172653 0.585690329125026
H1 H 0.895519238542032 -0.406481087586928 0.525197937203009
H2 H 0.770474811421697 0.120936195097107 0.488972802587175
H3 H 0.826828659189789 0.369129578713891 0.344533536778166
H4 H 0.916359799294338 0.231242306683714 0.284707951073290
H5 H 0.988232938080281 -0.291647437497415 0.460667055233512
H6 H 0.992108993607765 -0.054575810493176 0.332966172843013
H7 H 0.956475693942326 -0.309489236636000 0.262389714641992
H8 H 0.768355083166262 -0.244972066030995 0.647178912184750
H9 H 0.817323064312653 -0.445439698352124 0.647006989047986
C8 C 0.586474100492515 -0.086945905674231 0.485462265057671
C9 C 0.619408358653758 -0.199072064248173 0.609795679988670
C10 C 0.668664544685170 -0.100647849107583 0.687503881289949
C11 C 0.683747311301012 0.120705249694928 0.641103860607272
C12 C 0.651004243752757 0.232829430928316 0.517192140213532
C13 C 0.602860908541959 0.130691240158914 0.438085432472487
C14 C 0.535399156450456 -0.204456993700271 0.402254500585333
N2 N 0.702954203595291 -0.225851664474679 0.800242477920627
H10 H 0.607312724196016 -0.369267490142657 0.646651317394471
H11 H 0.720887387979492 0.204042507387592 0.702573728502820
H12 H 0.663033847627747 0.403684700572609 0.482117648957331
H13 H 0.578226022106535 0.220153451841131 0.340021741969569
H14 H 0.511557152441711 -0.283771394118846 0.484451251014821
H15 H 0.546468833548309 -0.342969052427623 0.326324806726167
H16 H 0.508380223307434 -0.083037527687141 0.328747325397461
H17 H 0.685571249474226 -0.364347929596776 0.845369456768461
H18 H 0.730025818128863 -0.139803619989920 0.882512844830512
#END
