# Supplementary material for: Validation of molecular crystal structures from powder diffraction data with dispersion-corrected density functional theory (DFT-D)
Source: Acta Crystallogr B Struct Sci Cryst Eng Mater. 2014 Dec 1;70(Pt 6):1020–32. doi: 10.1107/S2052520614022902 (PMC4468513; doi:10.1107/S2052520614022902)
Supplement: Supplementary file 3 [file b-70-01020-sup3.zip › EnergyMinimisedCifs/FEFNOV_mi_ucf.cif]

data_FEFNOV_mi_ucf
_symmetry_cell_setting orthorhombic
_symmetry_space_group_name_H-M 'P 2_1 2_1 2_1'
_symmetry_Int_Tables_number 19
loop_
_symmetry_equiv_pos_site_id
_symmetry_equiv_pos_as_xyz
1 x,y,z
2 -x+1/2,-y,z+1/2
3 x+1/2,-y+1/2,-z
4 -x,y+1/2,-z+1/2
_cell_length_a 34.805368777858909
_cell_length_b 12.863413936610618
_cell_length_c 5.034404668412546
_cell_angle_alpha 90.000000000000000
_cell_angle_beta 90.000000000000000
_cell_angle_gamma 90.000000000000000
loop_
_atom_site_label
_atom_site_type_symbol
_atom_site_fract_x
_atom_site_fract_y
_atom_site_fract_z
O1 O 0.384496880627527 0.342087025681964 0.412073742755940
O2 O 0.432942167874054 0.127758838627709 -0.309567142807552
O3 O 0.520541893939401 -0.061859805907308 0.245013205810008
N1 N 0.394001181470353 0.260431868841633 0.016853766891319
N2 N 0.458846703942326 0.035396707282966 0.031639849712865
N3 N 0.544440780776305 -0.106447481032537 -0.161104892264039
N4 N 0.446395592243016 -0.359608202550405 0.158072777935296
C1 C 0.235467554246600 0.787451248416770 0.165059620398868
C2 C 0.248257275425720 0.843335232175202 0.387706967401773
C3 C 0.197933025208074 0.805004614353082 0.074725342445218
C4 C 0.224855147940408 0.916767981624220 0.511496032979139
C5 C 0.174370376381460 0.878974485533839 0.196904782099051
C6 C 0.187917725390946 0.935745454130603 0.413930275782994
C7 C 0.262716371246184 0.716331096474553 0.019163500021807
C8 C 0.274655164115179 0.616585850726457 0.165616805427312
C9 C 0.308616867399144 0.564636410098718 0.025986138289650
C10 C 0.323043902146957 0.464516428841351 0.155040208488012
C11 C 0.359562677911711 0.425537503503550 0.017176367472224
C12 C 0.379878775913635 0.339058609501679 0.164689982262953
C13 C 0.414649505986328 0.175393320570106 0.138370166460229
C14 C 0.436239021481047 0.111569739867594 -0.066809401195554
C15 C 0.480683306227814 -0.031553727181291 -0.144371292257487
C16 C 0.457025865454686 -0.123864372875076 -0.258090853595151
C17 C 0.517088222963283 -0.068296149305812 -0.003358224148216
C18 C 0.446482035060108 -0.206447554457726 -0.063346858473261
C19 C 0.464914882698424 -0.300603792974462 -0.031488246535733
C20 C 0.414773270918192 -0.206829230244593 0.119672643054078
C21 C 0.415494536615532 -0.304457126297735 0.255556550722756
C22 C 0.385924937984256 -0.134624527236789 0.183737652240340
C23 C 0.388541134916573 -0.329983027682069 0.451534853788583
C24 C 0.359319647044989 -0.159317716137874 0.379998660428457
C25 C 0.360665002642517 -0.256038202125698 0.512261742024109
H1 H 0.277398729078578 0.830714562241647 0.460852345044968
H2 H 0.187386520939136 0.762471802360049 -0.097801979592059
H3 H 0.235644197093973 0.960381808754150 0.681330605510233
H4 H 0.145467349789783 0.892963009579246 0.120418916964568
H5 H 0.170069766688900 0.995205742973484 0.506423268889486
H6 H 0.250384811706888 0.695765642442382 -0.175220115271651
H7 H 0.289086098666076 0.761139365961098 -0.023312541553322
H8 H 0.282900735675308 0.635582206874498 0.371471526971668
H9 H 0.249976883872614 0.563033865234883 0.178603473219469
H10 H 0.301106035103422 0.549323063668216 -0.183611445355101
H11 H 0.332592045610880 0.620750595552567 0.022002979303217
H12 H 0.329265578425413 0.478311234267205 0.366546783556032
H13 H 0.300683074412333 0.403907730589431 0.146599996397924
H14 H 0.353735174505783 0.402426407631155 -0.189133185046551
H15 H 0.380376942473878 0.490384687137195 0.007585163200812
H16 H 0.388860739548338 0.257217047445514 -0.182803724118652
H17 H 0.394976798935710 0.123646709211175 0.248234154700034
H18 H 0.434545907356346 0.205243813900632 0.289197716057170
H19 H 0.461495040924539 0.024604252864920 0.231163939937132
H20 H 0.489389830806344 0.015673309068014 -0.316144554958577
H21 H 0.431010422729298 -0.090402232855776 -0.348305925405175
H22 H 0.473621535229728 -0.157414544333263 -0.422897615026582
H23 H 0.569687907974625 -0.132746172390218 -0.077820596547054
H24 H 0.541019580592854 -0.107211270838631 -0.362255150148044
H25 H 0.490339902709957 -0.329768105207232 -0.131950991427360
H26 H 0.454430148218230 -0.433465577257283 0.208425207260808
H27 H 0.384780326200598 -0.059971042057126 0.081491826821041
H28 H 0.389608238735218 -0.404492718650268 0.555031115830682
H29 H 0.337314059563172 -0.102801340510620 0.434723295120229
H30 H 0.339718639528059 -0.272774852992354 0.667236922116111
#END
