# Supplementary material for: Validation of molecular crystal structures from powder diffraction data with dispersion-corrected density functional theory (DFT-D)
Source: Acta Crystallogr B Struct Sci Cryst Eng Mater. 2014 Dec 1;70(Pt 6):1020–32. doi: 10.1107/S2052520614022902 (PMC4468513; doi:10.1107/S2052520614022902)
Supplement: Supplementary file 3 [file b-70-01020-sup3.zip › EnergyMinimisedCifs/FEFREP_mi_ucf.cif]

data_FEFREP_mi_ucf
_symmetry_cell_setting orthorhombic
_symmetry_space_group_name_H-M 'P n a 2_1'
_symmetry_Int_Tables_number 33
loop_
_symmetry_equiv_pos_site_id
_symmetry_equiv_pos_as_xyz
1 -x,-y,z+1/2
2 -x+1/2,y+1/2,z+1/2
3 x,y,z
4 x+1/2,-y+1/2,z
_cell_length_a 9.016070703860915
_cell_length_b 5.976416896852159
_cell_length_c 23.847329803735747
_cell_angle_alpha 90.000000000000000
_cell_angle_beta 90.000000000000000
_cell_angle_gamma 90.000000000000000
loop_
_atom_site_label
_atom_site_type_symbol
_atom_site_fract_x
_atom_site_fract_y
_atom_site_fract_z
C1 C 0.524835227297700 0.286845433721984 0.400636475894461
C2 C 0.445161200423756 0.484231190081649 0.391168253565912
C3 C 0.401895065453238 0.618848661495735 0.436136488311945
C4 C 0.435935362413768 0.554267794047417 0.491091842234401
C5 C 0.516209321503498 0.355066391980545 0.500723726891899
C6 C 0.560861424044333 0.223248815079514 0.455295610765416
C7 C 0.385300446146273 0.693565337667654 0.538479045332189
C8 C 0.417944469798814 0.611782643990745 0.596260227899017
C9 C 0.496865749314030 0.422774926307933 0.605391791670313
C10 C 0.553919292065105 0.284435958540592 0.558281014160093
S1 S 0.345216585040517 0.791706620243220 0.647536681933668
C11 C 0.322627996245435 0.605438653347487 0.703803365530993
C12 C 0.403353061365757 0.415472112935547 0.713407034896210
S2 S 0.549302578365529 0.315715931122501 0.671441792910237
C13 C 0.370230935457192 0.278141781387242 0.760306044756769
N1 N 0.346299841413088 0.166035541788165 0.799504832221293
C14 C 0.205485036770563 0.663907084577460 0.740662405288774
N2 N 0.109617961119244 0.715310246335235 0.771063125344789
O1 O 0.631624614033158 0.118956512612523 0.569229502622940
O2 O 0.320282432538974 0.874481179347593 0.532667449253532
H1 H 0.557556440420840 0.181867431528678 0.365329300628231
H2 H 0.414432695273743 0.531232494455081 0.348637129496396
H3 H 0.339539516912585 0.772909259138974 0.429320942267030
H4 H 0.622778335425875 0.070144303512915 0.463445916123498
#END
