# Supplementary material for: Validation of molecular crystal structures from powder diffraction data with dispersion-corrected density functional theory (DFT-D)
Source: Acta Crystallogr B Struct Sci Cryst Eng Mater. 2014 Dec 1;70(Pt 6):1020–32. doi: 10.1107/S2052520614022902 (PMC4468513; doi:10.1107/S2052520614022902)
Supplement: Supplementary file 3 [file b-70-01020-sup3.zip › EnergyMinimisedCifs/FEFREP01_mi_ucf.cif]

data_FEFREP01_mi_ucf
_symmetry_cell_setting triclinic
_symmetry_space_group_name_H-M 'P -1'
_symmetry_Int_Tables_number 2
loop_
_symmetry_equiv_pos_site_id
_symmetry_equiv_pos_as_xyz
1 x,y,z
2 -x,-y,-z
_cell_length_a 3.939239768168417
_cell_length_b 12.128757603313561
_cell_length_c 12.931230747327870
_cell_angle_alpha 93.025117237791179
_cell_angle_beta 82.870468685880965
_cell_angle_gamma 90.569177152238623
loop_
_atom_site_label
_atom_site_type_symbol
_atom_site_fract_x
_atom_site_fract_y
_atom_site_fract_z
C1 C 0.261669971460206 0.218449421056796 0.452154995991601
C2 C 0.427416710585920 0.320975962243884 0.452344658506382
C3 C 0.542866524611038 0.368908436337734 0.358429634857774
C4 C 0.490915962457607 0.313816427520609 0.263818563612851
C5 C 0.319845370635941 0.210855729573886 0.263685557003481
C6 C 0.206793785003256 0.163144596438313 0.358080785546956
C7 C 0.621370144904105 0.362195393432637 0.164508796635228
C8 C 0.562800003868501 0.302025200943259 0.065002106176218
C9 C 0.391181444801457 0.204684632884969 0.064926871203649
C10 C 0.257622314668473 0.154122157132244 0.164281971289166
S1 S 0.750865244843341 0.376082827373095 -0.040857010260512
C11 C 0.643237850215621 0.292376630054324 -0.147887096524437
C12 C 0.470788982926786 0.193628469421521 -0.147949162685576
S2 S 0.286447576598347 0.119668977610084 -0.041037698960799
C13 C 0.418347193084313 0.139015575912825 -0.244574680324985
N1 N 0.368370768275008 0.092072367777170 -0.322628715129400
C14 C 0.762062237043874 0.338403829118420 -0.244554892909808
N2 N 0.864981974998492 0.378017947214019 -0.322938267927084
O1 O 0.095819068325345 0.066100799821819 0.158503560581747
O2 O 0.784856209113881 0.450188478397692 0.158960999973940
H1 H 0.176576746064725 0.180985659029430 0.525735919716891
H2 H 0.470050017382117 0.363004211589293 0.526220716994458
H3 H 0.677245050931417 0.447962460764556 0.356992318521273
H4 H 0.075690317329599 0.083567293899197 0.356754483762627
#END
