# Supplementary material for: Validation of molecular crystal structures from powder diffraction data with dispersion-corrected density functional theory (DFT-D)
Source: Acta Crystallogr B Struct Sci Cryst Eng Mater. 2014 Dec 1;70(Pt 6):1020–32. doi: 10.1107/S2052520614022902 (PMC4468513; doi:10.1107/S2052520614022902)
Supplement: Supplementary file 3 [file b-70-01020-sup3.zip › EnergyMinimisedCifs/FEFREP02_mi_ucf.cif]

data_FEFREP02_mi_ucf
_symmetry_cell_setting monoclinic
_symmetry_space_group_name_H-M 'P 2_1'
_symmetry_Int_Tables_number 4
loop_
_symmetry_equiv_pos_site_id
_symmetry_equiv_pos_as_xyz
1 -x,y+1/2,-z
2 x,y,z
_cell_length_a 12.460020742447213
_cell_length_b 24.839907162003097
_cell_length_c 6.257358125193578
_cell_angle_alpha 90.000000000000000
_cell_angle_beta 100.266616276036288
_cell_angle_gamma 90.000000000000000
loop_
_atom_site_label
_atom_site_type_symbol
_atom_site_fract_x
_atom_site_fract_y
_atom_site_fract_z
C1 C 0.501416033451870 0.633257704061144 0.526780937717743
C2 C 0.614029200463505 0.643988804797093 0.643696711763527
C3 C 0.632989924602820 0.669209640204284 0.838275342630398
C4 C 0.409453163140743 0.649236450120319 0.631890321752665
C5 C 0.541708083561251 0.686604561921574 0.946721175516025
C6 C 0.429164627640364 0.673744810834726 0.838595314567566
O1 O 0.489591085327745 0.612463847995445 0.344180177036364
O2 O 0.563784648707549 0.712274854241655 1.118693164973712
C7 C 0.302341347642496 0.639688542915613 0.526166185569215
C8 C 0.341179372331805 0.687252748255143 0.938762834947530
C9 C 0.214836267773829 0.653857992242864 0.626563675221453
C10 C 0.234499297635059 0.677237925754351 0.833251932062111
S1 S 0.710375117568618 0.622520368582804 0.487962200691066
S2 S 0.760543575569043 0.688700883445425 0.988168913830974
C11 C 0.828986701401592 0.618512607892462 0.687210284990975
C12 C 0.849034606242798 0.644844736046417 0.882438034627737
C13 C 0.908534566036615 0.583337332703426 0.627407988737925
N1 N 0.972540315422655 0.554559235861132 0.571304898639545
C14 C 0.950715541298462 0.637636609552598 1.023076505406687
N2 N 1.035275711598532 0.633159116258237 1.137901530104999
H1 H 0.288431805219607 0.621071127183964 0.365794727148633
H2 H 0.357388980695187 0.705769771396437 1.099002991301258
H3 H 0.131630920511978 0.646888642384243 0.542631465169444
H4 H 0.166247496183112 0.687799119660986 0.912344637495574
C15 C 0.503269190454757 0.466123718046489 0.438379584704851
C16 C 0.608446763926428 0.475558761548912 0.362296019986526
C17 C 0.612148113867978 0.502304957304637 0.175438098639627
C18 C 0.402361981077093 0.486249262754731 0.301510940648896
C19 C 0.511501768848005 0.521986023718349 0.032779896221181
C20 C 0.406011343251393 0.511887669043664 0.101816139788691
O3 O 0.505237345767975 0.443360277227090 0.614948828973087
O4 O 0.520610874646906 0.547400268946963 -0.133199172499951
C21 C 0.302422486815741 0.480319731252802 0.371535860501919
C22 C 0.309558227100364 0.530142970822707 -0.027276402508547
C23 C 0.206635249961165 0.499118478298060 0.242749747138117
C24 C 0.210005757183573 0.523513974005551 0.042391419413430
S3 S 0.720078584014624 0.450185007008475 0.547146133659310
S4 S 0.730320738734052 0.520338885874290 0.073484281466316
C25 C 0.816508424170498 0.441825359645751 0.375797653887473
C26 C 0.820839627641099 0.469530744747986 0.188587312089548
C27 C 0.891472990419269 0.399518189413459 0.442464691589892
N3 N 0.951032477321716 0.363915593288607 0.499522030270530
C28 C 0.901479717052908 0.457046985228206 0.062229574987277
N4 N 0.967826083861669 0.448620672926033 -0.044510418001477
H5 H 0.300910212855024 0.460850570784102 0.527121897842395
H6 H 0.313937530966580 0.550013107162443 -0.180782443443421
H7 H 0.129153742638050 0.494977491792025 0.298986582392382
H8 H 0.135006974899508 0.537556884542384 -0.059209395917255
C29 C 0.502165499760729 0.353912342184174 0.941400645222755
C30 C 0.398088356728660 0.346428673320129 0.786592040557396
C31 C 0.394238681665734 0.319544552691443 0.596986652938613
C32 C 0.601516094505053 0.329862721314814 0.882043911555895
C33 C 0.494208059403575 0.298373728201079 0.527208669272023
C34 C 0.598630113729664 0.304884910456940 0.678901837995305
O5 O 0.503928817241785 0.380471420785151 1.108980823600606
O6 O 0.487265390235711 0.277193231422019 0.346474727645954
C35 C 0.699846068720184 0.332514529145944 1.029344599326759
C36 C 0.694787697696883 0.284621207318990 0.622750607938634
C37 C 0.795062585234668 0.311345058587081 0.974622126378192
C38 C 0.792757939567061 0.287937244615522 0.770279110492509
S5 S 0.283874614856808 0.377059864425418 0.866559229021436
S6 S 0.274992580655561 0.308767364584743 0.405193813059827
C39 C 0.184820715392200 0.328034000762805 0.770193017077421
C40 C 0.181311429824577 0.299724034899991 0.581960694490202
C41 C 0.111562834785453 0.316935286297548 0.913363247652411
N5 N 0.054707188590231 0.308448480534381 1.039326231029539
C42 C 0.103716664836658 0.258075913226449 0.522801685657717
N6 N 0.041121011345350 0.223226530243099 0.473043098673646
H9 H 0.699444107947701 0.350706229834727 1.187658765587443
H10 H 0.691051925217776 0.265748337919076 0.464295498335387
H11 H 0.871646252105054 0.312881166482587 1.089832951228691
H12 H 0.867458541358311 0.271900151049832 0.726942541371452
#END
