# Supplementary material for: Validation of molecular crystal structures from powder diffraction data with dispersion-corrected density functional theory (DFT-D)
Source: Acta Crystallogr B Struct Sci Cryst Eng Mater. 2014 Dec 1;70(Pt 6):1020–32. doi: 10.1107/S2052520614022902 (PMC4468513; doi:10.1107/S2052520614022902)
Supplement: Supplementary file 3 [file b-70-01020-sup3.zip › EnergyMinimisedCifs/FEFREP03_mi_ucf.cif]

data_FEFREP03_mi_ucf
_symmetry_cell_setting monoclinic
_symmetry_space_group_name_H-M 'P 2_1'
_symmetry_Int_Tables_number 4
loop_
_symmetry_equiv_pos_site_id
_symmetry_equiv_pos_as_xyz
1 -x,y+1/2,-z
2 x,y,z
_cell_length_a 13.104358621881229
_cell_length_b 5.947630708716168
_cell_length_c 17.366509126260983
_cell_angle_alpha 90.000000000000000
_cell_angle_beta 109.922845749061409
_cell_angle_gamma 90.000000000000000
loop_
_atom_site_label
_atom_site_type_symbol
_atom_site_fract_x
_atom_site_fract_y
_atom_site_fract_z
S1 S 0.246592427664485 0.271452616385698 0.106076192976413
S2 S 0.268644438202943 0.734669524954368 -0.003411027939865
S3 S 0.279582907251894 1.244996080079829 0.383232164596439
S4 S 0.258125644266468 0.779075822367718 0.263931084850126
O1 O 0.456219252257010 0.099298642592890 0.194711635027195
O2 O 0.485730666545909 0.874058449751417 0.043075201736725
O3 O 0.498015788242194 1.377383910763440 0.452580275292440
O4 O 0.467200203803637 0.603044761133423 0.284988011735613
N1 N 0.019942823714135 0.026542803058907 -0.060415290390738
N2 N 0.042155716761081 0.560741380184192 -0.188289532781450
N3 N 0.049231523841488 1.083814833470468 0.448194645166150
N4 N 0.031078487395338 0.537800106477471 0.314789334022937
C1 C 0.084388625859638 0.166388341509171 -0.031433844793777
C2 C 0.163110482972749 0.333757583331930 0.005344163242324
C3 C 0.369119020046834 0.393675561265787 0.105792919899800
C4 C 0.467289432999060 0.273554254612702 0.159593626661042
C5 C 0.574417258318565 0.374643326420193 0.170274907765386
C6 C 0.668732700825594 0.270015042925295 0.221573314314848
H1 H 0.661378601427555 0.111349850200803 0.250612001035325
C7 C 0.769833084716076 0.370402725224624 0.235843001456988
H2 H 0.843734034935576 0.290786708441741 0.276000066978471
C8 C 0.776942913915771 0.576635581248951 0.199145725193629
H3 H 0.856117754553604 0.654800050251853 0.211626117099747
C9 C 0.683331614423967 0.681187570655028 0.147596393429954
H4 H 0.686670384863074 0.842443499345138 0.118721437182731
C10 C 0.581949914362595 0.580260078050821 0.132320815085487
C11 C 0.483805483860439 0.691446946025689 0.076679924169839
C12 C 0.377330075577031 0.581813985553828 0.064284709195014
C13 C 0.171681904386600 0.519678186923306 -0.038449842054446
C14 C 0.100841747656920 0.543882892335142 -0.120581260570924
C15 C 0.108776170292628 1.061326761814790 0.411654167276736
C16 C 0.181308373353689 1.032496130188124 0.367581640622628
C17 C 0.388554322386577 1.089345561341603 0.373222754114146
C18 C 0.495360550156335 1.196695699146561 0.416667442437335
C19 C 0.593382508884864 1.085849761006493 0.410832096590940
C20 C 0.694855437018076 1.187599765460891 0.446616905690979
H5 H 0.698350772613524 1.349212493806233 0.476976508332006
C21 C 0.788383346873824 1.084330797872492 0.442291581947040
H6 H 0.867604475262658 1.163337632820370 0.469562757851004
C22 C 0.780719613548573 0.877518176065403 0.402160279066924
H7 H 0.854091963069183 0.796577495022747 0.399494678778570
C23 C 0.679635080060810 0.776056751280718 0.365484320225231
H8 H 0.672034895925668 0.616874445166024 0.332950250564974
C24 C 0.585547141921676 0.880061991560960 0.369033225791618
C25 C 0.478353216435961 0.778511250596635 0.325183466054972
C26 C 0.380410628763282 0.900647815656761 0.327771396287984
C27 C 0.173569900046815 0.844438113602361 0.320656142724976
C28 C 0.095158530899753 0.677418242049019 0.317718800031564
#END
