# Supplementary material for: Validation of molecular crystal structures from powder diffraction data with dispersion-corrected density functional theory (DFT-D)
Source: Acta Crystallogr B Struct Sci Cryst Eng Mater. 2014 Dec 1;70(Pt 6):1020–32. doi: 10.1107/S2052520614022902 (PMC4468513; doi:10.1107/S2052520614022902)
Supplement: Supplementary file 3 [file b-70-01020-sup3.zip › EnergyMinimisedCifs/FEXBIU_mi_ucf.cif]

data_FEXBIU_mi_ucf
_symmetry_cell_setting orthorhombic
_symmetry_space_group_name_H-M 'P 2_1 2_1 2_1'
_symmetry_Int_Tables_number 19
loop_
_symmetry_equiv_pos_site_id
_symmetry_equiv_pos_as_xyz
1 x,y,z
2 -x+1/2,-y,z+1/2
3 x+1/2,-y+1/2,-z
4 -x,y+1/2,-z+1/2
_cell_length_a 23.476505220240654
_cell_length_b 10.506477010971786
_cell_length_c 5.531570435166844
_cell_angle_alpha 90.000000000000000
_cell_angle_beta 90.000000000000000
_cell_angle_gamma 90.000000000000000
loop_
_atom_site_label
_atom_site_type_symbol
_atom_site_fract_x
_atom_site_fract_y
_atom_site_fract_z
C1 C 0.869793463892190 0.762446468294435 0.799872287399976
C2 C 0.801652807561581 0.848350949843270 1.082015947781865
C3 C 0.835435327255404 0.984522270995475 0.754752141382728
C4 C 0.834966001201943 0.746824356372550 1.005304856717304
C5 C 0.802227441156547 0.966223392649101 0.959997777531856
C6 C 0.868605848178075 0.881867795065857 0.674868804152274
C7 C 0.910136597161331 0.684413985448003 0.672202289312204
C8 C 0.930822814792886 0.757555684206954 0.476904838470194
N1 N 0.904767547119180 0.875332620509924 0.481374479819944
N2 N 0.924762671030230 0.557442885940349 0.721853077381961
C9 C 0.969173783540905 0.724526130805720 0.288301827235138
N3 N 1.010503591475815 0.641173694006316 0.323700169596132
C10 C 0.976505826471095 0.503910368908881 0.654265263694449
C11 C 1.022100445321847 0.596914742325532 0.573133018770812
O1 O 1.041630870140488 0.596119492748162 0.149498813259138
O2 O 0.984733607406128 0.387647951815240 0.655661355722061
C12 C 0.884754278528973 0.477028808797732 0.846996556807250
C13 C 0.901682793059522 0.415671786198020 1.059886038933612
C14 C 0.862806457507845 0.340725423895787 1.186783765873191
C15 C 0.806758586615326 0.328398551417075 1.103419821199857
C16 C 0.790333452850743 0.389718398486189 0.890225422280041
C17 C 0.829270860488731 0.463318999416288 0.760384036517339
H1 H 0.775193702770895 0.837866689703043 1.242526351543707
H2 H 0.836024218488929 1.075278639219366 0.658960797377078
H3 H 0.835034336516319 0.657496053067463 1.105061020762990
H4 H 0.776193926917048 1.043927591028990 1.029466571456854
H5 H 0.920321359160479 0.953709074445442 0.389235230557639
H6 H 0.967028105911014 0.767498230879537 0.109193171682605
H7 H 1.063022725266511 0.547551040829634 0.568063909445002
H8 H 1.024051060149694 0.680297448894812 0.692891312423476
H9 H 0.945197327055161 0.427147067030253 1.124912542313628
H10 H 0.876610795484005 0.292769426939028 1.351510081922215
H11 H 0.775911777900722 0.272346568656606 1.205812148830652
H12 H 0.746925582349793 0.380798821414911 0.822522818047324
H13 H 0.816526402713910 0.511160835815614 0.594334240307261
#END
