# Supplementary material for: Validation of molecular crystal structures from powder diffraction data with dispersion-corrected density functional theory (DFT-D)
Source: Acta Crystallogr B Struct Sci Cryst Eng Mater. 2014 Dec 1;70(Pt 6):1020–32. doi: 10.1107/S2052520614022902 (PMC4468513; doi:10.1107/S2052520614022902)
Supplement: Supplementary file 3 [file b-70-01020-sup3.zip › EnergyMinimisedCifs/FOGVIG02_mi_ucf.cif]

data_FOGVIG02_mi_ucf
_symmetry_cell_setting monoclinic
_symmetry_space_group_name_H-M 'P 2_1/c'
_symmetry_Int_Tables_number 14
loop_
_symmetry_equiv_pos_site_id
_symmetry_equiv_pos_as_xyz
1 x,y,z
2 x,-y+1/2,z+1/2
3 -x,-y,-z
4 -x,y+1/2,-z+1/2
_cell_length_a 17.583737239801781
_cell_length_b 5.373810083240754
_cell_length_c 18.127685183182976
_cell_angle_alpha 90.000000000000000
_cell_angle_beta 122.723616380266762
_cell_angle_gamma 90.000000000000000
loop_
_atom_site_label
_atom_site_type_symbol
_atom_site_fract_x
_atom_site_fract_y
_atom_site_fract_z
C1 C 0.344482995383286 0.590857245011034 -0.101467476304035
H1 H 0.319191501531063 0.620144856674649 -0.170956575621871
H2 H 0.397738556670105 0.728566644976644 -0.062723885642634
C2 C 0.267611081588122 0.621766525310530 -0.086205083304874
C3 C 0.185581711523318 0.463889501167481 -0.147248885412001
H3 H 0.290428079799198 0.582034585118270 -0.017753582717750
H4 H 0.246110424333350 0.818170154567934 -0.098680230679078
N1 N 0.155276409647071 0.315680513964818 -0.109844161329933
N2 N 0.153191382148900 0.494014168299051 -0.231801957445242
H5 H 0.099527653495425 0.204244497744676 -0.144512317226857
H6 H 0.186445078574725 0.319542608851528 -0.041685162886895
S1 S 0.062629928021544 0.369945043579504 -0.312618533940517
O1 O -0.017061380881693 0.432598476550483 -0.310065799082977
O2 O 0.061462150706104 0.449165086121958 -0.389748317449635
N3 N 0.064307139297030 0.066794197320414 -0.313215120490162
H7 H 0.117906463712878 -0.006948973343391 -0.314368667207263
H8 H 0.052180356001975 -0.014373381634917 -0.269205566308605
S2 S 0.391734755436790 0.278806955424451 -0.072163758976939
C4 C 0.461049689154133 0.283307874654715 -0.119321444355097
C5 C 0.409000303081112 0.322158990000281 -0.216388632678396
H9 H 0.513375468142518 0.427224704786109 -0.085925088411121
H10 H 0.494233539557873 0.099709466202630 -0.102029786728742
C6 C 0.424989877375513 0.507346300458205 -0.258560355937562
S3 S 0.351638547514730 0.480305640580553 -0.370600757111330
C7 C 0.300361031452986 0.221245316989013 -0.354575719859048
N4 N 0.339659566596972 0.162884867367004 -0.270360742892586
H11 H 0.475172110445170 0.654724212873305 -0.230296494436739
N5 N 0.228423606628016 0.111331870672987 -0.425586642437717
C8 C 0.185044081072809 -0.075948466470199 -0.414683770349997
N6 N 0.207051858750117 -0.163152659015931 -0.335270913599832
N7 N 0.114427204738508 -0.182581736822981 -0.486467764875341
H12 H 0.267749894750359 -0.097449573459963 -0.283363298814712
H13 H 0.180955301735467 -0.328153341360734 -0.331143496732272
H14 H 0.086166614985769 -0.096668229271986 -0.545402801639822
H15 H 0.075552255885483 -0.309921821126695 -0.480240212766393
#END
