# Supplementary material for: Validation of molecular crystal structures from powder diffraction data with dispersion-corrected density functional theory (DFT-D)
Source: Acta Crystallogr B Struct Sci Cryst Eng Mater. 2014 Dec 1;70(Pt 6):1020–32. doi: 10.1107/S2052520614022902 (PMC4468513; doi:10.1107/S2052520614022902)
Supplement: Supplementary file 3 [file b-70-01020-sup3.zip › EnergyMinimisedCifs/FOMNAX_corrected_mi_ucf.cif]

data_FOMNAX_corrected_mi_ucf
_symmetry_cell_setting monoclinic
_symmetry_space_group_name_H-M 'P 2_1/a'
_symmetry_Int_Tables_number 14
loop_
_symmetry_equiv_pos_site_id
_symmetry_equiv_pos_as_xyz
1 x,y,z
2 -x+1/2,y+1/2,-z
3 -x,-y,-z
4 x+1/2,-y+1/2,z
_cell_length_a 10.134304174649058
_cell_length_b 10.202085684913095
_cell_length_c 8.310465150174677
_cell_angle_alpha 90.000000000000000
_cell_angle_beta 93.436802124068066
_cell_angle_gamma 90.000000000000000
loop_
_atom_site_label
_atom_site_type_symbol
_atom_site_fract_x
_atom_site_fract_y
_atom_site_fract_z
C1 C 0.715260159787932 0.739395132059078 0.967990314279235
C2 C 0.567336784877416 0.768834672735453 0.949112990148966
C3 C 0.718959167596822 0.589920804944740 0.952565626025192
H4 H 0.759919129806006 0.776762810066533 1.082419847509509
H5 H 0.766805517207480 0.785806863917810 0.870399797364651
O6 O 0.511570273394267 0.663657661459225 0.844866722497525
H7 H 0.542407467442147 0.861816422862072 0.888726978482618
H8 H 0.519379016242567 0.762566936794664 1.063799112647222
C9 C 0.593262037463117 0.557846149569182 0.852980214566792
H10 H 0.804903572500808 0.550192328859767 0.894728295401900
H11 H 0.713293496333533 0.539955727832368 1.069466454378527
O12 O 0.561112953934600 0.454818312183179 0.786123693892428
C13 C 0.756564170189245 0.178822771124257 0.531867552986279
C14 C 0.775389990619877 0.030540882032006 0.547917763218370
C15 C 0.608107821326833 0.195096361506341 0.550339668208217
H16 H 0.789092084287318 0.216261487427827 0.417117924000541
H17 H 0.813781199121244 0.230340755958900 0.629057653756824
O18 O 0.671942644102344 -0.012438575299067 0.652896346841235
H19 H 0.870375547534070 0.001502683150319 0.607084863768707
H20 H 0.757795475642320 -0.021087639007324 0.432776562003656
C21 C 0.572857688095183 0.077947374137864 0.650693695338531
H22 H 0.579830173255897 0.285958682682520 0.609524781758706
H23 H 0.550312348262495 0.188064193250879 0.434107688911876
O24 O 0.472927320535076 0.058150984009169 0.722801236914162
#END
