# Supplementary material for: Validation of molecular crystal structures from powder diffraction data with dispersion-corrected density functional theory (DFT-D)
Source: Acta Crystallogr B Struct Sci Cryst Eng Mater. 2014 Dec 1;70(Pt 6):1020–32. doi: 10.1107/S2052520614022902 (PMC4468513; doi:10.1107/S2052520614022902)
Supplement: Supplementary file 3 [file b-70-01020-sup3.zip › EnergyMinimisedCifs/FUQMOU01_mi_ucf.cif]

data_FUQMOU01_mi_ucf
_symmetry_cell_setting monoclinic
_symmetry_space_group_name_H-M 'P 2_1'
_symmetry_Int_Tables_number 4
loop_
_symmetry_equiv_pos_site_id
_symmetry_equiv_pos_as_xyz
1 x,y,z
2 -x,y+1/2,-z
_cell_length_a 10.333207879554454
_cell_length_b 15.331128580536699
_cell_length_c 12.490083994837171
_cell_angle_alpha 90.000000000000000
_cell_angle_beta 112.400041340586256
_cell_angle_gamma 90.000000000000000
loop_
_atom_site_label
_atom_site_type_symbol
_atom_site_fract_x
_atom_site_fract_y
_atom_site_fract_z
Cl1A Cl 0.414059079540711 0.603456134462699 1.138975956114692
S1A S -0.315236328322252 0.653844021587334 0.620303884088067
O1A O 0.277094191835374 0.906545124190215 0.952877009939526
O2A O 0.269515430783015 0.860939590583962 1.123822769652540
C2A C -0.227474349734921 0.570825229185489 0.583862080079764
H2A H -0.282766645474669 0.527799298220781 0.512054317133019
C3A C -0.087724393620630 0.570985516518142 0.653024412775554
H3A H -0.013367729391798 0.525323188785837 0.641886800659972
C4A C 0.090794865096500 0.653906440423771 0.826120888979438
H4A1 H 0.112213266568298 0.609191743258511 0.899473695971465
H4A2 H 0.169837207718152 0.646236735508418 0.788517033451880
N5A N 0.105911286186942 0.745219802437671 0.874735508444512
H5A H 0.106870205384406 0.788798464630605 0.809719031081446
C6A C -0.016845008680776 0.771218070823621 0.905565746689741
H6A1 H 0.004042799984721 0.837147652266294 0.941915928584141
H6A2 H -0.018701878614112 0.725060758810116 0.971801466040798
C7A C -0.153706301471733 0.770588164439329 0.799849650660812
H7A1 H -0.238319138200767 0.776496215461086 0.832156188863336
H7A2 H -0.160409826054724 0.828572556350509 0.746398347426838
C8A C 0.240508072391734 0.752735651721437 0.981162235181262
H8A H 0.222994123424501 0.715559975015638 1.049447498372533
C9A C 0.365756883099128 0.718344307046831 0.960046275537246
C10A C 0.452295880848397 0.652241789149341 1.028406578593633
C11A C 0.570632103165103 0.623510752492975 1.010624754579100
H11A H 0.637426155495775 0.572970019317534 1.065152615675689
C12A C 0.603222403926503 0.660403279708594 0.922081213747271
H12A H 0.696570364635614 0.638125310446326 0.909570416156840
C13A C 0.517091021198782 0.724765073448146 0.851378408134507
H13A H 0.539836655240040 0.753123729516583 0.780613713472379
C14A C 0.400695294995504 0.753811942203906 0.871131898971785
H14A H 0.335220908882022 0.805247271304932 0.817477832758716
C15A C 0.263476610597466 0.849398051894503 1.015559700739390
C16A C 0.299538937151678 0.949702851418895 1.168010071510421
H16A H 0.312032031010305 0.945647324616693 1.258705557879043
H16B H 0.212304061040602 0.992619582664953 1.118865723596674
H16C H 0.396186956943228 0.972277906630828 1.160457225364776
C17A C -0.164792958218401 0.689923342190121 0.729757909563323
C18A C -0.052417571579485 0.638986371124054 0.737041286155880
Cl1B Cl 0.455469333879086 0.746900936030515 0.349082495721976
S1B S -0.350707240791574 0.860619656657254 0.144324444135180
O1B O 0.172264962027887 0.677684895192197 0.610556784745088
O2B O 0.318961163675608 0.603857172649427 0.545947198960551
C2B C -0.266249268708154 0.923592643375002 0.077060924457919
H2B H -0.325826275206492 0.964523763516819 0.004111399258552
C3B C -0.123817806012106 0.913005593441815 0.126753417948448
H3B H -0.052069835132768 0.947611010030977 0.096660172317541
C4B C 0.064623219009197 0.826196621308548 0.289737130758460
H4B1 H 0.132336156556006 0.883430999778734 0.321063657086326
H4B2 H 0.106168372399321 0.784934628968612 0.238433212996428
N5B N 0.076004874509579 0.773914592167303 0.395880212283682
H5B H 0.061855753275951 0.819237994327501 0.454147878555443
C6B C -0.040243680750179 0.707010337232668 0.366633150737297
H6B1 H -0.020613028915873 0.666792000228503 0.443234247205118
H6B2 H -0.034076910897773 0.667546173162310 0.295810354562433
C7B C -0.182138905935491 0.751651245344356 0.331149808215277
H7B1 H -0.262450527220518 0.700655058415445 0.299087021411525
H7B2 H -0.194372643368693 0.780975677748563 0.407137629338879
C8B C 0.220175152548474 0.732786402872047 0.446355689783798
H8B H 0.233695861745982 0.697314990064759 0.375136597021953
C9B C 0.334087496982396 0.800656297030941 0.497442487891895
C10B C 0.445754820068120 0.810601677014887 0.460535597164488
C11B C 0.552770458290115 0.870526040566584 0.514195299786895
H11B H 0.640565455713150 0.875597969202773 0.486895011495123
C12B C 0.548322920557475 0.922492175829865 0.604290291861114
H12B H 0.631868772102760 0.969304003874024 0.644775886488443
C13B C 0.438386321226727 0.913407796642243 0.642374314834817
H13B H 0.433866522228891 0.953130559205509 0.713081057039978
C14B C 0.333731419517104 0.852286655940858 0.589972511644286
H14B H 0.250533765660550 0.843275083589247 0.622236531301332
C15B C 0.231058670143366 0.668610850260264 0.543098144501139
C16B C 0.341287738326787 0.540242964144050 0.637755621327882
H16D H 0.426205905416038 0.499020753884464 0.635636673211799
H16E H 0.245589340002554 0.502089144824914 0.619228974991742
H16F H 0.371022884506875 0.573351061408286 0.721347615042520
C17B C -0.195448262502807 0.818290230244105 0.240333033352886
C18B C -0.083461050773635 0.852598824685861 0.220747998607988
S2A S 0.012742713405149 0.924223000543233 0.616156422325240
O3A O 0.068349075203840 0.845236543911932 0.685649017858609
O4A O -0.119831190244273 0.955216681354000 0.623334768235875
O5A O 0.124810812217022 0.999597804335806 0.666199727367304
H51 H 0.117276435959768 1.024153932321690 0.740671898182179
O6A O 0.000635854777463 0.913591263326944 0.495548682754249
S2B S -0.017840614857221 1.073667931445113 0.881123153312433
O3B O -0.108636169785471 1.149160403381031 0.830832012933993
O4B O 0.025355607352351 1.065853354999711 1.006730585444696
O5B O -0.108604424465616 0.987024078201050 0.831675113424759
H52 H -0.115409536774429 0.976504312637172 0.749169016335453
O6B O 0.102987349324965 1.069738000797229 0.843929553441024
#END
