# Supplementary material for: Validation of molecular crystal structures from powder diffraction data with dispersion-corrected density functional theory (DFT-D)
Source: Acta Crystallogr B Struct Sci Cryst Eng Mater. 2014 Dec 1;70(Pt 6):1020–32. doi: 10.1107/S2052520614022902 (PMC4468513; doi:10.1107/S2052520614022902)
Supplement: Supplementary file 3 [file b-70-01020-sup3.zip › EnergyMinimisedCifs/GEYREH_mi_ucf.cif]

data_GEYREH_mi_ucf
_symmetry_cell_setting monoclinic
_symmetry_space_group_name_H-M 'P 2_1/c'
_symmetry_Int_Tables_number 14
loop_
_symmetry_equiv_pos_site_id
_symmetry_equiv_pos_as_xyz
1 x,y,z
2 -x,y+1/2,-z+1/2
3 -x,-y,-z
4 x,-y+1/2,z+1/2
_cell_length_a 6.173183746974540
_cell_length_b 6.408109175952185
_cell_length_c 8.830482455197020
_cell_angle_alpha 90.000000000000000
_cell_angle_beta 114.932455020219763
_cell_angle_gamma 90.000000000000000
loop_
_atom_site_label
_atom_site_type_symbol
_atom_site_fract_x
_atom_site_fract_y
_atom_site_fract_z
C1 C 0.023825042174431 0.099301581707562 -0.042262938058786
F1 F -0.145627549780999 0.245305088843242 -0.061350867464743
F2 F 0.007379385455209 0.048063331294590 -0.196041535659997
Br1 Br 0.338898427237164 0.215151768513063 0.092383429244766
#END
