# Supplementary material for: Validation of molecular crystal structures from powder diffraction data with dispersion-corrected density functional theory (DFT-D)
Source: Acta Crystallogr B Struct Sci Cryst Eng Mater. 2014 Dec 1;70(Pt 6):1020–32. doi: 10.1107/S2052520614022902 (PMC4468513; doi:10.1107/S2052520614022902)
Supplement: Supplementary file 3 [file b-70-01020-sup3.zip › EnergyMinimisedCifs/GOLTUW_Hcorrected_mi_ucf.cif]

data_GOLTUW_Hcorrected_mi_ucf
_symmetry_cell_setting monoclinic
_symmetry_space_group_name_H-M 'P 2_1/n'
_symmetry_Int_Tables_number 14
loop_
_symmetry_equiv_pos_site_id
_symmetry_equiv_pos_as_xyz
1 x,y,z
2 -x+1/2,y+1/2,-z+1/2
3 -x,-y,-z
4 x+1/2,-y+1/2,z+1/2
_cell_length_a 9.608809494725294
_cell_length_b 9.505091020231774
_cell_length_c 8.044330417753622
_cell_angle_alpha 90.000000000000000
_cell_angle_beta 96.707802465896151
_cell_angle_gamma 90.000000000000000
loop_
_atom_site_label
_atom_site_type_symbol
_atom_site_fract_x
_atom_site_fract_y
_atom_site_fract_z
Cl1 Cl 0.691704704061215 0.280886390265936 0.521918326192530
N1 N 0.317486749755595 0.321259584000910 0.530037316897696
N2 N 0.083638226791511 0.130949692303900 0.546345862612800
C1 C 0.174668365161727 0.369465521933930 0.478354252117533
C2 C 0.075310779570337 0.288794458695449 0.576540906487572
C3 C 0.236133683750971 0.085747077684023 0.586478174616011
C4 C 0.333051014085003 0.172316382435869 0.490887242403613
C5 C 0.022097152359218 0.097320082392558 0.369060534989778
C6 C -0.006757169590342 0.058908868761749 0.662519173498490
H2 H 0.143279605307814 0.359479128665898 0.341657310189246
H3 H 0.168052876209717 0.481802296210733 0.508899290840415
H4 H 0.104576313526469 0.302210191375756 0.712003543618080
H5 H -0.035089355277850 0.318125162566191 0.543443951803300
H6 H 0.245026173720464 -0.026827365088876 0.558719569246974
H7 H 0.259755518625615 0.103502783131803 0.721929931305400
H8 H 0.441456965392120 0.140059164814234 0.532549391439408
H9 H 0.313373034177371 0.149750285641032 0.354850437227568
H10 H -0.078961253179845 0.152251595105733 0.347539886064595
H11 H 0.089338541620878 0.140616148117634 0.279931858460458
H12 H 0.044018675203738 0.076423304532603 0.790682358770075
H13 H -0.108109736363891 0.114334004077761 0.646454391585517
H14 H 0.388828351118170 0.380175139308309 0.476404531833830
#END
