# Supplementary material for: Validation of molecular crystal structures from powder diffraction data with dispersion-corrected density functional theory (DFT-D)
Source: Acta Crystallogr B Struct Sci Cryst Eng Mater. 2014 Dec 1;70(Pt 6):1020–32. doi: 10.1107/S2052520614022902 (PMC4468513; doi:10.1107/S2052520614022902)
Supplement: Supplementary file 3 [file b-70-01020-sup3.zip › EnergyMinimisedCifs/GOLTUW_org_mi_ucf.cif]

data_GOLTUW_org_mi_ucf
_symmetry_cell_setting monoclinic
_symmetry_space_group_name_H-M 'P 2_1/n'
_symmetry_Int_Tables_number 14
loop_
_symmetry_equiv_pos_site_id
_symmetry_equiv_pos_as_xyz
1 x,y,z
2 -x+1/2,y+1/2,-z+1/2
3 -x,-y,-z
4 x+1/2,-y+1/2,z+1/2
_cell_length_a 9.638307169227025
_cell_length_b 9.440822541284234
_cell_length_c 8.032264563484206
_cell_angle_alpha 90.000000000000000
_cell_angle_beta 92.915304124543866
_cell_angle_gamma 90.000000000000000
loop_
_atom_site_label
_atom_site_type_symbol
_atom_site_fract_x
_atom_site_fract_y
_atom_site_fract_z
Cl Cl 0.697023303436500 0.277764663828361 0.484468469952860
N1 N 0.307548045638705 0.329843340618495 0.433994024985345
N2 N 0.082057583453674 0.135151969857818 0.521944773329094
C3 C 0.161998106904192 0.371867637221646 0.418794535625333
C4 C 0.070579854361439 0.295144059705765 0.538927052294642
C5 C 0.234521158570181 0.094986572319928 0.547865780574894
C6 C 0.324702990714765 0.176374943209791 0.429589551475351
C7 C 0.016702139091275 0.087739906249804 0.355776979362737
C8 C -0.003221853900013 0.071289104425963 0.655973487859387
H1 H 0.356075687910701 0.373114082061131 0.537552423384582
H31 H 0.123856546965575 0.354548412966599 0.288765238530247
H32 H 0.156529440798869 0.486008915804961 0.443693194668127
H41 H 0.103250730995834 0.317436714679211 0.669435756392710
H42 H -0.040331170432866 0.319895389119063 0.517812215410615
H51 H 0.245367013579345 -0.019943517719147 0.531299407501697
H52 H 0.260813699200140 0.122177219532645 0.678845236926438
H61 H 0.434100710423801 0.151024329300957 0.461500711279131
H62 H 0.302264943764553 0.141125119064479 0.300326731124574
H71 H -0.084460478637122 0.141751130139876 0.345264018480487
H72 H 0.080227965856667 0.124120384008209 0.254332086655517
H81 H 0.047184827418756 0.100991267356975 0.776729749786930
H82 H -0.104493562224499 0.124304043007862 0.646112673932079
#END
