# Supplementary material for: Validation of molecular crystal structures from powder diffraction data with dispersion-corrected density functional theory (DFT-D)
Source: Acta Crystallogr B Struct Sci Cryst Eng Mater. 2014 Dec 1;70(Pt 6):1020–32. doi: 10.1107/S2052520614022902 (PMC4468513; doi:10.1107/S2052520614022902)
Supplement: Supplementary file 3 [file b-70-01020-sup3.zip › EnergyMinimisedCifs/GUFMOJ_mi_ucf.cif]

data_GUFMOJ_mi_ucf
_symmetry_cell_setting cubic
_symmetry_space_group_name_H-M 'P 2_1 3'
_symmetry_Int_Tables_number 198
loop_
_symmetry_equiv_pos_site_id
_symmetry_equiv_pos_as_xyz
1 x,y,z
2 -x+1/2,-y,z+1/2
3 x+1/2,-y+1/2,-z
4 z,x,y
5 -x,y+1/2,-z+1/2
6 -z+1/2,-x,y+1/2
7 z+1/2,-x+1/2,-y
8 -z,x+1/2,-y+1/2
9 y,z,x
10 y+1/2,-z+1/2,-x
11 -y,z+1/2,-x+1/2
12 -y+1/2,-z,x+1/2
_cell_length_a 13.025070215916420
_cell_length_b 13.025070215916420
_cell_length_c 13.025070215916420
_cell_angle_alpha 90.000000000000000
_cell_angle_beta 90.000000000000000
_cell_angle_gamma 90.000000000000000
loop_
_atom_site_label
_atom_site_type_symbol
_atom_site_fract_x
_atom_site_fract_y
_atom_site_fract_z
Si1 Si 0.006855547654503 0.006855547654503 0.006855547654503
Si2 Si 0.111576615540522 0.111576615540522 0.111576615540521
Si3 Si 0.068426241748223 -0.163516783583847 0.010422961864866
C1 C 0.251947891363861 0.085831268379696 0.084098585972108
C2 C 0.104560312236295 -0.203863180414764 0.145142593880793
C3 C -0.032296786236383 -0.255880101290440 -0.039236431998904
C4 C 0.186334900224171 -0.173705926224679 -0.073815915298451
H5 H 0.271184160835866 0.102084685514695 0.003540560036909
H6 H 0.300829035540280 0.134623757992415 0.132771801077752
H7 H 0.272200245358932 0.005459393034185 0.099822783131882
H8 H 0.039316873867490 -0.196572000689201 0.198125729620320
H9 H 0.129392631657072 -0.284654027778373 0.145261748601154
H10 H 0.168062294009456 -0.157468150889696 0.175670636717530
H11 H -0.059113655214928 -0.234069981724560 -0.116189720330645
H12 H -0.000883190187932 -0.334281758610880 -0.043574086056284
H13 H -0.099482189977103 -0.258250707980922 0.011703272781325
H14 H 0.248143887384874 -0.123795414392764 -0.045384373894595
H15 H 0.215054461567086 -0.253100348475580 -0.075133256190586
H16 H 0.169742894324758 -0.151092600398587 -0.153383066176202
#END
