# Supplementary material for: Validation of molecular crystal structures from powder diffraction data with dispersion-corrected density functional theory (DFT-D)
Source: Acta Crystallogr B Struct Sci Cryst Eng Mater. 2014 Dec 1;70(Pt 6):1020–32. doi: 10.1107/S2052520614022902 (PMC4468513; doi:10.1107/S2052520614022902)
Supplement: Supplementary file 3 [file b-70-01020-sup3.zip › EnergyMinimisedCifs/GUFQED_false_minimum_mi_ucf.cif]

data_GUFQED_false_minimum_mi_ucf
_symmetry_cell_setting monoclinic
_symmetry_space_group_name_H-M 'P 2_1/c'
_symmetry_Int_Tables_number 14
loop_
_symmetry_equiv_pos_site_id
_symmetry_equiv_pos_as_xyz
1 x,y,z
2 x,-y+1/2,z+1/2
3 -x,-y,-z
4 -x,y+1/2,-z+1/2
_cell_length_a 16.494756712149773
_cell_length_b 8.159585471962211
_cell_length_c 12.074906473553296
_cell_angle_alpha 90.000000000000000
_cell_angle_beta 105.489875454527834
_cell_angle_gamma 90.000000000000000
loop_
_atom_site_label
_atom_site_type_symbol
_atom_site_fract_x
_atom_site_fract_y
_atom_site_fract_z
S1 S 0.077528357982051 0.423393444636039 0.681849802371398
C1 C 0.183785522536349 0.502405290869761 0.710865991415974
C2 C 0.201322704644387 0.644758525704204 0.654389004311846
C3 C 0.281434949824056 0.714591970667557 0.694009870923447
C4 C 0.344295015723719 0.646727174761945 0.783014026094542
C5 C 0.327485101905105 0.496157674045714 0.827355534740072
C6 C 0.248838128293430 0.419283462935210 0.792566131099522
C7 C 0.141122699038989 0.726203701585611 0.551281886979205
C8 C 0.428128295104180 0.733282774042132 0.827244476478138
C9 C 0.241932417928122 0.249169169547627 0.842401885739122
O1 O 0.063137101955442 0.320232888648728 0.579894690817907
O2 O 0.069523790046853 0.351742647891107 0.788460997238879
N1 N 0.007502837418694 0.565740515796910 0.653030487075677
C10 C 0.180261505957817 0.738209279418300 0.449490283983425
C11 C 0.111675173142516 0.894719460359114 0.581845586888068
C12 C 0.499917485590691 0.640492849616924 0.795892261967632
C13 C 0.448902206841594 0.764798812188350 0.957224364338962
C14 C 0.247166977593579 0.257640962782798 0.971198650195429
C15 C 0.309129943207325 0.133751400935239 0.819112073775374
H1 H 0.294877697539425 0.827389572053777 0.653595590513743
H2 H 0.377309396473580 0.435228600760106 0.892253261227229
H3 H 0.085949744141453 0.648275188068905 0.519946159678044
H4 H 0.421996260533589 0.853387276914561 0.784084534940292
H5 H 0.180928678936786 0.195558439771599 0.798903116004531
H6 H 0.199662834473810 0.617269019291719 0.426000585752124
H7 H 0.133331366317308 0.786857049446795 0.374359495227964
H8 H 0.234895738823699 0.820414675939656 0.466414113751066
H9 H 0.165393933966897 0.977301708669019 0.614425517412280
H10 H 0.069999570599103 0.952462918826902 0.505546419598576
H11 H 0.077341476194974 0.885667120670443 0.648000113359597
H12 H 0.510102878993015 0.519908244157334 0.838123300663179
H13 H 0.485983683084479 0.620115873034670 0.702774650838499
H14 H 0.559068372237038 0.709846591215853 0.823081941500938
H15 H 0.458456806970592 0.649042565440732 1.005705545348452
H16 H 0.507035520624753 0.837050715356716 0.985768897355529
H17 H 0.398121806870670 0.831901201370053 0.980610741806422
H18 H 0.193940529533693 0.326423283754252 0.986041066569446
H19 H 0.245868322518393 0.134223716841061 1.007195075411935
H20 H 0.305979689944372 0.317050232202166 1.019319399911236
H21 H 0.298598777152655 0.008751509729610 0.846088486935831
H22 H 0.306024282885725 0.130234800992304 0.727102618212746
H23 H 0.373262341887159 0.170084035155708 0.865944339845947
H26 H 0.000638656419629 0.641857067427154 0.716948423458067
H29 H -0.011728624668706 0.614331021303516 0.571799952771416
#END
