# Supplementary material for: Validation of molecular crystal structures from powder diffraction data with dispersion-corrected density functional theory (DFT-D)
Source: Acta Crystallogr B Struct Sci Cryst Eng Mater. 2014 Dec 1;70(Pt 6):1020–32. doi: 10.1107/S2052520614022902 (PMC4468513; doi:10.1107/S2052520614022902)
Supplement: Supplementary file 3 [file b-70-01020-sup3.zip › EnergyMinimisedCifs/GUFQED_mi_ucf.cif]

data_GUFQED_mi_ucf
_symmetry_cell_setting monoclinic
_symmetry_space_group_name_H-M 'P 2_1/c'
_symmetry_Int_Tables_number 14
loop_
_symmetry_equiv_pos_site_id
_symmetry_equiv_pos_as_xyz
1 x,y,z
2 x,-y+1/2,z+1/2
3 -x,-y,-z
4 -x,y+1/2,-z+1/2
_cell_length_a 16.583104557876396
_cell_length_b 8.136939986232687
_cell_length_c 11.807801921565448
_cell_angle_alpha 90.000000000000000
_cell_angle_beta 104.174942692220057
_cell_angle_gamma 90.000000000000000
loop_
_atom_site_label
_atom_site_type_symbol
_atom_site_fract_x
_atom_site_fract_y
_atom_site_fract_z
S1 S 0.588181984776240 0.368372874180915 0.661607154430664
O1 O 0.577519134195125 0.340285102084264 0.537202684530109
O2 O 0.582764617237374 0.227277969208264 0.733906592506911
N1 N 0.514162491533388 0.491358837785452 0.674605086841588
H1 H 0.491018695532387 0.573666197424014 0.609082125324727
H2 H 0.510183426076358 0.526218357941796 0.755785530040835
C1 C 0.687623960047078 0.470472025328293 0.714668739027057
C2 C 0.700357860205504 0.617976111387820 0.656515562681076
C3 C 0.777235827685372 0.697176352641070 0.692814273683217
H3 H 0.786932157090997 0.811470688681528 0.649504065098671
C4 C 0.841693735140858 0.637034028034981 0.782161483424685
C5 C 0.827367729338636 0.491635900939267 0.836320517195114
H4 H 0.877083202609876 0.441253177072307 0.905866413231961
C6 C 0.751753220672196 0.405703954318895 0.806781293394703
C7 C 0.636486405442410 0.702688208141515 0.558747604177126
H5 H 0.581701100425984 0.625007353310526 0.530597038302841
C8 C 0.607957141885246 0.865435765712902 0.602213365854786
H6 H 0.581649566261450 0.845696527777816 0.677902861073425
H7 H 0.560080354118851 0.923261252067513 0.532643873277252
H8 H 0.659400766295992 0.953227784080592 0.629000810015817
C9 C 0.668946313255416 0.727445264664035 0.448859077273984
H9 H 0.724231746295215 0.806595058108192 0.464075091475687
H10 H 0.620389585753476 0.785308762846706 0.380285776306105
H11 H 0.684073646159969 0.609193556511585 0.414393951682781
C10 C 0.924158811699914 0.726974944400380 0.817460160138194
H12 H 0.915153088064942 0.846775295045800 0.772631312962410
C11 C 0.992557437256479 0.634220544370979 0.776360506241901
H13 H 1.005969183013560 0.515709869202580 0.821996263134296
H14 H 1.050482618320411 0.705952418655678 0.794373045734086
H15 H 0.973933212212128 0.608747199397088 0.682235938689581
C12 C 0.951197529526018 0.760071584824806 0.949338500719694
H16 H 0.902485214314897 0.824149933703788 0.980551247993970
H17 H 1.007731742622756 0.836088032965365 0.970337603561622
H18 H 0.965318330600406 0.644980353760952 0.999191955758206
C13 C 0.749497403753580 0.248608437466452 0.877088467033853
H19 H 0.686372478874716 0.199849089497812 0.856438452112577
C14 C 0.805879478609692 0.117553659235424 0.842727438900366
H20 H 0.871395430377210 0.156450218819241 0.864229229665063
H21 H 0.787356050162261 0.091846292590358 0.748609749311999
H22 H 0.801774020290500 0.002171140497537 0.889238234027599
C15 C 0.773753285278522 0.280608485858991 1.009251548493712
H23 H 0.837215058889654 0.329158319120651 1.040029300534849
H24 H 0.770409254575163 0.165511284527296 1.056503789134303
H25 H 0.730527138410591 0.367969740490034 1.033913808220019
#END
