# Supplementary material for: Validation of molecular crystal structures from powder diffraction data with dispersion-corrected density functional theory (DFT-D)
Source: Acta Crystallogr B Struct Sci Cryst Eng Mater. 2014 Dec 1;70(Pt 6):1020–32. doi: 10.1107/S2052520614022902 (PMC4468513; doi:10.1107/S2052520614022902)
Supplement: Supplementary file 3 [file b-70-01020-sup3.zip › EnergyMinimisedCifs/HAXMAW_mi_ucf.cif]

data_HAXMAW_mi_ucf
_symmetry_cell_setting triclinic
_symmetry_space_group_name_H-M 'P -1'
_symmetry_Int_Tables_number 2
loop_
_symmetry_equiv_pos_site_id
_symmetry_equiv_pos_as_xyz
1 x,y,z
2 -x,-y,-z
_cell_length_a 4.562082292173073
_cell_length_b 5.919934238894148
_cell_length_c 14.698089894117285
_cell_angle_alpha 87.860712884242119
_cell_angle_beta 82.939037212671536
_cell_angle_gamma 81.805168826453794
loop_
_atom_site_label
_atom_site_type_symbol
_atom_site_fract_x
_atom_site_fract_y
_atom_site_fract_z
C1 C 0.310825704588144 0.108090483608131 1.013607912199943
N1 N 0.540240277999215 0.079117089528727 0.938240944478105
O1 O 0.081664296217588 0.236198729408048 1.030041808409139
C2 C 0.634886571718304 0.217853713698053 0.864190508941715
C3 C 0.489667128726893 0.440160800589544 0.853147226581682
C4 C 0.874859604765212 0.129872003749377 0.800993168585292
C5 C 0.591333645495901 0.572429542484528 0.778615427943406
H1 H 0.300381326273130 0.507910120110489 0.901523056613884
C6 C 0.973914342093583 0.266977487810674 0.727229038265800
H2 H 0.986377908198604 -0.043532266604337 0.809153516181268
C7 C 0.833043470075843 0.492793904022578 0.714262310806328
H3 H 0.479629721152606 0.746285735830947 0.769827145817138
N2 N 1.215072025527227 0.171039437809943 0.667120107520824
C8 C 0.937556241301385 0.638618085049179 0.634784556449928
C9 C 1.387349799850718 0.213622044016304 0.601546388727202
H4 H 1.172617806588477 0.662231054282655 0.634311050984835
H5 H 0.918389296763612 0.561482949783915 0.569191415972525
H6 H 0.804975641421335 0.808226271325578 0.636087598708312
O2 O 1.572738919866258 0.228219298833189 0.538241603543673
#END
