# Supplementary material for: Validation of molecular crystal structures from powder diffraction data with dispersion-corrected density functional theory (DFT-D)
Source: Acta Crystallogr B Struct Sci Cryst Eng Mater. 2014 Dec 1;70(Pt 6):1020–32. doi: 10.1107/S2052520614022902 (PMC4468513; doi:10.1107/S2052520614022902)
Supplement: Supplementary file 3 [file b-70-01020-sup3.zip › EnergyMinimisedCifs/HAXMAW01_mi_ucf.cif]

data_HAXMAW01_mi_ucf
_symmetry_cell_setting triclinic
_symmetry_space_group_name_H-M 'P -1'
_symmetry_Int_Tables_number 2
loop_
_symmetry_equiv_pos_site_id
_symmetry_equiv_pos_as_xyz
1 x,y,z
2 -x,-y,-z
_cell_length_a 9.113182675905467
_cell_length_b 7.476097085967171
_cell_length_c 12.840919520124089
_cell_angle_alpha 94.791884778955449
_cell_angle_beta 99.688574251854277
_cell_angle_gamma 115.235584900469249
loop_
_atom_site_label
_atom_site_type_symbol
_atom_site_fract_x
_atom_site_fract_y
_atom_site_fract_z
C1 C 0.062430102606434 0.776334688658688 0.303224988702313
N1 N 0.226261237647875 0.793289001796113 0.312306451386792
O1 O -0.038553705163481 0.783069093314331 0.231788518203170
N2 N 0.070325078002833 0.754142480111589 0.412939225053813
C2 C 0.324702349500112 0.793190532250051 0.239555158235089
C3 C 0.235002018103360 0.773943869423591 0.422492402544212
C4 C -0.031850776278087 0.741312748062180 0.484793369219660
C5 C 0.494945169221725 0.852014870442828 0.277159912665775
C6 C 0.252214196327332 0.733829825243457 0.129581284849364
O2 O 0.339592522244613 0.776032055990278 0.494571040865327
C7 C -0.192260203098811 0.722771680403830 0.448022854170767
C8 C 0.026982428240728 0.746076157594935 0.593444868694061
C9 C 0.589883414199263 0.845784397051252 0.203755273881635
H1 H 0.551639643438200 0.904242711872333 0.362384663236207
C10 C 0.351265107826487 0.732339243838962 0.057353950285329
H2 H 0.120673158294346 0.690503142205861 0.099103402279972
C11 C -0.290828896766748 0.713444978746653 0.521331202544980
H3 H -0.239348864655276 0.713067292386717 0.363086717047212
C12 C -0.075054997754815 0.735612777439230 0.665337709904432
H4 H 0.150104497890337 0.756596335505711 0.622892720861239
C13 C 0.522662086443132 0.786525317199064 0.093081023644671
H5 H 0.722270478684739 0.890576658807237 0.232619033680041
N3 N 0.274018276058724 0.674871559992128 -0.051071969167954
C14 C -0.236613449033248 0.719714665296936 0.630925591212063
H6 H -0.415656086798429 0.699479792768667 0.492929364140648
N4 N -0.010654839845077 0.740886052441926 0.772461641336087
C15 C 0.628914827220455 0.784133602383054 0.016125152033556
C16 C 0.301373615329805 0.661092703706832 -0.139603571708801
C17 C -0.346039020088347 0.707254980905063 0.707857234648467
C18 C -0.037026618589294 0.757371334169921 0.861237227874108
H7 H 0.575767054161702 0.638381054872813 -0.037768115954452
H8 H 0.642789059451001 0.898112943200097 -0.035545413311019
H9 H 0.753749485396941 0.813934484787636 0.058836706878508
O3 O 0.308785197905875 0.640463522745104 -0.230843449251576
H10 H -0.377948812633160 0.570455186990680 0.743773578175615
H11 H -0.285478229977295 0.835548757824517 0.774700083637168
H12 H -0.462818969911901 0.705009968266964 0.667570924293861
O4 O -0.045508147647250 0.771637232152868 0.952408989685080
#END
