# Supplementary material for: Validation of molecular crystal structures from powder diffraction data with dispersion-corrected density functional theory (DFT-D)
Source: Acta Crystallogr B Struct Sci Cryst Eng Mater. 2014 Dec 1;70(Pt 6):1020–32. doi: 10.1107/S2052520614022902 (PMC4468513; doi:10.1107/S2052520614022902)
Supplement: Supplementary file 3 [file b-70-01020-sup3.zip › EnergyMinimisedCifs/HBRBEN_mi_ucf.cif]

data_HBRBEN_mi_ucf
_symmetry_cell_setting monoclinic
_symmetry_space_group_name_H-M 'P 2_1/n'
_symmetry_Int_Tables_number 14
loop_
_symmetry_equiv_pos_site_id
_symmetry_equiv_pos_as_xyz
1 x,y,z
2 -x+1/2,y+1/2,-z+1/2
3 -x,-y,-z
4 x-1/2,-y-1/2,z-1/2
_cell_length_a 15.514565625026297
_cell_length_b 4.068107404560807
_cell_length_c 8.480367001996958
_cell_angle_alpha 90.000000000000000
_cell_angle_beta 92.849904839934979
_cell_angle_gamma 90.000000000000000
loop_
_atom_site_label
_atom_site_type_symbol
_atom_site_fract_x
_atom_site_fract_y
_atom_site_fract_z
C1 C -0.058992155297326 0.135647919051305 -0.113698048809243
C2 C -0.087654519462228 0.030439159448472 0.032941550108653
C3 C 0.028747671219635 0.106386016668620 -0.146412377214237
Br1 Br -0.139291406558918 0.311585234250300 -0.266474742898345
Br2 Br -0.204739496400546 0.079494934712893 0.079987181432867
Br3 Br 0.066688958172414 0.251663507999817 -0.343020642592488
#END
