# Supplementary material for: Validation of molecular crystal structures from powder diffraction data with dispersion-corrected density functional theory (DFT-D)
Source: Acta Crystallogr B Struct Sci Cryst Eng Mater. 2014 Dec 1;70(Pt 6):1020–32. doi: 10.1107/S2052520614022902 (PMC4468513; doi:10.1107/S2052520614022902)
Supplement: Supplementary file 3 [file b-70-01020-sup3.zip › EnergyMinimisedCifs/HCSBTZ01_mi_ucf.cif]

data_HCSBTZ01_mi_ucf
_symmetry_cell_setting monoclinic
_symmetry_space_group_name_H-M 'P 2_1/c'
_symmetry_Int_Tables_number 14
loop_
_symmetry_equiv_pos_site_id
_symmetry_equiv_pos_as_xyz
1 x,y,z
2 -x,y+1/2,-z+1/2
3 -x,-y,-z
4 x,-y+1/2,z+1/2
_cell_length_a 9.460515996628269
_cell_length_b 8.238853698741476
_cell_length_c 14.960616429346921
_cell_angle_alpha 90.000000000000000
_cell_angle_beta 112.492445941500947
_cell_angle_gamma 90.000000000000000
loop_
_atom_site_label
_atom_site_type_symbol
_atom_site_fract_x
_atom_site_fract_y
_atom_site_fract_z
Cl1 Cl 0.758674487324931 0.164685427658410 0.115171773942752
S1 S 0.047522224399435 0.248357868964363 -0.049167999188981
S2 S 0.558547224751735 0.009544519259995 0.230758710980543
O1 O 0.429002599111821 -0.033166045912547 0.257440973862071
O2 O -0.022888051029296 0.107703698390973 -0.107788980533238
O3 O -0.005088082086853 0.296297262042555 0.026530702753002
O4 O 0.653468239127198 -0.124501723199596 0.223905934044000
N1 N 0.269549909193617 0.401660146604818 -0.128226193341521
N2 N 0.017749149252550 0.405623391388611 -0.123925880517501
N3 N 0.669618652538038 0.134926543399181 0.311464105524909
C1 C 0.247689604517839 0.228688544799955 -0.001992993469263
C2 C 0.334329821433120 0.306490934223535 -0.049194170109940
C3 C 0.106487884476597 0.395429795697404 -0.185335080049582
C4 C 0.317488589484357 0.137827630891353 0.081607162001115
C5 C 0.475614620946058 0.117128398371906 0.120632075101986
C6 C 0.562877587162964 0.190653064093397 0.073263859735084
C7 C 0.494715297130643 0.283812149956695 -0.008697056951335
H1 H 0.075197816549620 0.496864792040083 -0.236432259455956
H2 H 0.075270511683169 0.281628980694130 -0.226958619807171
H3 H 0.564654309524444 0.337775594050507 -0.044135516513120
H4 H 0.248283238671924 0.082689123427059 0.117076544473047
H5 H 0.030147685411704 0.513792271313953 -0.086574726198418
H6 H 0.337281251105780 0.441338902037364 -0.163191370330586
H7 H 0.635499994662838 0.254182347889916 0.298022951677669
H8 H 0.782113990674078 0.119362330603752 0.319817613170900
#END
