# Supplementary material for: Validation of molecular crystal structures from powder diffraction data with dispersion-corrected density functional theory (DFT-D)
Source: Acta Crystallogr B Struct Sci Cryst Eng Mater. 2014 Dec 1;70(Pt 6):1020–32. doi: 10.1107/S2052520614022902 (PMC4468513; doi:10.1107/S2052520614022902)
Supplement: Supplementary file 3 [file b-70-01020-sup3.zip › EnergyMinimisedCifs/HCSBTZ02_mi_ucf.cif]

data_HCSBTZ02_mi_ucf
_symmetry_cell_setting monoclinic
_symmetry_space_group_name_H-M 'P 2_1/c'
_symmetry_Int_Tables_number 14
loop_
_symmetry_equiv_pos_site_id
_symmetry_equiv_pos_as_xyz
1 x,y,z
2 -x,y+1/2,-z+1/2
3 -x,-y,-z
4 x,-y+1/2,z+1/2
_cell_length_a 9.457894276007925
_cell_length_b 8.235068236604054
_cell_length_c 14.970893215145217
_cell_angle_alpha 90.000000000000000
_cell_angle_beta 112.504889840704976
_cell_angle_gamma 90.000000000000000
loop_
_atom_site_label
_atom_site_type_symbol
_atom_site_fract_x
_atom_site_fract_y
_atom_site_fract_z
Cl1 Cl 0.758772263541389 0.335950231041962 0.615335425794303
S1 S 0.047427654749841 0.251549655384126 0.450698748206754
S2 S 0.558369221872156 0.490715941055143 0.730740928973111
O1 O -0.005556059020809 0.203688472589564 0.526206337219321
O2 O -0.022873663463347 0.392238237214790 0.392012916253048
O3 O 0.428739418460818 0.533343491360734 0.757380361148195
O4 O 0.653265795729555 0.624882869951105 0.723920771397295
N1 N 0.017845966841452 0.094149564642190 0.376051895089840
N2 N 0.269815355592351 0.098327843272252 0.371934865282225
N3 N 0.669478208548643 0.365295041994633 0.811455102181985
C1 C 0.106722929637151 0.104437744846942 0.314767828199594
C2 C 0.334477922866564 0.193503254687657 0.450959261869137
C3 C 0.247668172781539 0.271208220250163 0.498078797921055
C4 C 0.317369534808788 0.362084265707653 0.581670413240392
C5 C 0.475540693176386 0.382953809944273 0.620730925586509
C6 C 0.562940479739915 0.309581703047139 0.573415983974502
C7 C 0.494902084434054 0.216345042965036 0.491499730811912
H1A H 0.075421900854550 0.218272115518500 0.273154090191423
H1B H 0.075577949614035 0.002938322804501 0.263708307383881
H2 H 0.337631587282158 0.058691095337743 0.337033714418533
H3A H 0.782049609165525 0.381144838191828 0.819978728001069
H3B H 0.635594110984576 0.245883665903060 0.797899863027289
H4 H 0.248053477371952 0.417102789971682 0.617092934900867
H5 H 0.030291491977664 -0.014034376394078 0.413431174483309
H7 H 0.564934726627997 0.162495092889019 0.456101943333594
#END
