# Supplementary material for: Validation of molecular crystal structures from powder diffraction data with dispersion-corrected density functional theory (DFT-D)
Source: Acta Crystallogr B Struct Sci Cryst Eng Mater. 2014 Dec 1;70(Pt 6):1020–32. doi: 10.1107/S2052520614022902 (PMC4468513; doi:10.1107/S2052520614022902)
Supplement: Supplementary file 3 [file b-70-01020-sup3.zip › EnergyMinimisedCifs/HIJFIP01_mi_ucf.cif]

data_HIJFIP01_mi_ucf
_symmetry_cell_setting triclinic
_symmetry_space_group_name_H-M 'P -1'
_symmetry_Int_Tables_number 2
loop_
_symmetry_equiv_pos_site_id
_symmetry_equiv_pos_as_xyz
1 x,y,z
2 -x,-y,-z
_cell_length_a 10.603117099795794
_cell_length_b 7.596424854013756
_cell_length_c 7.349818574660857
_cell_angle_alpha 70.452134366257951
_cell_angle_beta 84.012314321495197
_cell_angle_gamma 80.223701530293226
loop_
_atom_site_label
_atom_site_type_symbol
_atom_site_fract_x
_atom_site_fract_y
_atom_site_fract_z
C1 C 0.499298344660736 0.232325604692993 0.109179096400069
C2 C 0.573783412550344 0.238578426356735 -0.062356538112837
C3 C 0.707261209650614 0.186917771966348 -0.056690791282416
C4 C 0.763447103934699 0.128937429521446 0.122948127698807
C5 C 0.556416640648008 0.178736584735073 0.286688587072873
C6 C 0.688896348158146 0.127314208158659 0.292370729187359
C7 C 0.489286759035019 0.299786035564960 -0.232440395729969
C8 C 0.351391783287322 0.335672832959554 -0.147503769894831
C9 C 0.364026500711666 0.290211610972557 0.067167557688813
C10 C 0.790615107789256 0.200712451573444 -0.236311666315396
N1 N 0.781628806924535 0.347908553592438 -0.391308180483645
N2 N 0.884554705860918 0.051497668114241 -0.226892981372621
N3 N 0.275264434608495 0.302068553905708 0.199572145560275
N4 N 0.151863108219688 0.367278673990780 0.139556244952640
C11 C 0.068601886387070 0.364392260951966 0.290836139554618
N5 N -0.052080830758894 0.454577151566174 0.262577095208571
N6 N 0.100382018693574 0.266020726076363 0.478017047696758
H1 H 0.867224546901634 0.090140217498853 0.128010856203776
H2 H 0.497140200097503 0.178186246063728 0.417119699527102
H3 H 0.734955922568373 0.089321389928241 0.428807571922570
H4 H 0.500467992872861 0.189099597558130 -0.300754156310979
H5 H 0.515309094032169 0.427574029676871 -0.344616047443535
H6 H 0.287652923417182 0.247631650435709 -0.174209131939818
H7 H 0.308089450401581 0.483399477991207 -0.210868978304908
H8 H 0.717268671644756 0.455114342623255 -0.366211556452642
H9 H 0.871183443552562 -0.080805729195092 -0.140240386121163
H10 H 0.941591702721712 0.059121094893508 -0.348634402114846
H11 H -0.082888721275512 0.513122205981787 0.123076115403583
H12 H -0.119321858939774 0.413616087160476 0.377051993092466
H13 H 0.197315887383487 0.228674249726827 0.485817456516351
H14 H 0.057918720979262 0.322171085152148 0.581448283137395
#END
