# Supplementary material for: Validation of molecular crystal structures from powder diffraction data with dispersion-corrected density functional theory (DFT-D)
Source: Acta Crystallogr B Struct Sci Cryst Eng Mater. 2014 Dec 1;70(Pt 6):1020–32. doi: 10.1107/S2052520614022902 (PMC4468513; doi:10.1107/S2052520614022902)
Supplement: Supplementary file 3 [file b-70-01020-sup3.zip › EnergyMinimisedCifs/HMBENZ06_org_mi_ucf.cif]

data_HMBENZ06_org_mi_ucf
_symmetry_cell_setting triclinic
_symmetry_space_group_name_H-M 'P -1'
_symmetry_Int_Tables_number 2
loop_
_symmetry_equiv_pos_site_id
_symmetry_equiv_pos_as_xyz
1 x,y,z
2 -x,-y,-z
_cell_length_a 6.208438673760925
_cell_length_b 6.208080103229439
_cell_length_c 6.207650399482749
_cell_angle_alpha 90.002906068108217
_cell_angle_beta 89.989977849781937
_cell_angle_gamma 89.986652545730934
loop_
_atom_site_label
_atom_site_type_symbol
_atom_site_fract_x
_atom_site_fract_y
_atom_site_fract_z
C1 C 0.432754300579320 0.381876416431798 0.682155581427371
C2 C 0.618134186581470 0.317852584667950 0.567234650452706
C3 C 0.317837999097666 0.567241718683085 0.618128870420760
C4 C 0.354416051285116 0.248811329171363 0.870410691656311
C5 C 0.751245603386804 0.129589860709590 0.645481052344395
C6 C 0.129568490353073 0.645603977271825 0.751200157660347
D1 D 0.178151591826689 0.250295923797659 0.881813272517950
D2 D 0.416168524373941 0.307319079482529 1.026388957315411
D3 D 0.403857779622469 0.080117505614450 0.854453290088225
D4 D 0.749401542268927 0.117826910799710 0.821733826492483
D5 D 0.920021745575098 0.145799571956832 0.596412663943134
D6 D 0.693061342752530 -0.026312271385973 0.583210202871911
D7 D -0.026377305354103 0.583904584626801 0.692621130415428
D8 D 0.145444056089330 0.596118989459624 0.919883456214342
D9 D 0.118209648807949 0.821885948204358 0.749792658797702
#END
