# Supplementary material for: Validation of molecular crystal structures from powder diffraction data with dispersion-corrected density functional theory (DFT-D)
Source: Acta Crystallogr B Struct Sci Cryst Eng Mater. 2014 Dec 1;70(Pt 6):1020–32. doi: 10.1107/S2052520614022902 (PMC4468513; doi:10.1107/S2052520614022902)
Supplement: Supplementary file 3 [file b-70-01020-sup3.zip › EnergyMinimisedCifs/HMBENZ06_SpGr_reint_mi_ucf.cif]

data_HMBENZ06_SpGr_reint_mi_ucf
_symmetry_cell_setting rhombohedral
_symmetry_space_group_name_H-M 'R -3'
_symmetry_Int_Tables_number 148
loop_
_symmetry_equiv_pos_site_id
_symmetry_equiv_pos_as_xyz
1 x,y,z
2 z,x,y
3 y,z,x
4 -x,-y,-z
5 -z,-x,-y
6 -y,-z,-x
_cell_length_a 6.211024487157217
_cell_length_b 6.211024487157217
_cell_length_c 6.211024487157217
_cell_angle_alpha 89.996278393361877
_cell_angle_beta 89.996278393361877
_cell_angle_gamma 89.996278393361877
loop_
_atom_site_label
_atom_site_type_symbol
_atom_site_fract_x
_atom_site_fract_y
_atom_site_fract_z
C1 C 0.432768604281108 0.381945872578058 0.682072687408273
C4 C 0.354428868556345 0.248917440049489 0.870217787245045
D1 D 0.178214063188342 0.250147028859340 0.881390991515468
D2 D 0.415917824918680 0.307536498211116 1.026157926083132
D3 D 0.404066259648548 0.080361072453155 0.854415839266992
#END
