# Supplementary material for: Validation of molecular crystal structures from powder diffraction data with dispersion-corrected density functional theory (DFT-D)
Source: Acta Crystallogr B Struct Sci Cryst Eng Mater. 2014 Dec 1;70(Pt 6):1020–32. doi: 10.1107/S2052520614022902 (PMC4468513; doi:10.1107/S2052520614022902)
Supplement: Supplementary file 3 [file b-70-01020-sup3.zip › EnergyMinimisedCifs/HMBENZ07_mi_ucf.cif]

data_HMBENZ07_mi_ucf
_symmetry_cell_setting triclinic
_symmetry_space_group_name_H-M 'P -1'
_symmetry_Int_Tables_number 2
loop_
_symmetry_equiv_pos_site_id
_symmetry_equiv_pos_as_xyz
1 x,y,z
2 -x,-y,-z
_cell_length_a 6.203928356977005
_cell_length_b 6.206468778042474
_cell_length_c 6.211502148865382
_cell_angle_alpha 89.970124544431030
_cell_angle_beta 89.992687281016870
_cell_angle_gamma 90.034494077854006
loop_
_atom_site_label
_atom_site_type_symbol
_atom_site_fract_x
_atom_site_fract_y
_atom_site_fract_z
C1 C 0.432783905514903 0.381890529713698 0.682207474583944
C2 C 0.618152396340176 0.317839016323410 0.567254144590457
C3 C 0.317866412732667 0.567275934920641 0.618151128576852
C4 C 0.354413588996374 0.248792928650927 0.870481435490283
C5 C 0.751349141327811 0.129602807069337 0.645511351437315
C6 C 0.129659728370783 0.645707616297262 0.751247467626752
D1 D 0.178017756754499 0.250243487552553 0.881956376912878
D2 D 0.416346682969788 0.307290362679444 1.026309541657772
D3 D 0.403747758906444 0.080053048564804 0.854574842371941
D4 D 0.749629895047569 0.117879704812996 0.821662231616732
D5 D 0.920220985655699 0.145925145515463 0.596377226917728
D6 D 0.693082017986717 -0.026398376741842 0.583415059209878
D7 D -0.026514919844119 0.583947682316497 0.692947385382336
D8 D 0.145702876604580 0.596310284115568 0.919872467063384
D9 D 0.118451507313628 0.822035075033790 0.749673429472725
#END
