# Supplementary material for: Validation of molecular crystal structures from powder diffraction data with dispersion-corrected density functional theory (DFT-D)
Source: Acta Crystallogr B Struct Sci Cryst Eng Mater. 2014 Dec 1;70(Pt 6):1020–32. doi: 10.1107/S2052520614022902 (PMC4468513; doi:10.1107/S2052520614022902)
Supplement: Supplementary file 3 [file b-70-01020-sup3.zip › EnergyMinimisedCifs/HMBENZ08_mi_ucf.cif]

data_HMBENZ08_mi_ucf
_symmetry_cell_setting triclinic
_symmetry_space_group_name_H-M 'P -1'
_symmetry_Int_Tables_number 2
loop_
_symmetry_equiv_pos_site_id
_symmetry_equiv_pos_as_xyz
1 x,y,z
2 -x,-y,-z
_cell_length_a 6.203689856263380
_cell_length_b 6.202932674797125
_cell_length_c 6.206880629421208
_cell_angle_alpha 89.995505609679313
_cell_angle_beta 89.997045262147324
_cell_angle_gamma 90.025935705999601
loop_
_atom_site_label
_atom_site_type_symbol
_atom_site_fract_x
_atom_site_fract_y
_atom_site_fract_z
C1 C 0.432762781621143 0.381848318143053 0.682278499538477
C2 C 0.618177773764016 0.317758902731137 0.567285907752468
C3 C 0.317822112711293 0.567314797228676 0.618197752041442
C4 C 0.354375897745422 0.248715192572625 0.870628699597178
C5 C 0.751385615151255 0.129431116888888 0.645571004487828
C6 C 0.129547244174983 0.645779942537336 0.751339165173029
D1 D 0.177971171238874 0.249954545546076 0.881925287849969
D2 D 0.416046685753488 0.307455806087610 1.026610712694278
D3 D 0.403976261428008 0.079956878419910 0.854808328991701
D4 D 0.749733101913853 0.117760926257313 0.821846760661340
D5 D 0.920232676601277 0.145707981839366 0.596356836278059
D6 D 0.693063091309901 -0.026639818338823 0.583425715364895
D7 D -0.026596048987218 0.584089793346931 0.692794888636727
D8 D 0.145470716422581 0.596217701311360 0.920028854203323
D9 D 0.118371571770014 0.822209223349885 0.749951926080145
#END
