# Supplementary material for: Validation of molecular crystal structures from powder diffraction data with dispersion-corrected density functional theory (DFT-D)
Source: Acta Crystallogr B Struct Sci Cryst Eng Mater. 2014 Dec 1;70(Pt 6):1020–32. doi: 10.1107/S2052520614022902 (PMC4468513; doi:10.1107/S2052520614022902)
Supplement: Supplementary file 3 [file b-70-01020-sup3.zip › EnergyMinimisedCifs/HMBENZ09_mi_ucf.cif]

data_HMBENZ09_mi_ucf
_symmetry_cell_setting triclinic
_symmetry_space_group_name_H-M 'P -1'
_symmetry_Int_Tables_number 2
loop_
_symmetry_equiv_pos_site_id
_symmetry_equiv_pos_as_xyz
1 x,y,z
2 -x,-y,-z
_cell_length_a 6.203148229974865
_cell_length_b 6.201765022942419
_cell_length_c 6.206513712019134
_cell_angle_alpha 90.007431732995059
_cell_angle_beta 89.989558344909469
_cell_angle_gamma 90.034426011873563
loop_
_atom_site_label
_atom_site_type_symbol
_atom_site_fract_x
_atom_site_fract_y
_atom_site_fract_z
C1 C 0.432739021116189 0.381835669705681 0.682275707293741
C2 C 0.618193463132465 0.317763042510341 0.567282344131217
C3 C 0.317786066171984 0.567301993985604 0.618208173593203
C4 C 0.354328438691921 0.248693624389649 0.870624274447925
C5 C 0.751418405994014 0.129448571148201 0.645566766772139
C6 C 0.129471797656393 0.645746660009410 0.751368656874535
D1 D 0.177897295040577 0.249786907369750 0.881823449641841
D2 D 0.415856446911596 0.307595549436627 1.026629857116899
D3 D 0.404081962039064 0.079937472000657 0.854887778968056
D4 D 0.749802224467138 0.117831353229721 0.821865190760540
D5 D 0.920266796024946 0.145727333626833 0.596269858191439
D6 D 0.693060377555892 -0.026663089651685 0.583468761094780
D7 D -0.026670660630158 0.584021939125013 0.692793569377211
D8 D 0.145365559492785 0.596163753884892 0.920052701365055
D9 D 0.118283578880902 0.822208361900014 0.750013738535509
#END
