# Supplementary material for: Validation of molecular crystal structures from powder diffraction data with dispersion-corrected density functional theory (DFT-D)
Source: Acta Crystallogr B Struct Sci Cryst Eng Mater. 2014 Dec 1;70(Pt 6):1020–32. doi: 10.1107/S2052520614022902 (PMC4468513; doi:10.1107/S2052520614022902)
Supplement: Supplementary file 3 [file b-70-01020-sup3.zip › EnergyMinimisedCifs/HMBENZ10_mi_ucf.cif]

data_HMBENZ10_mi_ucf
_symmetry_cell_setting triclinic
_symmetry_space_group_name_H-M 'P -1'
_symmetry_Int_Tables_number 2
loop_
_symmetry_equiv_pos_site_id
_symmetry_equiv_pos_as_xyz
1 x,y,z
2 -x,-y,-z
_cell_length_a 6.199231510553664
_cell_length_b 6.200869447988531
_cell_length_c 6.202781810504189
_cell_angle_alpha 90.010818252279577
_cell_angle_beta 90.020048291340288
_cell_angle_gamma 90.042169465154345
loop_
_atom_site_label
_atom_site_type_symbol
_atom_site_fract_x
_atom_site_fract_y
_atom_site_fract_z
C1 C 0.432746511719311 0.381778419149954 0.682332994791954
C2 C 0.618260966963307 0.317716744422250 0.567282333243011
C3 C 0.317720964989721 0.567289830166056 0.618269006835774
C4 C 0.354346718465517 0.248554582487553 0.870720409682658
C5 C 0.751565221748399 0.129373105132565 0.645608943464443
C6 C 0.129378282146364 0.645707489057628 0.751526702850569
D1 D 0.177819490677600 0.249692339589143 0.881954215066871
D2 D 0.416052983526091 0.307336745828963 1.026850156836790
D3 D 0.404043191583998 0.079769406610783 0.854849182784544
D4 D 0.750118719767699 0.117866472289703 0.822025857419978
D5 D 0.920475539379934 0.145586966831077 0.596185190554096
D6 D 0.693045730066995 -0.026801006558528 0.583610839905371
D7 D -0.026909157146045 0.583971957623285 0.692929369741717
D8 D 0.145392122916262 0.596085708442342 0.920297138894996
D9 D 0.118189389270122 0.822191181814032 0.750217594778486
#END
