# Supplementary material for: Validation of molecular crystal structures from powder diffraction data with dispersion-corrected density functional theory (DFT-D)
Source: Acta Crystallogr B Struct Sci Cryst Eng Mater. 2014 Dec 1;70(Pt 6):1020–32. doi: 10.1107/S2052520614022902 (PMC4468513; doi:10.1107/S2052520614022902)
Supplement: Supplementary file 3 [file b-70-01020-sup3.zip › EnergyMinimisedCifs/HMBENZ11_mi_ucf.cif]

data_HMBENZ11_mi_ucf
_symmetry_cell_setting triclinic
_symmetry_space_group_name_H-M 'P -1'
_symmetry_Int_Tables_number 2
loop_
_symmetry_equiv_pos_site_id
_symmetry_equiv_pos_as_xyz
1 x,y,z
2 -x,-y,-z
_cell_length_a 6.201953023693267
_cell_length_b 6.201172100918781
_cell_length_c 6.200711423160495
_cell_angle_alpha 90.038948504310028
_cell_angle_beta 90.027976244340891
_cell_angle_gamma 90.023952362067007
loop_
_atom_site_label
_atom_site_type_symbol
_atom_site_fract_x
_atom_site_fract_y
_atom_site_fract_z
C1 C 0.432744700495383 0.381763380982527 0.682290077194546
C2 C 0.618237451458711 0.317714176319665 0.567251468146040
C3 C 0.317737809972446 0.567274821602786 0.618253842463828
C4 C 0.354362333712709 0.248541226725323 0.870641304173231
C5 C 0.751504143938888 0.129360251646298 0.645550004525527
C6 C 0.129406409687700 0.645677186196941 0.751511368879723
D1 D 0.177898746863428 0.249652130954548 0.881780554491525
D2 D 0.415942294451440 0.307349480521531 1.026884566107856
D3 D 0.404128954966814 0.079766994293101 0.854729845696087
D4 D 0.750032959183928 0.117857908156767 0.822009506798432
D5 D 0.920346452030267 0.145540357096650 0.596175413995949
D6 D 0.693044106895395 -0.026800415146136 0.583440843864086
D7 D -0.026775401989572 0.583968070343284 0.692776358276668
D8 D 0.145365478853235 0.596027135740463 0.920313385359499
D9 D 0.118175378643469 0.822154746642172 0.750319548278946
#END
