# Supplementary material for: Validation of molecular crystal structures from powder diffraction data with dispersion-corrected density functional theory (DFT-D)
Source: Acta Crystallogr B Struct Sci Cryst Eng Mater. 2014 Dec 1;70(Pt 6):1020–32. doi: 10.1107/S2052520614022902 (PMC4468513; doi:10.1107/S2052520614022902)
Supplement: Supplementary file 3 [file b-70-01020-sup3.zip › EnergyMinimisedCifs/HMBENZ12_mi_ucf.cif]

data_HMBENZ12_mi_ucf
_symmetry_cell_setting triclinic
_symmetry_space_group_name_H-M 'P -1'
_symmetry_Int_Tables_number 2
loop_
_symmetry_equiv_pos_site_id
_symmetry_equiv_pos_as_xyz
1 x,y,z
2 -x,-y,-z
_cell_length_a 5.290370962895986
_cell_length_b 6.135556048707206
_cell_length_c 7.820064409725121
_cell_angle_alpha 102.978044573193245
_cell_angle_beta 97.759376486904799
_cell_angle_gamma 99.724908098429069
loop_
_atom_site_label
_atom_site_type_symbol
_atom_site_fract_x
_atom_site_fract_y
_atom_site_fract_z
C1 C -0.568229759550976 -0.616466811608173 0.317368609845450
C2 C -0.679363287871957 -0.428822033232426 0.384986457149811
C3 C -0.383957984772081 -0.684112601480276 0.431821371494533
C4 C -0.651880639901136 -0.749314837489804 0.124225950457277
C5 C -0.864708434719688 -0.344420807098519 0.262975989484045
C6 C -0.246616161291074 -0.872694723635808 0.360442629425917
D1 D -0.524026488338923 -0.688020737844657 0.037070997386633
D2 D -0.850463191160843 -0.739039114341451 0.070286947514251
D3 D -0.650267100167776 -0.931149508102564 0.108728049525511
D4 D -0.842365683759259 -0.158201953703715 0.305677834574365
D5 D -1.070363882883814 -0.418188217313165 0.261509263310917
D6 D -0.831129304131880 -0.385994481810356 0.125178768866923
D7 D -0.038617735410620 -0.826285593340501 0.420023954179109
D8 D -0.326604156199077 -1.035284377252093 0.389984889615182
D9 D -0.258764975018864 -0.906571827731399 0.215719703927198
#END
