# Supplementary material for: Validation of molecular crystal structures from powder diffraction data with dispersion-corrected density functional theory (DFT-D)
Source: Acta Crystallogr B Struct Sci Cryst Eng Mater. 2014 Dec 1;70(Pt 6):1020–32. doi: 10.1107/S2052520614022902 (PMC4468513; doi:10.1107/S2052520614022902)
Supplement: Supplementary file 3 [file b-70-01020-sup3.zip › EnergyMinimisedCifs/HOYVEX_mi_ucf.cif]

data_HOYVEX_mi_ucf
_symmetry_cell_setting triclinic
_symmetry_space_group_name_H-M 'P -1'
_symmetry_Int_Tables_number 2
loop_
_symmetry_equiv_pos_site_id
_symmetry_equiv_pos_as_xyz
1 x,y,z
2 -x,-y,-z
_cell_length_a 6.853685351539443
_cell_length_b 11.726843710463703
_cell_length_c 14.160050713507173
_cell_angle_alpha 81.833626993453564
_cell_angle_beta 78.289135189317278
_cell_angle_gamma 88.774083188774640
loop_
_atom_site_label
_atom_site_type_symbol
_atom_site_fract_x
_atom_site_fract_y
_atom_site_fract_z
C1 C 0.671082544796558 0.658963397732471 0.987842719081804
C2 C 0.727986912648062 0.536042902034468 1.010736078233750
C3 C 0.596931087856831 0.732357058736481 1.063684759631612
N4 N 0.679385308085494 0.710407728328269 0.897211990658610
O5 O 0.786476914347414 0.475678022975689 0.944068534201315
N6 N 0.710520694607537 0.494621143276743 1.106589626662823
C7 C 0.533104554502747 0.853851580573382 1.035509733625325
O8 O 0.583075400751210 0.695314132057319 1.151968470391905
N9 N 0.738274009429866 0.653454569500003 0.823776976814113
C10 C 0.751263595949973 0.384310732649867 1.148368996157637
H11 H 0.660507484734304 0.555325227751716 1.152717802014285
H12 H 0.372523687070351 0.860082457037713 1.064981768701505
H13 H 0.609493747619284 0.911132914347619 1.071308350381057
H14 H 0.563467545479186 0.881087741615830 0.957019628996572
H15 H 0.779812374311709 0.567699048300858 0.839470362880621
C16 C 0.752262935428234 0.706586538231773 0.727858908762446
C17 C 0.815761354084695 0.292178471115370 1.097691075672355
C18 C 0.719232800658244 0.367288530127438 1.252093064904783
C19 C 0.805141589500624 0.641077678388808 0.649708398072576
C20 C 0.713338710184679 0.824473983607138 0.707788040651703
C21 C 0.847293911799783 0.184517053272334 1.149005911493082
H22 H 0.840875703189673 0.304893367732604 1.018780221904986
C23 C 0.749359493261384 0.260701765512579 1.302837148301244
O24 O 0.655282459750708 0.462021284387571 1.294513862395166
C25 C 0.826990059254519 0.697502912699374 0.554061251498020
C26 C 0.839019236692385 0.514241023095081 0.659737358843723
C27 C 0.735536070030527 0.878350792230111 0.611779518409880
H28 H 0.667850352526484 0.873253506455236 0.768158543824677
C29 C 0.812475185350280 0.168767885146058 1.251179441272873
N30 N 0.914434126033597 0.090690949307134 1.101269007759957
H31 H 0.724099907360925 0.246254862028576 1.381905573453682
C32 C 0.643575532118438 0.455891401657242 1.397201152570022
C33 C 0.796497686008713 0.814870044101281 0.534293865960990
H34 H 0.874338486149922 0.646590749043363 0.494993124252513
O35 O 0.818774807929621 0.454671931905686 0.597770121403714
O36 O 0.900192750863865 0.473813417169242 0.742380565572130
C37 C 0.699202411591809 1.003706497783478 0.587841461344724
N38 N 0.842409555568474 0.060935460082284 1.299648422988141
C39 C 0.951065488688751 -0.015681093719814 1.146003249072240
H40 H 0.941363201684950 0.099370659395136 1.025075477372230
H41 H 0.528886875949439 0.393548196984305 1.437890645059845
H42 H 0.601064435789209 0.542013799708151 1.414025775933802
H43 H 0.786923671118087 0.432470163435301 1.417198156336785
H44 H 0.822221300790024 0.856420048554878 0.459047526867671
C45 C 0.943430802253432 0.351546636274422 0.758316165303836
O46 O 0.733211713459883 1.056594457403427 0.504324521276326
O47 O 0.624251897817410 1.054492041575974 0.666186478982696
C48 C 0.910023177383031 -0.033159537389237 1.256208183678938
H49 H 0.812534842306677 0.049669360144750 1.375017878066754
O50 O 1.014522757335186 -0.097057640851663 1.100100569018204
H51 H 0.998447897066530 0.337865570090863 0.825920045101713
H52 H 0.807502231872582 0.301552063599327 0.764978048923626
H53 H 1.056236458932438 0.328676976094412 0.697943147298138
C54 C 0.592006553343084 1.178134484469370 0.647540559347336
O55 O 0.936228727015568 -0.127201317560294 1.303639489381785
H56 H 0.491067444206084 1.195645909607375 0.596413797980689
H57 H 0.734773674303702 1.222314635313886 0.617494564620277
H58 H 0.524781858115667 1.203554329811157 0.718138789432679
#END
