# Supplementary material for: Validation of molecular crystal structures from powder diffraction data with dispersion-corrected density functional theory (DFT-D)
Source: Acta Crystallogr B Struct Sci Cryst Eng Mater. 2014 Dec 1;70(Pt 6):1020–32. doi: 10.1107/S2052520614022902 (PMC4468513; doi:10.1107/S2052520614022902)
Supplement: Supplementary file 3 [file b-70-01020-sup3.zip › EnergyMinimisedCifs/HOYVOH_mi_ucf.cif]

data_HOYVOH_mi_ucf
_symmetry_cell_setting triclinic
_symmetry_space_group_name_H-M 'P -1'
_symmetry_Int_Tables_number 2
loop_
_symmetry_equiv_pos_site_id
_symmetry_equiv_pos_as_xyz
1 -x,-y,-z
2 x,y,z
_cell_length_a 8.724658313156704
_cell_length_b 8.993107541729415
_cell_length_c 11.245683629037302
_cell_angle_alpha 75.170182001164164
_cell_angle_beta 80.426357016164445
_cell_angle_gamma 88.393005886470490
loop_
_atom_site_label
_atom_site_type_symbol
_atom_site_fract_x
_atom_site_fract_y
_atom_site_fract_z
C1 C 0.279873833657809 0.242978975870302 0.507502382398650
C2 C 0.126625465789417 0.163936225826667 0.563801406203445
N3 N 0.294146894527216 0.374183133333132 0.419635419616822
C4 C 0.429959370532935 0.184392349443211 0.542566520284897
N5 N 0.132903024881296 0.027729117409893 0.649277479827227
O6 O 0.002831511855059 0.223817662579700 0.532363624072068
N7 N 0.171756680354168 0.440761014385449 0.377043518090577
O8 O 0.436095773277412 0.062450251860314 0.626009496813301
C9 C 0.576488586293171 0.272677015793683 0.477373809442484
C10 C 0.012205519010681 -0.073402809844668 0.718267214598406
H11 H 0.244292929155323 0.000317524238858 0.666193170609296
H12 H 0.062685595166602 0.389583280887173 0.415442659763487
C13 C 0.190100374804056 0.575237113771224 0.282027459116541
H14 H 0.585717807465618 0.299980701719562 0.375749031561895
H15 H 0.578390119144709 0.383975607304733 0.500458768415586
H16 H 0.677348880265131 0.207327253617633 0.506243228668172
C17 C -0.144199243240077 -0.048519804240648 0.703855426815208
C18 C 0.055925387612432 -0.204059215938648 0.804822231500991
C19 C 0.338702283595375 0.643083304236501 0.235767200616224
C20 C 0.064281952629095 0.647044409440001 0.225050689093621
C21 C -0.251553358392545 -0.158082851660575 0.778529611618363
H22 H -0.177012265743882 0.052302523422439 0.637357067259733
C23 C -0.054098875366628 -0.311845333313972 0.879632247984077
H24 H 0.177865179294634 -0.222236738611144 0.814043704378701
C25 C 0.361748364950098 0.774743589831474 0.138984165863368
H26 H 0.436910852847568 0.588222726019753 0.276634146590963
C27 C 0.087981608396831 0.779106373687008 0.126033798323265
N28 N -0.095428063003110 0.591207541803496 0.266142389642977
C29 C -0.208950099099656 -0.288542427379562 0.866098226050196
N30 N -0.410843101904841 -0.168602704864930 0.785116678419523
H31 H -0.018490836293937 -0.410967016749825 0.946506074849494
C32 C 0.235744968380342 0.841929015526047 0.083681957605144
H33 H 0.477606720918605 0.825080233051802 0.105064300553359
H34 H -0.011131744444269 0.830526863606319 0.084879251717806
O35 O -0.197365001583907 0.655991788855533 0.206216047331949
O36 O -0.124751469158290 0.481443142967139 0.360856760334249
N37 N -0.343529590637533 -0.373343267777097 0.921982312768164
H38 H -0.475220212304010 -0.089881123139159 0.731908350633551
C39 C -0.468366507454791 -0.302678804039670 0.870505980950354
Cl40 Cl 0.264274213433185 1.005154470128550 -0.039261785737549
H41 H -0.354977755148593 -0.476760736285774 0.991185346861419
O42 O -0.606072445764270 -0.350737069453600 0.895210661655506
#END
