# Supplementary material for: Validation of molecular crystal structures from powder diffraction data with dispersion-corrected density functional theory (DFT-D)
Source: Acta Crystallogr B Struct Sci Cryst Eng Mater. 2014 Dec 1;70(Pt 6):1020–32. doi: 10.1107/S2052520614022902 (PMC4468513; doi:10.1107/S2052520614022902)
Supplement: Supplementary file 3 [file b-70-01020-sup3.zip › EnergyMinimisedCifs/HOYVUN_mi_ucf.cif]

data_HOYVUN_mi_ucf
_symmetry_cell_setting triclinic
_symmetry_space_group_name_H-M 'P -1'
_symmetry_Int_Tables_number 2
loop_
_symmetry_equiv_pos_site_id
_symmetry_equiv_pos_as_xyz
1 -x,-y,-z
2 x,y,z
_cell_length_a 7.309625991729358
_cell_length_b 10.150627852751326
_cell_length_c 12.079907787989637
_cell_angle_alpha 99.303243303645019
_cell_angle_beta 94.941485429872671
_cell_angle_gamma 107.741109811496941
loop_
_atom_site_label
_atom_site_type_symbol
_atom_site_fract_x
_atom_site_fract_y
_atom_site_fract_z
C1 C -0.414175949581629 -0.018213847088513 -0.163645497114125
N2 N -0.532852835129223 -0.145382418087301 -0.211206035334480
C3 C -0.290876130699560 0.012509997908326 -0.051472194691963
C4 C -0.421407946354727 0.090260442914363 -0.231138691806298
N5 N -0.545304051173105 -0.251767317316797 -0.159834293180154
N6 N -0.168967752931864 0.146838288899751 -0.019946512135188
O7 O -0.304248071533001 -0.081467602425962 0.007066709227667
O8 O -0.319454862204681 0.216563474622063 -0.197050745363577
C9 C -0.554677016195718 0.046246855779386 -0.341437405458705
C10 C -0.666580997094832 -0.385839895604557 -0.210086405380952
H11 H -0.459488802618229 -0.227085004575080 -0.080561253815667
C12 C -0.038517521925574 0.214389439057875 0.079297919088434
H13 H -0.188108318756651 0.207921860021572 -0.078512361007792
H14 H -0.525117034317667 -0.038647717988660 -0.397810887616449
H15 H -0.705884672892609 0.002851979216877 -0.327505372442462
H16 H -0.538301114106758 0.137474898336135 -0.381657294552205
C17 C -0.778658138496646 -0.412948387622144 -0.317064839794565
C18 C -0.672355190973407 -0.496317852530931 -0.152024180143947
C19 C -0.007997618450891 0.145820909286250 0.167852824038653
C20 C 0.061470519120116 0.359181700539036 0.086875708920462
C21 C -0.893553624028149 -0.549325167854875 -0.364550693969000
H22 H -0.772335855236772 -0.326342297466110 -0.360624980755540
C23 C -0.785408838094700 -0.633293122825093 -0.200496287242841
H24 H -0.585733223163950 -0.472796771122404 -0.069036417924410
C25 C 0.123540536314384 0.228040099599049 0.261825813720442
H26 H -0.083105852321179 0.034364480719894 0.161558158445991
C27 C 0.191563712290356 0.441036647318584 0.182094566650915
H28 H 0.034030507008615 0.407567747408274 0.015794123613741
C29 C -0.895281618039351 -0.658737219799286 -0.307083287478583
H30 H -0.982017330515416 -0.574838311264242 -0.446857948903070
H31 H -0.789014920525705 -0.720363980840707 -0.157923371253477
C32 C 0.220853054522116 0.373591835258363 0.270191152415364
N33 N 0.188649805151412 0.193408885319904 0.360584722677198
H34 H 0.264030736033571 0.553345718485676 0.188266256807080
N35 N -1.009321281709637 -0.800808685763405 -0.361174917047947
N36 N 0.338774455021750 0.421448980689118 0.374003886689565
H37 H 0.146958245671772 0.093667960581844 0.377176885941620
C38 C 0.323222811702873 0.310739105607617 0.429643990886311
O39 O -1.106060831212171 -0.822489220198888 -0.456142190045803
O40 O -1.005828408851449 -0.898417765460949 -0.309718648881339
H41 H 0.431660028634003 0.523896379402791 0.408006447650774
O42 O 0.412863503136869 0.315167203585089 0.523789434521136
#END
