# Supplementary material for: Validation of molecular crystal structures from powder diffraction data with dispersion-corrected density functional theory (DFT-D)
Source: Acta Crystallogr B Struct Sci Cryst Eng Mater. 2014 Dec 1;70(Pt 6):1020–32. doi: 10.1107/S2052520614022902 (PMC4468513; doi:10.1107/S2052520614022902)
Supplement: Supplementary file 3 [file b-70-01020-sup3.zip › EnergyMinimisedCifs/HOYWAU_mi_ucf.cif]

data_HOYWAU_mi_ucf
_symmetry_cell_setting triclinic
_symmetry_space_group_name_H-M 'P -1'
_symmetry_Int_Tables_number 2
loop_
_symmetry_equiv_pos_site_id
_symmetry_equiv_pos_as_xyz
1 -x,-y,-z
2 x,y,z
_cell_length_a 5.148056699627736
_cell_length_b 9.034722250916024
_cell_length_c 17.290658672947899
_cell_angle_alpha 94.183782211785385
_cell_angle_beta 95.175133752842839
_cell_angle_gamma 91.702970752398087
loop_
_atom_site_label
_atom_site_type_symbol
_atom_site_fract_x
_atom_site_fract_y
_atom_site_fract_z
C1 C 0.748859047152028 0.139554636345237 0.769265097230256
C2 C 0.580278194240983 0.124912754994951 0.834165478062594
N3 N 0.717084920223044 0.053962752633843 0.703386739988344
C4 C 0.961510180827393 0.251721561125489 0.769454738363344
N5 N 0.642945984707254 0.219689390657125 0.898510145086842
O6 O 0.393551931908466 0.031072174614714 0.826519251270617
N7 N 0.538057794746159 -0.052485730021498 0.689932522769320
O8 O 1.023799002070924 0.341852802932994 0.827417319089805
C9 C 1.103818500125583 0.258265501765804 0.697745998007708
C10 C 0.519611206649578 0.235090758546188 0.967562353933890
H11 H 0.802849767042649 0.288583637354732 0.893227421890301
H12 H 0.410749621241038 -0.073420523537520 0.731673988221185
C13 C 0.518423793104869 -0.136406864183467 0.617991852450500
H14 H 1.174877137354437 0.148673476672058 0.681030495804037
H15 H 0.969223426241854 0.288957845755084 0.649181018098299
H16 H 1.266263840056782 0.340218012963653 0.707464890475779
C17 C 0.628478838749942 0.341207193473594 1.026165523600896
C18 C 0.295673933482764 0.148919061279873 0.978657193781399
C19 C 0.692639053611918 -0.104680084022593 0.563076189717906
C20 C 0.325929869831923 -0.252635643048823 0.599594037679691
C21 C 0.509070986717791 0.355232613552790 1.094985133363798
H22 H 0.799791779517371 0.409216438610097 1.017558275412698
C23 C 0.177767619244755 0.164051126393160 1.047968952156408
H24 H 0.218214196306668 0.070803114990415 0.931226629087927
C25 C 0.678081452514070 -0.185029197971749 0.491422860474208
H26 H 0.837912794413594 -0.015332664145819 0.578176540140745
C27 C 0.315889967170445 -0.331378566187251 0.526213288151200
C28 C 0.137831403270796 -0.292976199257971 0.655193636176258
C29 C 0.287207523833814 0.266691127630625 1.106110354671118
N30 N 0.564693147660494 0.447409659491328 1.162702498128388
H31 H 0.003447174926497 0.098618092571321 1.055928501919981
C32 C 0.488816195038565 -0.299017041864317 0.472133956562496
H33 H 0.816652199167340 -0.158619290185786 0.450160634538197
H34 H 0.169000079521413 -0.420364747490641 0.512372654710193
O35 O -0.023694046425359 -0.406953300034703 0.630693133918283
O36 O 0.133342266254408 -0.223102300203618 0.720008503615568
N37 N 0.218207397569382 0.307707545468441 1.179922495220740
H38 H 0.714982258632303 0.527424997765437 1.172304787864214
C39 C 0.387322493252175 0.417576189231980 1.214828267182412
H40 H 0.478527240396406 -0.362753587832189 0.415988254021820
H41 H -0.160099871057635 -0.428248771833057 0.669830325840398
H42 H 0.070433437500771 0.264775578392441 1.209608420432064
O43 O 0.379954891409461 0.479416953546423 1.282466502238322
#END
