# Supplementary material for: Validation of molecular crystal structures from powder diffraction data with dispersion-corrected density functional theory (DFT-D)
Source: Acta Crystallogr B Struct Sci Cryst Eng Mater. 2014 Dec 1;70(Pt 6):1020–32. doi: 10.1107/S2052520614022902 (PMC4468513; doi:10.1107/S2052520614022902)
Supplement: Supplementary file 3 [file b-70-01020-sup3.zip › EnergyMinimisedCifs/HOYWEY_mi_ucf.cif]

data_HOYWEY_mi_ucf
_symmetry_cell_setting monoclinic
_symmetry_space_group_name_H-M 'P 2_1/c'
_symmetry_Int_Tables_number 14
loop_
_symmetry_equiv_pos_site_id
_symmetry_equiv_pos_as_xyz
1 -x,-y,-z
2 -x,y+1/2,-z+1/2
3 x,-y+1/2,z+1/2
4 x,y,z
_cell_length_a 14.521144909416613
_cell_length_b 8.579390881102448
_cell_length_c 13.740459574491402
_cell_angle_alpha 90.000000000000000
_cell_angle_beta 96.324597087488499
_cell_angle_gamma 90.000000000000000
loop_
_atom_site_label
_atom_site_type_symbol
_atom_site_fract_x
_atom_site_fract_y
_atom_site_fract_z
C1 C 0.022177644061193 -0.179663702787276 0.630665947146720
C2 C -0.033661523427796 -0.033565487917025 0.620934031425253
N3 N 0.113748245443309 -0.179326441692656 0.646504122570827
C4 C -0.016777029844998 -0.338135635842299 0.622063602731927
N5 N -0.126403694933229 -0.054903673971756 0.605208453899435
O6 O 0.005447739079328 0.097989394838790 0.627871564600982
N7 N 0.160488900738739 -0.049051746410276 0.654635408323125
O8 O -0.102312406541064 -0.360961282815347 0.606102535530703
C9 C 0.048569855112141 -0.474471281726377 0.630312837520524
C10 C -0.199132202883394 0.053239638337722 0.593167509998811
H11 H -0.144092625287155 -0.171614966199497 0.601309825883719
H12 H 0.120769205096631 0.052762251469944 0.647617731298240
C13 C 0.257343342177984 -0.055047070468605 0.668547412450318
H14 H 0.087128488868323 -0.479006416082028 0.565959904388354
H15 H 0.100289843851702 -0.463669693459013 0.694096885077570
H16 H 0.009613909724759 -0.582900715729081 0.634266971950174
C17 C -0.185333493425891 0.215519710163210 0.594570554710334
C18 C -0.289061288213309 -0.010715086412488 0.577523080263835
C19 C 0.302620936935681 -0.199522842260579 0.676677553048416
C20 C 0.310573575910442 0.083119558694850 0.673449977575294
C21 C -0.264036339714669 0.307651324937710 0.577608937674345
H22 H -0.116213257550466 0.264226004986472 0.606800580524434
C23 C -0.367036859274310 0.083642739300422 0.560617395777517
H24 H -0.298472885890536 -0.136645466834908 0.576493080583143
C25 C 0.398589462820260 -0.206511118747853 0.688572632985267
H26 H 0.261100604801510 -0.304989197752633 0.672928974040101
C27 C 0.407060221929475 0.073508805220005 0.684830800308282
C28 C 0.265022072817813 0.239831074090789 0.666113348584676
C29 C -0.353818970507271 0.243842296950325 0.559747040428295
N30 N -0.274388861428354 0.468090682500689 0.571473440259707
H31 H -0.435594125440401 0.032212716266468 0.547017828981401
C32 C 0.451515152625205 -0.070412368686104 0.692738088859287
H33 H 0.432281995883193 -0.319925251168141 0.692990007443384
H34 H 0.447027606515849 0.180632351392483 0.686140222104294
F35 F 0.326256741789353 0.360476123990515 0.676663050921394
F36 F 0.211641369907218 0.262267806618625 0.578181750072987
F37 F 0.205567832851223 0.259705960929181 0.736562592867184
N38 N -0.414934864198139 0.367130266163964 0.542783919712180
H39 H -0.220868010014731 0.545694524187490 0.580573394214949
C40 C -0.366765015060467 0.506280438287981 0.548673512408682
H41 H 0.526781965794420 -0.076323772031399 0.700977990503996
H42 H -0.485128536817600 0.359756687299274 0.516929660611544
O43 O -0.400131474825489 0.640088205592784 0.535754383311607
#END
