# Supplementary material for: Validation of molecular crystal structures from powder diffraction data with dispersion-corrected density functional theory (DFT-D)
Source: Acta Crystallogr B Struct Sci Cryst Eng Mater. 2014 Dec 1;70(Pt 6):1020–32. doi: 10.1107/S2052520614022902 (PMC4468513; doi:10.1107/S2052520614022902)
Supplement: Supplementary file 3 [file b-70-01020-sup3.zip › EnergyMinimisedCifs/HOYWIC_mi_ucf.cif]

data_HOYWIC_mi_ucf
_symmetry_cell_setting monoclinic
_symmetry_space_group_name_H-M 'P 2_1/c'
_symmetry_Int_Tables_number 14
loop_
_symmetry_equiv_pos_site_id
_symmetry_equiv_pos_as_xyz
1 -x,-y,-z
2 -x,y+1/2,-z+1/2
3 x,-y+1/2,z+1/2
4 x,y,z
_cell_length_a 14.794129189944432
_cell_length_b 6.030381309591391
_cell_length_c 20.617713985687839
_cell_angle_alpha 90.000000000000000
_cell_angle_beta 115.714638414054249
_cell_angle_gamma 90.000000000000000
loop_
_atom_site_label
_atom_site_type_symbol
_atom_site_fract_x
_atom_site_fract_y
_atom_site_fract_z
C1 C 0.175574441569693 -0.845664553639273 0.958823909980496
C2 C 0.064360806415515 -0.829308736016401 0.921161601948141
N3 N 0.235617035746222 -0.700035568072393 0.948562849028318
C4 C 0.230192452522039 -1.027218065081279 1.007024184118154
N5 N 0.013266445673389 -1.015019750148478 0.922168876695638
O6 O 0.023564096156642 -0.653128943931043 0.888733672260748
N7 N 0.200062020849203 -0.530467483551991 0.905722806425200
O8 O 0.184622457966427 -1.190137029977724 1.017039596432563
C9 C 0.342645017906807 -1.017475948210562 1.044157315831537
C10 C -0.089563740026200 -1.063175233706279 0.885087971973732
H11 H 0.059703402193475 -1.136067093380145 0.955506046340046
H12 H 0.123226806338012 -0.502749782951836 0.884465478516345
C13 C 0.264715854516181 -0.393152739998582 0.890631783992001
H14 H 0.373201294583362 -1.026783391358204 1.004293045974567
H15 H 0.367527172155931 -0.858888767317492 1.072108347677365
H16 H 0.372474956775795 -1.153718080412276 1.082690532441353
C17 C -0.121223906078662 -1.264116847735001 0.903290942530594
C18 C -0.158572473108110 -0.924427494741936 0.831506730824852
C19 C 0.366775794288448 -0.441231686806145 0.915870714820109
C20 C 0.224156577895391 -0.202712188629548 0.847665443389991
C21 C -0.222224924968173 -1.316855635110925 0.867767059687971
H22 H -0.067937623881022 -1.374806728650219 0.943240170133384
C23 C -0.259844374020800 -0.981684245217929 0.795085766043226
H24 H -0.132315041425297 -0.769113018437743 0.819558020577053
C25 C 0.429250890063636 -0.297882015060988 0.901320389415173
H26 H 0.395539413502270 -0.592506060808918 0.946616462675631
C27 C 0.287757602446388 -0.058401846976035 0.833961142354068
O28 O 0.123152827768519 -0.174700861417367 0.822801068842280
C29 C -0.291355962844519 -1.178081784373095 0.813761294309885
N30 N -0.276220943730792 -1.494668296143884 0.874656043367883
H31 H -0.312435899660072 -0.873110106353936 0.753926796612675
C32 C 0.390169871268779 -0.105161184634407 0.861325531411358
H33 H 0.508114052624560 -0.339433899162746 0.920425658711468
H34 H 0.257787581062753 0.089662140307502 0.801626385826247
C35 C 0.078212867871513 0.013193758726472 0.777121904563193
N36 N -0.384636365453621 -1.278498879593891 0.789615624293996
H37 H -0.247605943709072 -1.622340821708718 0.911608841457332
C38 C -0.376185213939786 -1.474400805844538 0.826520277686851
H39 H 0.438722024878559 0.008660720561434 0.850117908184278
H40 H 0.113603955218944 0.168311160555500 0.803781851094134
H41 H 0.082798666990938 -0.002364680971649 0.725655402575680
H42 H -0.000386612409882 0.012988375533101 0.767556254551354
H43 H -0.451525622406589 -1.214298219601975 0.750918556416361
O44 O -0.444287807296825 -1.608757540671034 0.819058802874396
#END
