# Supplementary material for: Validation of molecular crystal structures from powder diffraction data with dispersion-corrected density functional theory (DFT-D)
Source: Acta Crystallogr B Struct Sci Cryst Eng Mater. 2014 Dec 1;70(Pt 6):1020–32. doi: 10.1107/S2052520614022902 (PMC4468513; doi:10.1107/S2052520614022902)
Supplement: Supplementary file 3 [file b-70-01020-sup3.zip › EnergyMinimisedCifs/HUWREX_mi_ucf.cif]

data_HUWREX_mi_ucf
_symmetry_cell_setting orthorhombic
_symmetry_space_group_name_H-M 'P b c a'
_symmetry_Int_Tables_number 61
loop_
_symmetry_equiv_pos_site_id
_symmetry_equiv_pos_as_xyz
1 x,y,z
2 x+1/2,-y+1/2,-z
3 -x,y+1/2,-z+1/2
4 -x+1/2,-y,z+1/2
5 -x,-y,-z
6 -x+1/2,y+1/2,z
7 x,-y+1/2,z+1/2
8 x+1/2,y,-z+1/2
_cell_length_a 10.962677296483518
_cell_length_b 7.558723836504444
_cell_length_c 7.561162033909271
_cell_angle_alpha 90.000000000000000
_cell_angle_beta 90.000000000000000
_cell_angle_gamma 90.000000000000000
loop_
_atom_site_label
_atom_site_type_symbol
_atom_site_fract_x
_atom_site_fract_y
_atom_site_fract_z
C1 C 0.257949214607190 0.046161844530871 0.211819979892942
O1 O 0.129508915091746 0.020588524560571 0.231884258632198
D1 D 0.285137982452570 0.183459750588709 0.240939709479280
D2 D 0.289216549099039 0.013625796040464 0.077159891529088
D3 D 0.306073626108587 -0.041315898169775 0.304574800591097
D4 D 0.084767900978052 0.110440843234132 0.150474490958351
N1 N 0.492780109673706 0.747137986594216 1.027596297486539
D5 D 0.543682793324914 0.831156348279948 1.104853905534061
D6 D 0.443257282000616 0.825458170225092 0.942733150449532
D7 D 0.551713346242022 0.675494169775992 0.950026423903610
#END
