# Supplementary material for: Validation of molecular crystal structures from powder diffraction data with dispersion-corrected density functional theory (DFT-D)
Source: Acta Crystallogr B Struct Sci Cryst Eng Mater. 2014 Dec 1;70(Pt 6):1020–32. doi: 10.1107/S2052520614022902 (PMC4468513; doi:10.1107/S2052520614022902)
Supplement: Supplementary file 3 [file b-70-01020-sup3.zip › EnergyMinimisedCifs/HUWRIB_mi_ucf.cif]

data_HUWRIB_mi_ucf
_symmetry_cell_setting monoclinic
_symmetry_space_group_name_H-M 'P 2_1/n'
_symmetry_Int_Tables_number 14
loop_
_symmetry_equiv_pos_site_id
_symmetry_equiv_pos_as_xyz
1 x,y,z
2 -x+1/2,y+1/2,-z+1/2
3 -x,-y,-z
4 x+1/2,-y+1/2,z+1/2
_cell_length_a 12.855632767442392
_cell_length_b 6.934628102014660
_cell_length_c 11.314048342899092
_cell_angle_alpha 90.000000000000000
_cell_angle_beta 108.275315287388906
_cell_angle_gamma 90.000000000000000
loop_
_atom_site_label
_atom_site_type_symbol
_atom_site_fract_x
_atom_site_fract_y
_atom_site_fract_z
C1 C -1.010218685856542 -0.552643203885842 -0.694250961857198
C2 C -1.110187781042037 -0.637498008153876 -0.771653394869495
C3 C -1.105689565279740 -0.817597194726219 -0.828927979578459
C4 C -1.007354679393502 -0.912813312808293 -0.812018900326929
C5 C -0.907024902311011 -0.828961074792409 -0.736025768077059
C6 C -0.910560266380302 -0.654260554509867 -0.679289447569517
C7 C -1.009486832315477 -0.370620812503150 -0.630170126021430
C8 C -0.902018894918826 -0.280746442559594 -0.554593821904084
C9 C -1.095079536825617 -1.178016952595516 -0.939925425053871
C10 C -0.714578156038463 -0.870124525976293 -0.637429845325765
N1 N -1.208439601453597 -0.548329218297236 -0.792882718606870
O1 O -1.096863512926510 -0.282743128011467 -0.635418152918657
O2 O -0.997225846816844 -1.085597480371665 -0.863304175959258
O3 O -0.814313965617558 -0.933851698982968 -0.727422834522015
H1 H -1.207039618168983 -0.425724777940186 -0.742886293360524
H2 H -1.280415522418847 -0.618126996431106 -0.834526653740583
H3 H -1.182005438340865 -0.881459380975363 -0.886844013688234
H4 H -0.834488610655845 -0.591303002569893 -0.620510477048882
H5 H -0.919148634246139 -0.146672639489856 -0.512980611751109
H6 H -0.851110650623614 -0.247762878589245 -0.614070290658113
H7 H -0.855391268604616 -0.377689849879043 -0.479856753116911
H8 H -1.135278164474188 -1.090646829366843 -1.022851721559759
H9 H -1.151681607782441 -1.207487282672855 -0.886781478619065
H10 H -1.067775348621599 -1.314700364429949 -0.968507772343074
H11 H -0.651775896313535 -0.972543449810068 -0.644161052862785
H12 H -0.722109265208265 -0.874483106209106 -0.543216118009675
H13 H -0.691195106037312 -0.724889046197933 -0.658729535651278
#END
