# Supplementary material for: Validation of molecular crystal structures from powder diffraction data with dispersion-corrected density functional theory (DFT-D)
Source: Acta Crystallogr B Struct Sci Cryst Eng Mater. 2014 Dec 1;70(Pt 6):1020–32. doi: 10.1107/S2052520614022902 (PMC4468513; doi:10.1107/S2052520614022902)
Supplement: Supplementary file 3 [file b-70-01020-sup3.zip › EnergyMinimisedCifs/HUWROH_mi_ucf.cif]

data_HUWROH_mi_ucf
_symmetry_cell_setting monoclinic
_symmetry_space_group_name_H-M 'P 2_1/a'
_symmetry_Int_Tables_number 14
loop_
_symmetry_equiv_pos_site_id
_symmetry_equiv_pos_as_xyz
1 x,y,z
2 -x+1/2,y+1/2,-z
3 -x,-y,-z
4 x+1/2,-y+1/2,z
_cell_length_a 9.687547781275175
_cell_length_b 12.245367851854837
_cell_length_c 3.980898575199275
_cell_angle_alpha 90.000000000000000
_cell_angle_beta 101.663686727735055
_cell_angle_gamma 90.000000000000000
loop_
_atom_site_label
_atom_site_type_symbol
_atom_site_fract_x
_atom_site_fract_y
_atom_site_fract_z
S1 S -0.766547678016147 -0.524232086932937 -1.024396489855252
N1 N -1.012432971197985 -0.630285335618295 -1.243803610293068
N2 N -1.064325158431820 -0.724021430395507 -1.413324777588250
C1 C -0.950745771278110 -0.778475957716681 -1.475867452532847
N3 N -0.958569808189767 -0.876090802550119 -1.628323467670996
N4 N -0.831015733440224 -0.720480418866337 -1.360581612766323
C2 C -0.871371569284115 -0.627691371226582 -1.214970466597956
H1 H -0.918861895835632 -0.425543837716502 -0.836908547722726
H2 H -1.055271801140207 -0.907436821949780 -1.742157539754663
H3 H -0.870341865885423 -0.913895288882142 -1.675780584370578
H4 H -1.170056734163350 -0.750689275752044 -1.404505966809624
#END
