# Supplementary material for: Validation of molecular crystal structures from powder diffraction data with dispersion-corrected density functional theory (DFT-D)
Source: Acta Crystallogr B Struct Sci Cryst Eng Mater. 2014 Dec 1;70(Pt 6):1020–32. doi: 10.1107/S2052520614022902 (PMC4468513; doi:10.1107/S2052520614022902)
Supplement: Supplementary file 3 [file b-70-01020-sup3.zip › EnergyMinimisedCifs/HUWRUN_mi_ucf.cif]

data_HUWRUN_mi_ucf
_symmetry_cell_setting triclinic
_symmetry_space_group_name_H-M 'P -1'
_symmetry_Int_Tables_number 2
loop_
_symmetry_equiv_pos_site_id
_symmetry_equiv_pos_as_xyz
1 x,y,z
2 -x,-y,-z
_cell_length_a 11.296320462183580
_cell_length_b 14.521406357551662
_cell_length_c 4.563972501989595
_cell_angle_alpha 94.110051044395462
_cell_angle_beta 94.835927430413321
_cell_angle_gamma 93.128090464212704
loop_
_atom_site_label
_atom_site_type_symbol
_atom_site_fract_x
_atom_site_fract_y
_atom_site_fract_z
C1 C 0.817856961384877 0.787228517825030 0.046349690878447
N1 N 0.789923397040004 0.864639342713944 0.211865037831598
C2 C 0.694047224482089 0.838547214693437 0.362271176147174
C3 C 0.669882440921071 0.744553960048609 0.278151075400742
N2 N 0.745296611489846 0.712334803501292 0.085571470918936
N3 N 0.579975504612061 0.694434769364533 0.388555074762620
C4 C 0.512033720793920 0.736844139380330 0.593541169262119
N4 N 0.532549991537592 0.833084870524940 0.654666071297502
C5 C 0.627884206126484 0.889258853926325 0.564978985097360
O1 O 0.646164733868437 0.971945702996684 0.657429302565043
C6 C 0.449772590074197 0.877864501164481 0.840936460397233
O2 O 0.435799854185625 0.692580182870331 0.713931694281335
C7 C 0.558552356269028 0.595663367452216 0.304775579987744
N5 N 0.909209847941122 0.793707947522965 -0.130118897402257
C8 C 0.938132779933707 0.719438765347706 -0.276554461003659
C9 C 1.035135507753173 0.720257541609215 -0.465841259585343
C10 C 1.101994512886886 0.801774800394906 -0.512291253239490
C11 C 1.194766509627175 0.798695530182400 -0.693813747320845
C12 C 1.224541966177494 0.714341407350090 -0.829417338031412
C13 C 1.158329702892268 0.633813997196149 -0.780195820418303
C14 C 1.063542599980413 0.635629195260477 -0.604394432146756
C15 C 0.849479578606790 0.956187877895645 0.225974621520510
Br1 Br 1.199221862273089 0.517248510189019 -0.951459057392488
H1 H 1.246004273878963 0.862349429240279 -0.728648038629966
H2 H 1.079076536678536 0.866557635139103 -0.402569699383489
H3 H 1.011376250689032 0.572391622813912 -0.572368910563454
H4 H 1.297614835896304 0.711227215029893 -0.970935937256601
H5 H 0.890386349008126 0.652182376747955 -0.259652987409757
H6 H 0.360066139847732 0.846735932028863 0.777864174124979
H7 H 0.472929302625459 0.869432131841890 1.075226003242337
H8 H 0.453387211558482 0.951325344038304 0.804414454735274
H9 H 0.467418313528923 0.575395284875800 0.347544416279063
H10 H 0.569431097330290 0.583649489348715 0.069488698571019
H11 H 0.621623740132329 0.555587387895023 0.432104361480928
H12 H 0.872776397735401 0.980608673055169 0.457496659875720
H13 H 0.929654129401195 0.950322906646586 0.108750404490523
H14 H 0.790561440637186 1.004126063620581 0.120348665221565
#END
