# Supplementary material for: Validation of molecular crystal structures from powder diffraction data with dispersion-corrected density functional theory (DFT-D)
Source: Acta Crystallogr B Struct Sci Cryst Eng Mater. 2014 Dec 1;70(Pt 6):1020–32. doi: 10.1107/S2052520614022902 (PMC4468513; doi:10.1107/S2052520614022902)
Supplement: Supplementary file 3 [file b-70-01020-sup3.zip › EnergyMinimisedCifs/HUWSAU_mi_ucf.cif]

data_HUWSAU_mi_ucf
_symmetry_cell_setting monoclinic
_symmetry_space_group_name_H-M 'P 2_1/c'
_symmetry_Int_Tables_number 14
loop_
_symmetry_equiv_pos_site_id
_symmetry_equiv_pos_as_xyz
1 x,y,z
2 -x,y+1/2,-z+1/2
3 -x,-y,-z
4 x,-y+1/2,z+1/2
_cell_length_a 7.876689504191350
_cell_length_b 23.673207678760988
_cell_length_c 8.165938482255132
_cell_angle_alpha 90.000000000000000
_cell_angle_beta 116.640953456115128
_cell_angle_gamma 90.000000000000000
loop_
_atom_site_label
_atom_site_type_symbol
_atom_site_fract_x
_atom_site_fract_y
_atom_site_fract_z
C1 C 0.723600570725639 0.511968240436729 -0.004012585118941
N1 N 0.701966310015819 0.554799283014587 0.100050602923947
C2 C 0.571908983013652 0.591683954371186 -0.020714275388816
C3 C 0.520432879700072 0.568530120117467 -0.194532294281508
N2 N 0.612543545326018 0.519750682556571 -0.185417354136045
N3 N 0.389501145850150 0.594569024609682 -0.349239132257050
C4 C 0.310206465683297 0.645810202747618 -0.335644950426027
N4 N 0.368085376951648 0.668456180606498 -0.159313879609224
C5 C 0.498108408018898 0.644033683064810 0.008349832027017
O1 O 0.540001121740813 0.666869910861261 0.158585391857209
C6 C 0.286364717193717 0.723460824178597 -0.152634391890808
O2 O 0.193409770460468 0.670365513237415 -0.473841401707782
C7 C 0.338689621018392 0.572080852099207 -0.531926192331776
N5 N 0.847174857405700 0.469039707624709 0.086229103569060
N6 N 0.865260695040822 0.431356070843094 -0.017363247264935
C8 C 0.991954056900371 0.387392951939363 0.076229404455062
C9 C 1.102273602747994 0.384825836868983 0.267931557582521
C10 C 1.223770650827118 0.339486465243836 0.347132882558422
C11 C 1.237913147526996 0.296261872288561 0.235943025030765
C12 C 1.128738226125864 0.298691650059341 0.045915896719267
C13 C 1.006027123637953 0.343894420485243 -0.034721680249699
H1 H 1.139158188289271 0.264938439630401 -0.039700101576446
C14 C 0.793655751883983 0.559771566296939 0.298631103141147
H15 H 0.134097669822115 0.722929627604682 -0.244193394643670
H16 H 0.310458947971098 0.731235941971550 -0.012324935256288
H17 H 0.353274014179728 0.757101345412868 -0.196336845569697
H18 H 0.184530339141695 0.571666809892406 -0.613536198210106
H19 H 0.398510577341977 0.598164164714877 -0.604436358015935
H20 H 0.393209986299565 0.529142364762581 -0.518954503369451
H21 H 1.089899525173516 0.419162024483479 0.350364895784868
H22 H 1.307529743155127 0.337410731568902 0.495851639851306
H23 H 1.332852870189400 0.260426342365444 0.296622623107112
H24 H 0.919838227145703 0.345967512238368 -0.182944433013997
H25 H 0.891296258059043 0.524107232743831 0.353603660343942
H26 H 0.870561490122276 0.600006738889974 0.339454222976546
H27 H 0.684889758441964 0.558143980712979 0.347633826617156
#END
