# Supplementary material for: Validation of molecular crystal structures from powder diffraction data with dispersion-corrected density functional theory (DFT-D)
Source: Acta Crystallogr B Struct Sci Cryst Eng Mater. 2014 Dec 1;70(Pt 6):1020–32. doi: 10.1107/S2052520614022902 (PMC4468513; doi:10.1107/S2052520614022902)
Supplement: Supplementary file 3 [file b-70-01020-sup3.zip › EnergyMinimisedCifs/HUWSUO_mi_ucf.cif]

data_HUWSUO_mi_ucf
_symmetry_cell_setting orthorhombic
loop_
_symmetry_equiv_pos_site_id
_symmetry_equiv_pos_as_xyz
1 x,y,z
2 -x+1/2,y+1/2,z+1/2
3 -x,y+1/2,-z
4 x+1/2,y,-z+1/2
_cell_length_a 12.348149646259033
_cell_length_b 8.688973092879580
_cell_length_c 4.768854485094309
_cell_angle_alpha 90.000000000000000
_cell_angle_beta 90.000000000000000
_cell_angle_gamma 90.000000000000000
loop_
_atom_site_label
_atom_site_type_symbol
_atom_site_fract_x
_atom_site_fract_y
_atom_site_fract_z
C1 C 0.542223802402583 0.228435286414936 0.065848268504278
O1 O 0.572693818846417 0.232808082626048 0.355519778991938
D1 D 0.555489607293945 0.340796875475375 -0.035321243274890
D2 D 0.455881573729918 0.198580355326296 0.043520710222950
D3 D 0.590744285655872 0.142207386210663 -0.047585527164392
D4 D 0.588215532908928 0.349922588761278 0.409577975836897
N1 N 0.616675490321172 0.520099906333126 0.459867061255637
D5 D 0.663061843459061 0.535197622132988 0.637555393094592
D6 D 0.551919996276033 0.593840108851831 0.476001584173399
D7 D 0.663634462840614 0.554192265917372 0.292493414201071
C2 C 0.189489981801530 0.897751954595290 0.042181559454651
O2 O 0.236845299725158 1.048434960917280 0.037588620808715
D8 D 0.103984540903271 0.900443770779416 -0.021964413791518
D9 D 0.194313899906615 0.845809645867562 0.253142278527676
D10 D 0.233971867389569 0.823343891053421 -0.104060460296338
D11 D 0.176961047724540 1.124700347119457 0.077030245354887
#END
