# Supplementary material for: Validation of molecular crystal structures from powder diffraction data with dispersion-corrected density functional theory (DFT-D)
Source: Acta Crystallogr B Struct Sci Cryst Eng Mater. 2014 Dec 1;70(Pt 6):1020–32. doi: 10.1107/S2052520614022902 (PMC4468513; doi:10.1107/S2052520614022902)
Supplement: Supplementary file 3 [file b-70-01020-sup3.zip › EnergyMinimisedCifs/IBPRAC04_mi_ucf.cif]

data_IBPRAC04_mi_ucf
_symmetry_cell_setting monoclinic
_symmetry_space_group_name_H-M 'P 2_1/c'
_symmetry_Int_Tables_number 14
loop_
_symmetry_equiv_pos_site_id
_symmetry_equiv_pos_as_xyz
1 x,y,z
2 -x,y+1/2,-z+1/2
3 -x,-y,-z
4 x,-y-1/2,z-1/2
_cell_length_a 12.569391535413429
_cell_length_b 5.605173897169233
_cell_length_c 17.208734849898306
_cell_angle_alpha 90.000000000000000
_cell_angle_beta 94.944497984504210
_cell_angle_gamma 90.000000000000000
loop_
_atom_site_label
_atom_site_type_symbol
_atom_site_fract_x
_atom_site_fract_y
_atom_site_fract_z
C1 C 0.557731586697166 0.732958385202691 0.436012391099638
C2 C 0.607288882481977 0.913603211321259 0.383938535505259
C3 C 0.675850786741656 1.099915697245839 0.429583834192548
C4 C 0.667148239015783 0.771916749420098 0.325796354034443
C5 C 0.761931191264657 0.651328204269834 0.349724387622819
C6 C 0.809442202004391 0.499180422018138 0.298633676444104
C7 C 0.764335526622681 0.462952071203137 0.222197950280130
C8 C 0.673324130671117 0.596371642438426 0.197145718912769
C9 C 0.624901967102403 0.747416058802487 0.248105462739668
C10 C 0.810377534801620 0.284121132486906 0.168895314525170
C11 C 0.884725131870250 0.389780896513791 0.110783135133709
C12 C 0.919253427523383 0.192772633060069 0.056706253450111
C13 C 0.981709684330692 0.514545259788755 0.152461105581488
O1 O 0.609555603170190 0.701434754156635 0.505417416721015
O2 O 0.474895530829912 0.621630315534752 0.413104791821038
H1 H 0.573450469266658 0.570257358680391 0.536700607454798
H2 H 0.539394260748439 1.000534836799449 0.350761525900780
H3 H 0.747402700197964 1.019765991761978 0.459833530422616
H4 H 0.701051824054171 1.235888165002297 0.389355821193600
H5 H 0.631514551639080 1.187332272585868 0.473853120699583
H6 H 0.797495235725865 0.669455938893569 0.409589546416913
H7 H 0.881124565124108 0.400439674261984 0.319345789750884
H8 H 0.639064158329427 0.577125819058929 0.137016253720942
H9 H 0.552935024318016 0.846183810456677 0.227654679209862
H10 H 0.744088478495186 0.190480383012866 0.135733431237569
H11 H 0.855119545236149 0.147414854220535 0.204343176920892
H12 H 0.838343235002373 0.524470425552196 0.075317926306762
H13 H 0.963876656874316 0.052850799931464 0.090501793589984
H14 H 0.971562990253229 0.262602885600497 0.014005332373880
H15 H 0.850075906755560 0.107423816220325 0.024457273250601
H16 H 1.034204052732623 0.586855597975311 0.110280539029832
H17 H 1.029888655766633 0.389341529616445 0.190139473605473
H18 H 0.957522757066969 0.662361569973847 0.189028697303405
#END
