# Supplementary material for: Validation of molecular crystal structures from powder diffraction data with dispersion-corrected density functional theory (DFT-D)
Source: Acta Crystallogr B Struct Sci Cryst Eng Mater. 2014 Dec 1;70(Pt 6):1020–32. doi: 10.1107/S2052520614022902 (PMC4468513; doi:10.1107/S2052520614022902)
Supplement: Supplementary file 3 [file b-70-01020-sup3.zip › EnergyMinimisedCifs/IHERES_mi_ucf.cif]

data_IHERES_mi_ucf
_symmetry_cell_setting monoclinic
_symmetry_space_group_name_H-M 'P 2_1'
_symmetry_Int_Tables_number 4
loop_
_symmetry_equiv_pos_site_id
_symmetry_equiv_pos_as_xyz
1 x,y,z
2 -x,y+1/2,-z
_cell_length_a 6.926310105288394
_cell_length_b 4.173731552461708
_cell_length_c 5.039204886095978
_cell_angle_alpha 90.000000000000000
_cell_angle_beta 108.197609543473888
_cell_angle_gamma 90.000000000000000
loop_
_atom_site_label
_atom_site_type_symbol
_atom_site_fract_x
_atom_site_fract_y
_atom_site_fract_z
C1 C 0.197353540441875 -0.141018377215297 0.345211147634091
H2 H 0.153178587146739 -0.387355028357396 0.282152079241297
H3 H 0.270558517298701 -0.111196928511624 0.569592329794938
Cl4 Cl 0.371211604796467 -0.012343421454975 0.170180654671445
F5 F 0.024180728230543 0.051413755539292 0.263334996316833
#END
