# Supplementary material for: Validation of molecular crystal structures from powder diffraction data with dispersion-corrected density functional theory (DFT-D)
Source: Acta Crystallogr B Struct Sci Cryst Eng Mater. 2014 Dec 1;70(Pt 6):1020–32. doi: 10.1107/S2052520614022902 (PMC4468513; doi:10.1107/S2052520614022902)
Supplement: Supplementary file 3 [file b-70-01020-sup3.zip › EnergyMinimisedCifs/IHESUJ_mi_ucf.cif]

data_IHESUJ_mi_ucf
_symmetry_cell_setting monoclinic
_symmetry_space_group_name_H-M 'P 2_1'
_symmetry_Int_Tables_number 4
loop_
_symmetry_equiv_pos_site_id
_symmetry_equiv_pos_as_xyz
1 x,y,z
2 -x,y+1/2,-z
_cell_length_a 11.516518949137511
_cell_length_b 6.894791892453874
_cell_length_c 11.133517711390999
_cell_angle_alpha 90.000000000000000
_cell_angle_beta 94.182679080475154
_cell_angle_gamma 90.000000000000000
loop_
_atom_site_label
_atom_site_type_symbol
_atom_site_fract_x
_atom_site_fract_y
_atom_site_fract_z
C1 C 0.555578228946851 0.054398859907595 0.332468787239928
C2 C 0.655465186227573 0.044312130566813 0.267653619923638
C3 C 0.766938038395947 0.023581387520112 0.323728756514568
C4 C 0.777784568954578 0.010693607762111 0.448688303091668
C5 C 0.682609037693977 0.022015688289598 0.518002246752585
C6 C 0.571564456328839 0.047127226341739 0.459512236890732
C7 C 0.431959941265506 0.085228134000643 0.278069931065952
N1 N 0.645852325069831 0.044527180263486 0.134532833837243
O1 O 0.547059530819326 0.057365911880936 0.083079539669782
O2 O 0.736769868821777 0.030864905418485 0.082242538124878
N2 N 0.894249457333795 -0.025075354341397 0.509214872894499
O3 O 0.979785448125640 -0.010568053133654 0.448311871350419
O4 O 0.898718616683057 -0.068189725545695 0.617643812537361
N3 N 0.469400131334118 0.039619548701065 0.521717422593648
N4 N 0.481751616003770 0.089222852984743 0.631304363069689
C8 C 0.383375733161802 0.061519171281249 0.697611651443567
C9 C 0.405504168398249 0.069410212763467 0.823409630666610
C10 C 0.315295883905511 0.037485350182427 0.897676551196835
C11 C 0.203047671565915 0.000405922691607 0.846542651553395
C12 C 0.180245471154728 -0.003000039934869 0.720914580857288
C13 C 0.270028368361630 0.026528910592691 0.645878480505403
N5 N 0.368920804106074 -0.079258477520646 0.259678821925360
C14 C 0.251966349487914 -0.096503332268062 0.213680752908892
C15 C 0.174068946659676 0.060752286674097 0.205278270715572
C16 C 0.059652494866060 0.030261614162719 0.158943584906038
C17 C 0.021360354003909 -0.153722354843357 0.121363644636921
C18 C 0.099280862445787 -0.309400524201198 0.130364007154462
C19 C 0.213940736511521 -0.281779021483195 0.175706245659742
O5 O 0.397308372943295 0.253558184130523 0.260714075461815
H1 H 0.692350270905806 0.001218136570847 0.615027264850886
H2 H 0.842475791991817 0.010266603840640 0.271157422423136
H3 H 0.493929546190299 0.093599949887013 0.862097774309642
H4 H 0.332609682516638 0.041166637660712 0.995076475039636
H5 H 0.133044681961759 -0.026160958553645 0.905345330728145
H6 H 0.092008881615108 -0.029174590543106 0.682010294757665
H7 H 0.253937009209380 0.023352683441701 0.548163708430024
H8 H 0.410938648935573 -0.206637548714559 0.285007238778966
H9 H 0.202762239997237 0.203867822073915 0.235119067677273
H10 H -0.000448646045271 0.152798256472777 0.152703672279519
H11 H -0.068439222592737 -0.175196191151454 0.085737476676746
H12 H 0.071574862149738 -0.453814252858476 0.100548494841945
H13 H 0.274824191023947 -0.403368750970394 0.179407478636614
#END
