# Supplementary material for: Validation of molecular crystal structures from powder diffraction data with dispersion-corrected density functional theory (DFT-D)
Source: Acta Crystallogr B Struct Sci Cryst Eng Mater. 2014 Dec 1;70(Pt 6):1020–32. doi: 10.1107/S2052520614022902 (PMC4468513; doi:10.1107/S2052520614022902)
Supplement: Supplementary file 3 [file b-70-01020-sup3.zip › EnergyMinimisedCifs/IJEKAJ_corrected_mi_ucf.cif]

data_IJEKAJ_corrected_mi_ucf
_symmetry_cell_setting monoclinic
_symmetry_space_group_name_H-M 'P 2_1/n'
_symmetry_Int_Tables_number 14
loop_
_symmetry_equiv_pos_site_id
_symmetry_equiv_pos_as_xyz
1 x,y,z
2 -x+1/2,y+1/2,-z+1/2
3 -x,-y,-z
4 x+1/2,-y+1/2,z+1/2
_cell_length_a 26.371667694174569
_cell_length_b 7.813213239959924
_cell_length_c 6.015620398602959
_cell_angle_alpha 90.000000000000000
_cell_angle_beta 92.612099351172020
_cell_angle_gamma 90.000000000000000
loop_
_atom_site_label
_atom_site_type_symbol
_atom_site_fract_x
_atom_site_fract_y
_atom_site_fract_z
C1 C 0.226246120966175 0.348833044818906 0.363106116672956
C2 C 0.274941514648868 0.372574077707432 0.480128555464527
C3 C 0.217256873230265 0.422037656480500 0.150145756531518
C4 C 0.185437472332436 0.256240996929770 0.449660514716355
C5 C 0.288970543744725 0.306817406481203 0.683338129631299
H6 H 0.302237356527039 0.449362331859223 0.391100992235822
C7 C 0.170706789089368 0.411067171253522 0.034295483819745
H8 H 0.247813760678402 0.493039776814238 0.075993461354628
C9 C 0.138792235548731 0.242871680373337 0.335989507093572
H10 H 0.189885892695446 0.194625370553474 0.612188901921440
C11 C 0.337867733996770 0.320456600289898 0.800626826723137
H12 H 0.261444430045226 0.230044245782173 0.770528837865178
C13 C 0.129347193811812 0.323342029601081 0.125798078120780
H14 H 0.166082920664394 0.473935517932763 -0.126623177006295
H15 H 0.108671521565593 0.172082853111640 0.412610461301907
C16 C 0.380311711957063 0.412211512219134 0.727429580208119
C17 C 0.345525355508484 0.234388299581404 1.006091145924146
N18 N 0.082312720476853 0.317352156000794 0.019331024947647
C19 C 0.425997803923684 0.413803524633062 0.849202909485813
H20 H 0.378020325368492 0.485989210448738 0.573465823380991
C21 C 0.391567027002056 0.237593279221130 1.123456955379203
H22 H 0.314778244076939 0.161723993536983 1.076020161348765
C23 C 0.071531625388370 0.420172259982528 -0.179276211324260
C24 C 0.039517904975442 0.243024202916255 0.130515071145343
N25 N 0.432148025813803 0.324953618613758 1.046018014532139
H26 H 0.459625453225016 0.485154413908361 0.805096714521713
H27 H 0.399020968645375 0.172434438788893 1.281125989176118
H28 H 0.034128904663458 0.384290842429378 -0.251256813739084
H29 H 0.099520155568948 0.396362458550355 -0.305314619097243
H30 H 0.071820916570654 0.558756707913902 -0.142270714993217
H31 H 0.006073172006814 0.247350573648089 0.016020941283968
H32 H 0.031303258764641 0.311619389436964 0.285261536419627
H33 H 0.046291924927231 0.107756994148207 0.173714481524839
O34 O 0.475614363479921 0.324763926436881 1.158729843522734
#END
