# Supplementary material for: Validation of molecular crystal structures from powder diffraction data with dispersion-corrected density functional theory (DFT-D)
Source: Acta Crystallogr B Struct Sci Cryst Eng Mater. 2014 Dec 1;70(Pt 6):1020–32. doi: 10.1107/S2052520614022902 (PMC4468513; doi:10.1107/S2052520614022902)
Supplement: Supplementary file 3 [file b-70-01020-sup3.zip › EnergyMinimisedCifs/IJEKAJ_org_mi_ucf.cif]

data_IJEKAJ_org_mi_ucf
_symmetry_cell_setting monoclinic
_symmetry_space_group_name_H-M 'P 2_1/n'
_symmetry_Int_Tables_number 14
loop_
_symmetry_equiv_pos_site_id
_symmetry_equiv_pos_as_xyz
1 x,y,z
2 -x+1/2,y+1/2,-z+1/2
3 -x,-y,-z
4 x+1/2,-y+1/2,z+1/2
_cell_length_a 27.960504705589369
_cell_length_b 7.801009609451146
_cell_length_c 5.748771672068157
_cell_angle_alpha 90.000000000000000
_cell_angle_beta 96.128516517610791
_cell_angle_gamma 90.000000000000000
loop_
_atom_site_label
_atom_site_type_symbol
_atom_site_fract_x
_atom_site_fract_y
_atom_site_fract_z
N1 N 0.064400879263427 0.175646097888302 -0.521628115981905
C2 C 0.105449506978166 0.258754700416108 -0.569132969921230
C3 C 0.147265509768131 0.249562479301856 -0.420609167069676
C4 C 0.149768989491997 0.154083415852899 -0.210430353049617
C5 C 0.106683338088408 0.071958400412460 -0.166356108862819
C6 C 0.065322207571343 0.081806589707506 -0.319904137558715
C7 C 0.192920755213358 0.134392457894603 -0.049889227815346
C8 C 0.236538000047910 0.200732257041177 -0.085332760628008
C9 C 0.281698763061578 0.188310824459794 0.060452155618364
C10 C 0.322100331523566 0.270871816020743 -0.015898971984651
C11 C 0.367105908790448 0.264694565739176 0.108927564201699
C12 C 0.374803924038258 0.173104577377675 0.322669375638002
C13 C 0.334196051670147 0.089789720690423 0.401607217492914
C14 C 0.289318762970425 0.098073256390585 0.274651442169198
N15 N 0.419581689465380 0.166430672853422 0.444479473078725
C16 C 0.429043846813441 0.061525519702914 0.653489701518078
C17 C 0.460748596315710 0.239317577021495 0.343968817841641
O18 O 0.025386286635257 0.185168669291228 -0.668622998173681
H2 H 0.101898080591033 0.330212700119555 -0.731848394891331
H3 H 0.178159899218702 0.319004053909498 -0.472665486632920
H5 H 0.105761523706864 -0.005298509888264 -0.009371413718862
H6 H 0.031969883331474 0.014304087330349 -0.298022241903788
H7 H 0.188916545061179 0.058778388398071 0.106835449459641
H8 H 0.239017377793300 0.274879879876113 -0.245121410366134
H10 H 0.317589246570558 0.340801399075693 -0.180781428134550
H11 H 0.396856866167984 0.329162604578163 0.039065819347634
H13 H 0.338207750665193 0.016686111185371 0.563327921280230
H14 H 0.259589371668942 0.030459565326990 0.342001240678535
H16A H 0.463702242223308 0.100139688382659 0.745173192438190
H16B H 0.430418907787416 -0.076307272212194 0.611969191635240
H16C H 0.401378617241100 0.081261496319795 0.772075198678749
H17A H 0.492398905490170 0.228050584610873 0.472016219860449
H17B H 0.455524946167384 0.376534158936653 0.305190617749254
H17C H 0.467699362166982 0.174737808769470 0.180553644150059
#END
