# Supplementary material for: Validation of molecular crystal structures from powder diffraction data with dispersion-corrected density functional theory (DFT-D)
Source: Acta Crystallogr B Struct Sci Cryst Eng Mater. 2014 Dec 1;70(Pt 6):1020–32. doi: 10.1107/S2052520614022902 (PMC4468513; doi:10.1107/S2052520614022902)
Supplement: Supplementary file 3 [file b-70-01020-sup3.zip › EnergyMinimisedCifs/IJESUL_mi_ucf.cif]

data_IJESUL_mi_ucf
_symmetry_cell_setting orthorhombic
_symmetry_space_group_name_H-M 'P b c a'
_symmetry_Int_Tables_number 61
loop_
_symmetry_equiv_pos_site_id
_symmetry_equiv_pos_as_xyz
1 x,y,z
2 x+1/2,y,-z+1/2
3 -x+1/2,y+1/2,z
4 x,-y+1/2,z+1/2
5 -x,-y,-z
6 -x-1/2,-y,z-1/2
7 x-1/2,-y-1/2,-z
8 -x,y-1/2,-z-1/2
_cell_length_a 11.568247509701189
_cell_length_b 30.541909033133404
_cell_length_c 6.631271626260069
_cell_angle_alpha 90.000000000000000
_cell_angle_beta 90.000000000000000
_cell_angle_gamma 90.000000000000000
loop_
_atom_site_label
_atom_site_type_symbol
_atom_site_fract_x
_atom_site_fract_y
_atom_site_fract_z
O1 O 0.113528956226017 0.212703138342918 -0.090837250549671
O2 O -0.025649218911080 0.167494704619547 0.004766865652141
N1 N 0.349549527051381 0.121412172432263 -0.087449471587602
N2 N 0.080421874099456 0.176748886274036 -0.015621013742808
N3 N 0.341567759624756 0.187447197437791 0.079133543702418
N4 N 0.355349707272809 0.061242411741480 -0.296144446923245
N5 N 0.096507281248948 0.069736960528800 0.160734597816951
C1 C 0.286929057022056 0.152526410924841 0.004943802055901
C2 C 0.162812672457668 0.145743568710970 0.039124636784710
C3 C 0.312961236604256 0.100977944334756 -0.252232180183854
C4 C 0.232749766813880 0.122194237901164 -0.402196566997413
C5 C 0.123425607308424 0.104583915353195 0.101728107395847
C6 C 0.441568751956444 0.040322356398277 -0.167363911300547
C7 C 0.331916834554704 0.038918554074533 -0.487043447937408
C8 C 0.461944622867996 0.195115078905793 0.021470694758931
C9 C 0.289976367427648 0.217905500493259 0.221831115713176
H1 H 0.275765681466216 0.123950236230009 -0.549525034177299
H2 H 0.151966892261009 0.103754110955251 -0.421531384762559
H3 H 0.212071800678926 0.155576070013421 -0.354790700297541
H4 H 0.418543474905307 0.005775064311299 -0.146895891625476
H5 H 0.526641388917517 0.041643385520451 -0.241937842074325
H6 H 0.446159220561597 0.057247988516017 -0.022237012490160
H7 H 0.334968116203010 0.003495517295038 -0.459854244730638
H8 H 0.398672098383452 0.047271338183823 -0.599017030411881
H9 H 0.246805715498835 0.047630605615920 -0.546755137682326
H10 H 0.489748389895679 0.226921800050531 0.080135964525360
H11 H 0.470448721874331 0.194985869197048 -0.143140032083975
H12 H 0.516839685162902 0.169034762062874 0.083820588030147
H13 H 0.268885089434790 0.249129187482381 0.148821169677065
H14 H 0.210337334783566 0.204210659821763 0.284429825344690
H15 H 0.352190395299293 0.223217473336713 0.344141052743315
#END
