# Supplementary material for: Validation of molecular crystal structures from powder diffraction data with dispersion-corrected density functional theory (DFT-D)
Source: Acta Crystallogr B Struct Sci Cryst Eng Mater. 2014 Dec 1;70(Pt 6):1020–32. doi: 10.1107/S2052520614022902 (PMC4468513; doi:10.1107/S2052520614022902)
Supplement: Supplementary file 3 [file b-70-01020-sup3.zip › EnergyMinimisedCifs/IPETON_mi_ucf.cif]

data_IPETON_mi_ucf
_symmetry_cell_setting monoclinic
_symmetry_space_group_name_H-M 'C 2/m'
_symmetry_Int_Tables_number 12
loop_
_symmetry_equiv_pos_site_id
_symmetry_equiv_pos_as_xyz
1 x,y,z
2 x,-y,z
3 -x,y,-z
4 -x,-y,-z
5 x+1/2,y+1/2,z
6 x+1/2,-y+1/2,z
7 -x+1/2,y+1/2,-z
8 -x+1/2,-y+1/2,-z
_cell_length_a 14.683234738387315
_cell_length_b 7.680776773442394
_cell_length_c 6.229043985257067
_cell_angle_alpha 90.000000000000000
_cell_angle_beta 101.473924835550520
_cell_angle_gamma 90.000000000000000
loop_
_atom_site_label
_atom_site_type_symbol
_atom_site_fract_x
_atom_site_fract_y
_atom_site_fract_z
O4 O 0.262774922085927 0.000000000000000 0.378512482341230
C1 C 0.150967692817041 0.000000000000000 0.598420472014465
C2 C 0.162138344433853 0.000000000000000 0.359851696502059
C3 C 0.118811052701951 0.164596888516023 0.243137952765004
C5 C 0.296949409896496 0.000000000000000 0.179409120681815
C6 C 0.402172005384370 0.000000000000000 0.238010952408129
H1A H 0.077205918889899 0.000000000000000 0.608461387024249
H1B H 0.183851476112578 0.116021753943578 0.682648294415516
H3A H 0.044411054586497 0.169553854621375 0.246667847649653
H3B H 0.151973442448483 0.281642833955597 0.324567725826120
H3C H 0.124553896483047 0.166393944417545 0.070234739900441
H5A H 0.271952829546554 -0.115468521884381 0.079400419377267
H6A H 0.431172721069066 0.000000000000000 0.088773525110452
H6B H 0.427910690731486 -0.115430862701563 0.334765452227063
#END
