# Supplementary material for: Validation of molecular crystal structures from powder diffraction data with dispersion-corrected density functional theory (DFT-D)
Source: Acta Crystallogr B Struct Sci Cryst Eng Mater. 2014 Dec 1;70(Pt 6):1020–32. doi: 10.1107/S2052520614022902 (PMC4468513; doi:10.1107/S2052520614022902)
Supplement: Supplementary file 3 [file b-70-01020-sup3.zip › EnergyMinimisedCifs/KASMOH_mi_ucf.cif]

data_KASMOH_mi_ucf
_symmetry_cell_setting monoclinic
_symmetry_space_group_name_H-M 'P 2_1/c'
_symmetry_Int_Tables_number 14
loop_
_symmetry_equiv_pos_site_id
_symmetry_equiv_pos_as_xyz
1 x,y,z
2 -x,y+1/2,-z+1/2
3 -x,-y,-z
4 x,-y+1/2,z+1/2
_cell_length_a 9.281658300300284
_cell_length_b 7.261783986316006
_cell_length_c 21.825776986850407
_cell_angle_alpha 90.000000000000000
_cell_angle_beta 94.794218379619025
_cell_angle_gamma 90.000000000000000
loop_
_atom_site_label
_atom_site_type_symbol
_atom_site_fract_x
_atom_site_fract_y
_atom_site_fract_z
Cl1 Cl 0.817132367894005 0.383472513961167 -0.181912620637492
S1 S 0.735663593969667 1.056705769001981 -0.009139442068297
S2 S 0.728989900506013 0.791868073364159 -0.241767646349307
O1 O 0.691934580818307 0.986362179669767 -0.245795125006835
O2 O 0.866993628065676 1.165278954841872 0.001926048901776
O3 O 0.603323012783765 1.152698747946712 -0.031141357304074
O4 O 0.851187440079770 0.725700130703296 -0.273193315549367
N1 N 0.822969043780668 0.667276802666303 0.029755075964124
N2 N 0.706174411648253 0.952094650886727 0.055653041527950
N3 N 0.589419868664234 0.675083062885065 -0.269090607553344
C1 C 0.767648566639741 0.871090145872269 -0.058002300230099
C2 C 0.806602139166206 0.696580875733176 -0.031879506366017
C3 C 0.818804747905628 0.816465429368273 0.073912012115372
C4 C 0.745330939215915 0.894311536675945 -0.121378880075560
C5 C 0.761441028037006 0.748015692645804 -0.161455367620555
C6 C 0.799787320820701 0.574437988367051 -0.135894842118804
C7 C 0.822586439332533 0.549605597832753 -0.073047570897471
H3A H 0.799689890425753 0.760159085601576 0.119017873065998
H3B H 0.922690896275315 0.889929218819323 0.078180639830453
H7 H 0.851219648026412 0.414140346430804 -0.054569980305619
H4 H 0.712152162560330 1.027633726326980 -0.140400558055025
H2 H 0.600996225672296 0.905521559124956 0.054086215195137
H1 H 0.826683482797224 0.535918456770901 0.045880035771178
H31 H 0.498076926899509 0.692253733572830 -0.246392108897033
H32 H 0.610068379789641 0.541515201535940 -0.282090783677288
C8 C 0.871974067557343 0.214025242639600 0.166278391907022
C9 C 0.715609580525551 0.258080277335351 0.153815410042443
C10 C 0.545776097307214 0.455490514025732 0.099209932517859
O5 O 0.614837999674065 0.183942621000708 0.177569964480581
O6 O 0.694149966101754 0.396393650067979 0.112631491472625
H8A H 0.885827282143705 0.077049203832541 0.186591831193154
H8B H 0.920335298476402 0.314964863843832 0.199369810761094
H8C H 0.927027279682964 0.224869040337876 0.124023483781585
H10A H 0.509267156114540 0.528784517585466 0.138936132695450
H10B H 0.477123005908346 0.335982700082985 0.087932415267568
H10C H 0.546305138837026 0.547827849727143 0.059775923849761
#END
