# Supplementary material for: Validation of molecular crystal structures from powder diffraction data with dispersion-corrected density functional theory (DFT-D)
Source: Acta Crystallogr B Struct Sci Cryst Eng Mater. 2014 Dec 1;70(Pt 6):1020–32. doi: 10.1107/S2052520614022902 (PMC4468513; doi:10.1107/S2052520614022902)
Supplement: Supplementary file 3 [file b-70-01020-sup3.zip › EnergyMinimisedCifs/KECLEJ_mi_ucf.cif]

data_KECLEJ_mi_ucf
_symmetry_cell_setting orthorhombic
_symmetry_space_group_name_H-M 'P n a 2_1'
_symmetry_Int_Tables_number 33
loop_
_symmetry_equiv_pos_site_id
_symmetry_equiv_pos_as_xyz
1 x,y,z
2 -x,-y,z+1/2
3 -x+1/2,y+1/2,z+1/2
4 x+1/2,-y+1/2,z
_cell_length_a 13.119996222420314
_cell_length_b 20.790875745121426
_cell_length_c 4.901892883292004
_cell_angle_alpha 90.000000000000000
_cell_angle_beta 90.000000000000000
_cell_angle_gamma 90.000000000000000
loop_
_atom_site_label
_atom_site_type_symbol
_atom_site_fract_x
_atom_site_fract_y
_atom_site_fract_z
N1 N 0.239267556599376 0.129163644518108 0.009877111455913
N2 N 0.320826022280205 0.034111912670490 0.037813650445949
O1 O 0.134205381003650 0.217040236481500 -0.017073207856026
O2 O 0.628377863691147 0.079315911735133 -0.648291982790144
O3 O 0.301242655849459 0.354816579542348 -0.762559707016782
C1 C 0.390301597002840 0.116546718523999 -0.282772230684866
C2 C 0.476815963825592 0.082951327986233 -0.365767403736564
C3 C 0.541708126290900 0.109759664922281 -0.565758650369995
C4 C 0.519046492651106 0.168784699600922 -0.684304264211544
C5 C 0.406851537032855 0.263890814661623 -0.722079214320424
C6 C 0.321543575815633 0.298244100111073 -0.636976402165626
C7 C 0.258974903098878 0.273386700619673 -0.427320138501570
C8 C 0.281008175087595 0.214215504402039 -0.309714341729897
C9 C 0.367417639049172 0.178080451564623 -0.394250722611164
C10 C 0.432224641555802 0.204113413354716 -0.601526830330124
C11 C 0.211736997248115 0.189589380930008 -0.098139528222482
C12 C 0.320578278941571 0.091283674838257 -0.082021747473242
C13 C 0.186097479033458 0.093001999504113 0.204488492584219
C14 C 0.238217503433661 0.033469600949420 0.216051694224648
C15 C 0.204646284353896 -0.015520743968344 0.389036526785349
C16 C 0.120360435707819 -0.002671419994159 0.553487732883261
C17 C 0.070620022398224 0.057277382435188 0.545238329325495
C18 C 0.102067897354619 0.106319157288983 0.369340807453124
H1 H 0.495301798606197 0.036507095379987 -0.275271192812266
H2 H 0.568865367816546 0.188518157864150 -0.841439609975730
H3 H 0.454504483054705 0.283037869812439 -0.885168157363195
H4 H 0.191860677291672 0.299635995084532 -0.357857335716503
H5 H 0.243358350788209 -0.061781853824597 0.396125137381565
H6 H 0.092935712159118 -0.039830011243255 0.691833433188617
H7 H 0.005632873135714 0.065595320540581 0.679356593638458
H8 H 0.063689188473722 0.152560033806266 0.362637754540284
H9 H 0.638825913868173 0.033631692534152 -0.565842393982419
H10 H 0.236734277544210 0.375052875290338 -0.697452202036318
#END
