# Supplementary material for: Validation of molecular crystal structures from powder diffraction data with dispersion-corrected density functional theory (DFT-D)
Source: Acta Crystallogr B Struct Sci Cryst Eng Mater. 2014 Dec 1;70(Pt 6):1020–32. doi: 10.1107/S2052520614022902 (PMC4468513; doi:10.1107/S2052520614022902)
Supplement: Supplementary file 3 [file b-70-01020-sup3.zip › EnergyMinimisedCifs/KIXDEB_mi_ucf.cif]

data_KIXDEB_mi_ucf
_symmetry_cell_setting monoclinic
loop_
_symmetry_equiv_pos_site_id
_symmetry_equiv_pos_as_xyz
1 x,y,z
2 -x,y,-z
3 x+1/2,y+1/2,z+1/2
4 -x+1/2,y+1/2,-z+1/2
_cell_length_a 20.602559676958744
_cell_length_b 9.193099544986380
_cell_length_c 24.000089462070722
_cell_angle_alpha 90.000000000000000
_cell_angle_beta 99.797556440971547
_cell_angle_gamma 90.000000000000000
loop_
_atom_site_label
_atom_site_type_symbol
_atom_site_fract_x
_atom_site_fract_y
_atom_site_fract_z
C1 C 0.418644064600712 0.434765205067447 0.454993720264644
H1 H 0.405596028184523 0.475464671326114 0.494305873716539
C2 C 0.383508681279140 0.300064338391748 0.432103663234237
C3 C 0.395793937043973 0.215251192113527 0.538497936159917
H2 H 0.440656884683897 0.281400074846418 0.551892622605171
C4 C 0.401125479318581 0.083393925866621 0.578921825098880
H3 H 0.452143017182099 0.042961187981017 0.585492440147782
H4 H 0.391535654419204 0.122573417188062 0.620145473294597
C5 C 0.354447518800753 -0.040662871693273 0.556144554748503
C6 C 0.370121779438958 -0.087523405533089 0.497850215294224
H5 H 0.423397084944360 -0.112931983240191 0.504677828844664
C7 C 0.332261037366622 -0.230661401523260 0.485218035850926
H6 H 0.280833841710267 -0.208024937392934 0.466001973025963
H7 H 0.352959634032956 -0.299947601732696 0.455372336615005
C8 C 0.335198054379742 -0.302746926860516 0.543935756723949
H8 H 0.286125778624740 -0.332759589258619 0.551972288058176
H9 H 0.364595535360327 -0.402835210370126 0.549165396469482
C9 C 0.366564856765464 -0.190322866177245 0.588858218563678
C10 C 0.282264222118866 0.005553934328857 0.552563194383941
H10 H 0.270308967554375 0.094185651747140 0.522291265964943
H11 H 0.247704011933619 -0.084393407211695 0.540645899325610
H12 H 0.274000110791854 0.047298418431275 0.593553421282692
C11 C 0.309308531267240 0.345411901933307 0.418541572496738
H13 H 0.304125785320357 0.436031148953695 0.388354414021104
H14 H 0.278040703499987 0.255901708701486 0.399512725198984
H15 H 0.292934447438998 0.380401876009164 0.457444681058310
C12 C 0.460999409661015 0.508919292845755 0.428640362109673
H16 H 0.483819481379684 0.610593299676234 0.445413672770939
C13 C 0.333675674517008 -0.192708212361056 0.641410901814842
C14 C 0.377601626748760 -0.156765324368408 0.697671266196455
H17 H 0.408039616359749 -0.250947409040447 0.713665613791210
H18 H 0.410678519991354 -0.066067605264203 0.692500559837290
C15 C 0.479424049585638 0.453381131006504 0.376863325209205
C16 C 0.448826768250814 0.320495646782215 0.353120292109799
H19 H 0.461939976892771 0.281355879540670 0.313541453564991
C17 C 0.403917284804221 0.247554500776093 0.378009528247497
C18 C 0.372142977769275 0.109963335210898 0.353635754446800
H20 H 0.319260527278651 0.131954619521387 0.339284496925892
H21 H 0.392562587357373 0.077587470676031 0.316114711423652
C19 C 0.378323651761837 -0.013511750431043 0.397719475705916
H22 H 0.348262298184136 -0.106355809255853 0.379475860143275
H23 H 0.429873601223289 -0.051836373094689 0.406272534131505
C20 C 0.357813445412873 0.033656202084438 0.453645231966503
H24 H 0.304691484177629 0.058367281560803 0.445548681242984
C21 C 0.397273771867216 0.170834292521230 0.476294340626804
H25 H 0.449533516121757 0.141495966949570 0.476917696456998
C22 C 0.305201726324072 0.003735829474923 0.733240868555681
C23 C 0.257775390172120 0.021151130501379 0.774118143676068
H26 H 0.282151553016145 -0.006563835732780 0.817067091946606
H27 H 0.243102970525865 0.135635713287932 0.774533053148804
C24 C 0.197104557584682 -0.076413038958035 0.757669478145866
H28 H 0.170145476890315 -0.048808968904754 0.715620470201312
H29 H 0.212463755736204 -0.190710645027375 0.756996449969881
C25 C 0.151507071049173 -0.068586214071869 0.800681540118377
O1 O 0.339523420252657 0.304257660643004 0.541841694224999
H30 H 0.341708376473216 0.338024274157296 0.581119308491248
O2 O 0.436303747846799 -0.208575726258938 0.604602582602827
H31 H 0.446473660784170 -0.309493910231670 0.617970719753114
O3 O 0.275029461407271 -0.219351119506729 0.639547534039848
O4 O 0.337891885439988 -0.125470610212127 0.740162219196946
O5 O 0.522118906740589 0.520585305686436 0.354234022885404
O6 O 0.313913125683716 0.093029074215832 0.697396328796110
O7 O 0.171194451159295 -0.072222971458388 0.852241416309545
O8 O 0.088298802898803 -0.057507976097250 0.777060705457723
H32 H 0.059770978438395 -0.040174883596861 0.807500125353598
C26 C -0.075469812664335 0.092898307006650 0.440928050196754
H33 H -0.043718973828726 0.048893891120118 0.413013067951034
C27 C -0.107671569712881 0.234056815554055 0.422739435529610
C28 C 0.005764133014486 0.303140026505436 0.393968370118610
H34 H 0.032164403802409 0.225304222114451 0.425059348032375
C29 C 0.054779810921100 0.427771370200460 0.389108424146086
H35 H 0.077978985839755 0.459176125598591 0.432173423622944
H36 H 0.093903648692898 0.385161525245663 0.367543375386290
C30 C 0.021523643359240 0.561240609594098 0.358697266663467
C31 C -0.034818191304744 0.611977090861146 0.389441075930859
H37 H -0.011026718514257 0.634913366286724 0.433411687073563
C32 C -0.055701153051910 0.758168594982441 0.361193284475200
H38 H -0.090891905452574 0.741402612678968 0.321792235352253
H39 H -0.080361316549668 0.828664158836687 0.387972801415092
C33 C 0.009520958455217 0.824223087579280 0.348302655668468
H40 H 0.005873656989522 0.853718681690886 0.303650277164421
H41 H 0.024323424637925 0.923808950419027 0.372327141243345
C34 C 0.063320447088548 0.706353185504899 0.365038296841135
C35 C -0.002296518365683 0.528596798460826 0.295630222023487
H42 H -0.040274235692643 0.444402527740038 0.291333398573337
H43 H -0.022019964852213 0.624988748034627 0.271575025566510
H44 H 0.038378148001687 0.485777562190666 0.276256511730110
C36 C -0.152407466698065 0.198933102277876 0.364936632555689
H45 H -0.187008112597580 0.111921703627641 0.370881625362181
H46 H -0.181578118112833 0.293432812107644 0.348259677726587
H47 H -0.121736513882695 0.165830629895648 0.334184743211920
C37 C -0.087167695584893 0.016760246118640 0.486146867926076
H48 H -0.065349156304317 -0.090073547797690 0.496663205605902
C38 C 0.117489119549652 0.705703977687275 0.328873481905496
C39 C 0.186081980391650 0.666345215630044 0.360791946961445
H49 H 0.206818717034615 0.760366335109800 0.385901471544105
H50 H 0.182952585498025 0.574883280912707 0.389608144767602
C40 C -0.129232311564046 0.076217876472730 0.523192190631663
C41 C -0.157733989595125 0.218198710609465 0.510432844937215
H51 H -0.187939170515735 0.262647487501239 0.539562596846233
C42 C -0.150011009846543 0.292393806613417 0.462941054920491
C43 C -0.182759694021182 0.435223482887456 0.447390670754441
H52 H -0.223012382367479 0.416768597029230 0.411365760959807
H53 H -0.206711120639023 0.474424032695840 0.482130369349081
C44 C -0.135533632016506 0.552344944126824 0.431178982627171
H54 H -0.165107265316816 0.643630882980426 0.410969566090201
H55 H -0.106036896355482 0.595110297584565 0.470496160435924
C45 C -0.087581291684389 0.497053989214859 0.393188405688947
H56 H -0.114225722980111 0.474167616926833 0.350320200694136
C46 C -0.054386496776815 0.356108404160737 0.418748791699401
H57 H -0.033632448846154 0.383013546780438 0.463185650961441
C47 C 0.222443927271311 0.505939034883304 0.295711849043427
C48 C 0.270951816727310 0.478160088485225 0.256423163308790
H58 H 0.292990173207057 0.370389267467144 0.266861342135735
H59 H 0.241114810800249 0.464793291461423 0.214172438629975
C49 C 0.324522532907133 0.592286554189892 0.254895396888983
H60 H 0.304417995933108 0.702778180553433 0.256239207195161
H61 H 0.364575359973456 0.582320307544273 0.291134787286249
C50 C 0.354900544196021 0.588597822711233 0.201921585456861
O9 O -0.015732779090181 0.228340449902049 0.341996831266409
H62 H 0.023124544702724 0.188025745540633 0.328341097064671
O10 O 0.094009411865505 0.720506679034757 0.423310091167430
H63 H 0.109507073401218 0.822704537588447 0.428741971352628
O11 O 0.108816346384864 0.735352182233007 0.278358262770122
O12 O 0.231879068808841 0.635673239447813 0.323220188415162
O13 O -0.139950184366996 0.002648810086998 0.565753224526747
O14 O 0.178924330418757 0.420615934950936 0.302656726570913
O15 O 0.413861052320128 0.610097925804255 0.202337491116932
O16 O 0.310877134128321 0.563602229988403 0.154984899447855
H64 H 0.332809646813058 0.554768053629007 0.119961192908373
#END
