# Supplementary material for: Validation of molecular crystal structures from powder diffraction data with dispersion-corrected density functional theory (DFT-D)
Source: Acta Crystallogr B Struct Sci Cryst Eng Mater. 2014 Dec 1;70(Pt 6):1020–32. doi: 10.1107/S2052520614022902 (PMC4468513; doi:10.1107/S2052520614022902)
Supplement: Supplementary file 3 [file b-70-01020-sup3.zip › EnergyMinimisedCifs/KIXDEB01_mi_ucf.cif]

data_KIXDEB01_mi_ucf
_symmetry_cell_setting monoclinic
loop_
_symmetry_equiv_pos_site_id
_symmetry_equiv_pos_as_xyz
1 x,y,z
2 -x,y,-z
3 x+1/2,y+1/2,z+1/2
4 -x+1/2,y+1/2,-z+1/2
_cell_length_a 20.571703916409842
_cell_length_b 9.204877298027789
_cell_length_c 23.981165060497649
_cell_angle_alpha 90.000000000000000
_cell_angle_beta 99.834173044225324
_cell_angle_gamma 90.000000000000000
loop_
_atom_site_label
_atom_site_type_symbol
_atom_site_fract_x
_atom_site_fract_y
_atom_site_fract_z
C1 C 0.418560563172660 0.430166319166344 0.455063932888831
H1 H 0.405592923007184 0.470552344371396 0.494469060722405
C2 C 0.383422796383990 0.295584054066594 0.432130306617954
C3 C 0.396015421011075 0.210658892326330 0.538609376811308
H2 H 0.440988396976976 0.276617918848278 0.551998604466758
C4 C 0.401400483466932 0.078868300433917 0.579022205272041
H3 H 0.452502865132734 0.038524563981616 0.585586890082838
H4 H 0.391817307285589 0.117868912605771 0.620295078219711
C5 C 0.354667283099002 -0.045042878252622 0.556187077832972
C6 C 0.370351231615722 -0.091692056003569 0.497835163421285
H5 H 0.423729869869757 -0.116894862054364 0.504657449805070
C7 C 0.332519338371587 -0.234752331958677 0.485169531428885
H6 H 0.280992684078336 -0.212261808112246 0.465942377603013
H7 H 0.353265938316422 -0.303823042195107 0.455283483038942
C8 C 0.335522056320535 -0.306848347625460 0.543920291808199
H8 H 0.286398045632767 -0.337055147573629 0.551930575096322
H9 H 0.365056841239070 -0.406681828766426 0.549152729896862
C9 C 0.366841553024025 -0.194526316799912 0.588913269958757
C10 C 0.282364001403611 0.001039751366843 0.552585325627487
H10 H 0.270392362202474 0.089765168384912 0.522376817007704
H11 H 0.247765565649324 -0.088755625815195 0.540540188192466
H12 H 0.274063656288943 0.042423424170214 0.593638480311086
C11 C 0.309072228381290 0.340729471908783 0.418710595930135
H13 H 0.303847991820836 0.432258516577529 0.388988361794597
H14 H 0.277769480056306 0.251782459722207 0.399219586195514
H15 H 0.292715338793675 0.374251497083729 0.457816735502690
C12 C 0.460773040514631 0.504609284221689 0.428614010622971
H16 H 0.483585261810291 0.606189006810342 0.445419088919739
C13 C 0.333808004718679 -0.197003521405233 0.641438283608271
C14 C 0.377658547919666 -0.160996959512898 0.697823100987794
H17 H 0.407991408319231 -0.255140197820225 0.713988081579493
H18 H 0.410908035958634 -0.070631607946548 0.692733150601011
C15 C 0.479090570868096 0.449432361043276 0.376716288900570
C16 C 0.448520941504218 0.316678491258109 0.352937931807143
H19 H 0.461593462328970 0.277793626283547 0.313285829342066
C17 C 0.403736191882318 0.243424110957664 0.377918314874141
C18 C 0.372006831983391 0.105881977983928 0.353517701388946
H20 H 0.318999419351617 0.127519050004567 0.339178868772335
H21 H 0.392439424859345 0.073730541787150 0.315948527110324
C19 C 0.378372910994337 -0.017492883930814 0.397615715316120
H22 H 0.348290184744202 -0.110276650344012 0.379357928965642
H23 H 0.430029891559123 -0.055620880082161 0.406138389017837
C20 C 0.357887701104168 0.029395450077019 0.453623074616815
H24 H 0.304668125323916 0.053936293299858 0.445541941938660
C21 C 0.397361707582806 0.166448218254756 0.476310547121580
H25 H 0.449692442187258 0.137272979810315 0.476861247451614
C22 C 0.305158907253296 -0.000126470113086 0.733098987621137
C23 C 0.257407477194995 0.017640508662084 0.773754277090218
H26 H 0.281754172618849 -0.008993144859273 0.816896269944311
H27 H 0.242460662306818 0.131889870131936 0.773756783444086
C24 C 0.196903677852138 -0.080709260960484 0.757499910974732
H28 H 0.169839015097632 -0.054088147038665 0.715335271894612
H29 H 0.212628856017265 -0.194645959008757 0.757170214063316
C25 C 0.151237828523345 -0.072653167111593 0.800520041717495
O1 O 0.339720049708224 0.299598921408471 0.542064935300878
H30 H 0.342011270873376 0.333381589222054 0.581379431415496
O2 O 0.436684023109278 -0.212619246381879 0.604765062181770
H31 H 0.446889813114808 -0.313404999892912 0.618146600739994
O3 O 0.275072082898175 -0.223733980697457 0.639460078233739
O4 O 0.337702267014434 -0.129373123813098 0.740163371126538
O5 O 0.521708467501187 0.516861224625802 0.354023816779722
O6 O 0.314233456978633 0.088975165521628 0.697318439378234
O7 O 0.170977401666950 -0.076542872165440 0.852128802469322
O8 O 0.087947966335386 -0.061114638384510 0.776862912071726
H32 H 0.059391724816281 -0.043690210750742 0.807320194492023
C26 C -0.075661123484973 0.089854806769102 0.440614779786604
H33 H -0.043990698724302 0.046186272215272 0.412530469228696
C27 C -0.107909142972159 0.230998475330422 0.422676466992018
C28 C 0.005577874630971 0.300110570882002 0.393744353975272
H34 H 0.032044993247846 0.221982563086687 0.424691574995458
C29 C 0.054711391621873 0.424575974099838 0.389028584863757
H35 H 0.078016090949533 0.455491428912699 0.432171979113118
H36 H 0.093847459366694 0.382235533544737 0.367363577741704
C30 C 0.021421876931538 0.558196465814085 0.358806134501761
C31 C -0.034960947690001 0.608574125352060 0.389659384578683
H37 H -0.011078868423023 0.631140839790211 0.433691212207662
C32 C -0.055873188582189 0.754804183665336 0.361580441284502
H38 H -0.091151728978770 0.738370089604101 0.322126368969565
H39 H -0.080540441938310 0.824933584748635 0.388481856919647
C33 C 0.009446111871996 0.820903486447937 0.348749368223470
H40 H 0.005759485825974 0.850650396053400 0.304086099397495
H41 H 0.024329178686755 0.920181185399275 0.372899428456759
C34 C 0.063311057028899 0.703079268452923 0.365377219039021
C35 C -0.002489845118004 0.526232151402886 0.295636846041003
H42 H -0.040533682966626 0.442156455979762 0.291226215868401
H43 H -0.022255151439137 0.622707576766454 0.271698507215525
H44 H 0.038221566034700 0.483677044822536 0.276179221788735
C36 C -0.152937545040398 0.196460456037511 0.364843505183810
H45 H -0.187456778878294 0.109241325310222 0.370729023295831
H46 H -0.182332295169812 0.290873492272689 0.348442049225705
H47 H -0.122356631551043 0.164006722235701 0.333910779199777
C37 C -0.087252945276444 0.013397686395024 0.485804039229245
H48 H -0.065426232350357 -0.093416537853435 0.496140103867844
C38 C 0.117583092627172 0.702889345898237 0.329229390430469
C39 C 0.186313401841921 0.663860795628153 0.361235529756170
H49 H 0.206970989108884 0.757831396541929 0.386390320974914
H50 H 0.183271937515169 0.572439853635738 0.390062310828584
C40 C -0.129269526112911 0.072385381142839 0.523022148439809
C41 C -0.157747666198898 0.214355008214123 0.510539499432861
H51 H -0.187856425742048 0.258481014338736 0.539838258192328
C42 C -0.150122770764368 0.288936529960486 0.463091772225611
C43 C -0.182906766396023 0.431730958734198 0.447764932768369
H52 H -0.223375698306383 0.413521690948749 0.411792221187509
H53 H -0.206695515409855 0.470698411276995 0.482666910367393
C44 C -0.135695059955532 0.548776749325680 0.431494710484845
H54 H -0.165373389757597 0.639991229690730 0.411364967968619
H55 H -0.106027496077800 0.591379350108904 0.470819917225250
C45 C -0.087810398453538 0.493785558635888 0.393323551836736
H56 H -0.114608997675761 0.471189534979942 0.350422594883331
C46 C -0.054542041266272 0.352859489377970 0.418718222800564
H57 H -0.033607676233938 0.379433068782551 0.463198235300424
C47 C 0.222875299193920 0.503991850178355 0.296152386791230
C48 C 0.271882309575656 0.475832180597247 0.257261095776876
H58 H 0.295614023811997 0.370593275478376 0.269378795997935
H59 H 0.242368610813254 0.456980581488059 0.215154374690324
C49 C 0.323770574713585 0.593060685221426 0.254280518151489
H60 H 0.301590287120672 0.701866927265838 0.253625357289793
H61 H 0.363717706592850 0.589527043251992 0.290919537634324
C50 C 0.354605817631687 0.586487996316430 0.201550247865812
O9 O -0.016149833816327 0.225988241699690 0.341614768148885
H62 H 0.022682722426948 0.185184646710262 0.328015783009394
O10 O 0.094013186928050 0.716731392304806 0.423738386173258
H63 H 0.109581430855746 0.818742427501056 0.429267420757589
O11 O 0.108886450273830 0.732669250682766 0.278683511286394
O12 O 0.232257592159525 0.633538838744329 0.323695201934587
O13 O -0.139990119981752 -0.001595242809572 0.565494909257529
O14 O 0.179192693632361 0.418886613985751 0.302932230511525
O15 O 0.413759865624001 0.606634679101482 0.202019744410603
O16 O 0.310576738073400 0.560683814140999 0.154570415687201
H64 H 0.332666630737567 0.550685708379131 0.119620786375064
#END
