# Supplementary material for: Validation of molecular crystal structures from powder diffraction data with dispersion-corrected density functional theory (DFT-D)
Source: Acta Crystallogr B Struct Sci Cryst Eng Mater. 2014 Dec 1;70(Pt 6):1020–32. doi: 10.1107/S2052520614022902 (PMC4468513; doi:10.1107/S2052520614022902)
Supplement: Supplementary file 3 [file b-70-01020-sup3.zip › EnergyMinimisedCifs/KIXDEB02_mi_ucf.cif]

data_KIXDEB02_mi_ucf
_symmetry_cell_setting monoclinic
loop_
_symmetry_equiv_pos_site_id
_symmetry_equiv_pos_as_xyz
1 x,y,z
2 -x,y,-z
3 x+1/2,y+1/2,z+1/2
4 -x+1/2,y+1/2,-z+1/2
_cell_length_a 20.555142670883757
_cell_length_b 9.202005889275837
_cell_length_c 23.998745601992763
_cell_angle_alpha 90.000000000000000
_cell_angle_beta 99.857530069290789
_cell_angle_gamma 90.000000000000000
loop_
_atom_site_label
_atom_site_type_symbol
_atom_site_fract_x
_atom_site_fract_y
_atom_site_fract_z
C1 C 0.418586970528064 0.425181323751511 0.455059693297532
H1 H 0.405735151925963 0.465526547580698 0.494486114793124
C2 C 0.383393736999934 0.290519191714327 0.432209004838938
C3 C 0.396156866707538 0.205794725938997 0.538641331601827
H2 H 0.441171212638213 0.271816879870111 0.551958684764257
C4 C 0.401616672509390 0.074074363501837 0.579076608651162
H3 H 0.452761127906719 0.033718221566441 0.585620459577094
H4 H 0.392093291204661 0.113195139448270 0.620323001800598
C5 C 0.354821876824423 -0.049924046972994 0.556332721371139
C6 C 0.370433994072594 -0.096720451521577 0.498008648296122
H5 H 0.423862107076503 -0.121898342551402 0.504790401333455
C7 C 0.332565829938727 -0.239829622861783 0.485434935637752
H6 H 0.280951212917688 -0.217344989750199 0.466333795600372
H7 H 0.353211332780261 -0.308933550721712 0.455510604044224
C8 C 0.335793067005588 -0.311923689183912 0.544167300829686
H8 H 0.286707955073799 -0.342561803395494 0.552226556962897
H9 H 0.365543162973795 -0.411519284494867 0.549388827200667
C9 C 0.367059573256348 -0.199340159195701 0.589100006330217
C10 C 0.282467647183984 -0.003804602412111 0.552770157913077
H10 H 0.270432770184664 0.084839980307988 0.522537611858638
H11 H 0.247830175588965 -0.093670455019330 0.540817701215204
H12 H 0.274230341092567 0.037767269422606 0.593789176434481
C11 C 0.308973464716031 0.335699435720435 0.418860975731796
H13 H 0.303653610975638 0.426732188091479 0.388910202526507
H14 H 0.277589167717079 0.246428238220150 0.399686879484547
H15 H 0.292768298310059 0.369961284134447 0.457921877993195
C12 C 0.460698262245346 0.499722281637290 0.428524522485669
H16 H 0.483543539926036 0.601372575313669 0.445270623819434
C13 C 0.333947608868185 -0.201798866062733 0.641554229019755
C14 C 0.377797541999891 -0.165647836472003 0.697910280205107
H17 H 0.408290009613738 -0.259661018673101 0.714060116597071
H18 H 0.410972057294118 -0.075048385443622 0.692812611965337
C15 C 0.478828354182016 0.444603684105356 0.376577611834085
C16 C 0.448246268120372 0.311679849407680 0.352901866450410
H19 H 0.461200618232309 0.272832953850267 0.313226628131381
C17 C 0.403575470346856 0.238297499519436 0.377990049039014
C18 C 0.371794268379520 0.100643273309301 0.353682786570609
H20 H 0.318721356711870 0.122240760517046 0.339420380897854
H21 H 0.392160001940687 0.068411919370562 0.316113400739055
C19 C 0.378270510751321 -0.022698034298194 0.397790014512775
H22 H 0.348142893894169 -0.115554230641270 0.379599997909546
H23 H 0.429976523512204 -0.060810731452186 0.406263241943375
C20 C 0.357875490963644 0.024301950442248 0.453783872883042
H24 H 0.304607077842313 0.048820495318023 0.445754241765879
C21 C 0.397403388297024 0.161442394125006 0.476384244631358
H25 H 0.449770878023747 0.132234168379138 0.476908168471864
C22 C 0.305201833088391 -0.004998442914198 0.733243341799620
C23 C 0.257475020804735 0.012596679632620 0.773915864632765
H26 H 0.281831759138933 -0.014620457586274 0.816966283172006
H27 H 0.242674651417592 0.126939569918230 0.774122292133004
C24 C 0.196779594515480 -0.085285307046888 0.757479584276673
H28 H 0.169748472468090 -0.058119054076506 0.715364456563253
H29 H 0.212345564808396 -0.199367980422161 0.756973676268069
C25 C 0.151029786468740 -0.077384288885977 0.800420741087652
O1 O 0.339824108589250 0.294792434142444 0.542119496822140
H30 H 0.342170205199227 0.328545129865886 0.581414542920702
O2 O 0.436968009312624 -0.217265819192152 0.605016413815682
H31 H 0.447230662955989 -0.318044278053365 0.618419314668851
O3 O 0.275166774726824 -0.228653533348374 0.639536020811081
O4 O 0.337799844566967 -0.134281582296228 0.740219884695481
O5 O 0.521289454045040 0.512234865677340 0.353747808938301
O6 O 0.314224867420015 0.084272932203398 0.697520963060414
O7 O 0.170723629274673 -0.081443478740239 0.852003591644495
O8 O 0.087708004645656 -0.065703013195595 0.776701893396326
H32 H 0.059073072558435 -0.048382192829582 0.807085109282766
C26 C -0.075742946320551 0.084946009054450 0.440678951415301
H33 H -0.044062418961154 0.041241240619711 0.412615230094015
C27 C -0.108012764883125 0.226146732157036 0.422741843873004
C28 C 0.005580350908485 0.295137064455581 0.393839564802639
H34 H 0.032053635430248 0.217036162588424 0.424803946033530
C29 C 0.054761939523933 0.419594377409649 0.389113483093982
H35 H 0.078087376308327 0.450605022184863 0.432223642932423
H36 H 0.093935808360775 0.377189796306319 0.367492486462165
C30 C 0.021452764092630 0.553212558707016 0.358857641648073
C31 C -0.034975293637361 0.603716400722987 0.389651657501734
H37 H -0.011078460086679 0.626377956885406 0.433656069036330
C32 C -0.055893486073565 0.749939225649981 0.361537130507619
H38 H -0.091208196015231 0.733444134777748 0.322108342995851
H39 H -0.080569967423263 0.820176074434748 0.388390400652468
C33 C 0.009489052763202 0.815982205399427 0.348723019299366
H40 H 0.005799345022141 0.845661392687728 0.304085836084717
H41 H 0.024384110551798 0.915314962998316 0.372840853588095
C34 C 0.063395214684527 0.698113152935128 0.365384238275495
C35 C -0.002499141016127 0.521082541402272 0.295744446809980
H42 H -0.040585163846843 0.437004550448533 0.291384218467382
H43 H -0.022284064878370 0.617535704129508 0.271780039479068
H44 H 0.038235020127036 0.478425482436053 0.276317603001923
C36 C -0.153125187204663 0.191576861467514 0.364949020722553
H45 H -0.183337370571303 0.285270082751011 0.348966523663120
H46 H -0.122490991013454 0.161058845198450 0.333814618246753
H47 H -0.186964697158784 0.102820227985000 0.370703057364886
C37 C -0.087339808852724 0.008482952565671 0.485838872427352
H48 H -0.065497991040377 -0.098367275619650 0.496178175838095
C38 C 0.117688406395071 0.697771372711701 0.329253086959846
C39 C 0.186489156659371 0.658876852683467 0.361267708924707
H49 H 0.207146522576977 0.752997693720349 0.386345567895248
H50 H 0.183460745856815 0.567565898640987 0.390138106446188
C40 C -0.129358971671573 0.067566614085634 0.523032308785877
C41 C -0.157841444919428 0.209591788272387 0.510547810555804
H51 H -0.187933927366393 0.253781361345146 0.539836740291562
C42 C -0.150219386691277 0.284175648990409 0.463132633074324
C43 C -0.182994960671563 0.427075547146437 0.447829566974109
H52 H -0.223577286277768 0.408895665418958 0.411928556782012
H53 H -0.206702708475125 0.466155167171568 0.482740924662822
C44 C -0.135765221720707 0.544065559992678 0.431481079795571
H54 H -0.165486144826058 0.635260540788866 0.411333135160396
H55 H -0.106028973218599 0.586790679644382 0.470748265785658
C45 C -0.087878031384123 0.488922888229185 0.393343198424311
H56 H -0.114713618789344 0.466200007337599 0.350480286051824
C46 C -0.054586576912337 0.347996599129489 0.418768494031544
H57 H -0.033619930162139 0.374634800322693 0.463213802871357
C47 C 0.223006644211115 0.498887287199179 0.296229726203649
C48 C 0.272028187705719 0.470673084653653 0.257366611806614
H58 H 0.295951905226126 0.365634486026152 0.269614323794199
H59 H 0.242455407852948 0.451353413433640 0.215331521103264
C49 C 0.323789740093691 0.588231878993116 0.254228890296358
H60 H 0.301459102549356 0.696957947757264 0.253454182973529
H61 H 0.363807508554607 0.585124051954844 0.290833621917304
C50 C 0.354591258821646 0.581484871734267 0.201525878021260
O9 O -0.016156001897747 0.220883467328007 0.341761367346661
H62 H 0.022712533188553 0.180171964612180 0.328156835187327
O10 O 0.094155069571902 0.711885249344274 0.423696375055223
H63 H 0.109688152368355 0.813965754623708 0.429220781671183
O11 O 0.108961619162856 0.727332547713004 0.278718580354907
O12 O 0.232474184964637 0.628417575326837 0.323785867090863
O13 O -0.140081318763476 -0.006366394307009 0.565488643987734
O14 O 0.179276368840846 0.413800019353846 0.303006167923978
O15 O 0.413762634306663 0.601916791011861 0.201946254663828
O16 O 0.310509378039984 0.555146431019029 0.154616011362023
H64 H 0.332567925774263 0.545549767558831 0.119677568137365
#END
