# Supplementary material for: Validation of molecular crystal structures from powder diffraction data with dispersion-corrected density functional theory (DFT-D)
Source: Acta Crystallogr B Struct Sci Cryst Eng Mater. 2014 Dec 1;70(Pt 6):1020–32. doi: 10.1107/S2052520614022902 (PMC4468513; doi:10.1107/S2052520614022902)
Supplement: Supplementary file 3 [file b-70-01020-sup3.zip › EnergyMinimisedCifs/KUTBEH_mi_ucf.cif]

data_KUTBEH_mi_ucf
_symmetry_cell_setting orthorhombic
_symmetry_space_group_name_H-M 'P 2_1 2_1 2_1'
_symmetry_Int_Tables_number 19
loop_
_symmetry_equiv_pos_site_id
_symmetry_equiv_pos_as_xyz
1 x,y,z
2 x+1/2,-y+1/2,-z
3 -x,y+1/2,-z+1/2
4 -x+1/2,-y,z+1/2
_cell_length_a 21.370871897124420
_cell_length_b 7.024821822367177
_cell_length_c 6.069330660801179
_cell_angle_alpha 90.000000000000000
_cell_angle_beta 90.000000000000000
_cell_angle_gamma 90.000000000000000
loop_
_atom_site_label
_atom_site_type_symbol
_atom_site_fract_x
_atom_site_fract_y
_atom_site_fract_z
C1 C -0.085564335541597 0.221666468868011 -0.049205004104086
C2 C -0.022353168505333 0.318761151656547 -0.017261194305539
C3 C 0.005646460624938 0.279161003948516 0.207587303325639
N4 N 0.067263872762992 0.250090477071518 0.220907766688707
C5 C 0.112897900505831 0.258105157490231 0.040916852292772
C6 C 0.081544216740483 0.238709477238801 -0.182619934469099
N7 N 0.019819503995745 0.267436513198734 -0.196600965084915
O8 O 0.114419262195335 0.203032813774447 -0.349282789991388
C9 C 0.164152413079924 0.103240841439866 0.079103691395024
C10 C 0.149704663396838 0.449761453159367 0.047255814590588
C11 C 0.203982966559647 0.410078736055782 0.204777595259673
C12 C 0.225229393920082 0.209844814503472 0.136364076914546
O13 O -0.029307487271086 0.278040842013446 0.374379071672613
H11 H -0.104843486385741 0.260443965855854 -0.210299294465528
H12 H -0.118226385493324 0.268935123839172 0.078118999233131
H13 H -0.081031228786248 0.066547865687519 -0.040203179528870
H21 H -0.030134295352697 0.473884600218385 -0.020899065362565
H91 H 0.169035293518318 0.015301657103802 -0.068695986432885
H92 H 0.148943603751266 0.010221805954777 0.213642407353092
H101 H 0.168165406491794 0.476945447145735 -0.118672393899880
H102 H 0.119140666367963 0.568502774225575 0.093490421994562
H111 H 0.241113255650638 0.517300048050091 0.191495768099734
H112 H 0.187468830465325 0.409192946321372 0.376389365311962
H121 H 0.255325994617747 0.219196713618742 -0.010091023316855
H122 H 0.252098602446239 0.136879776545552 0.264963400581303
H71 H 0.000908099336488 0.268873660287282 -0.354967231170892
H41 H 0.085135551937652 0.229968597738708 0.378845502903182
#END
