# Supplementary material for: Validation of molecular crystal structures from powder diffraction data with dispersion-corrected density functional theory (DFT-D)
Source: Acta Crystallogr B Struct Sci Cryst Eng Mater. 2014 Dec 1;70(Pt 6):1020–32. doi: 10.1107/S2052520614022902 (PMC4468513; doi:10.1107/S2052520614022902)
Supplement: Supplementary file 3 [file b-70-01020-sup3.zip › EnergyMinimisedCifs/KUZDIT_mi_ucf.cif]

data_KUZDIT_mi_ucf
_symmetry_cell_setting orthorhombic
_symmetry_space_group_name_H-M 'P 2_1 2_1 2'
_symmetry_Int_Tables_number 18
loop_
_symmetry_equiv_pos_site_id
_symmetry_equiv_pos_as_xyz
1 x,y,z
2 -x,-y,z
3 -x+1/2,y+1/2,-z
4 x+1/2,-y+1/2,-z
_cell_length_a 29.633425705747204
_cell_length_b 11.102186377601685
_cell_length_c 5.772715060687993
_cell_angle_alpha 90.000000000000000
_cell_angle_beta 90.000000000000000
_cell_angle_gamma 90.000000000000000
loop_
_atom_site_label
_atom_site_type_symbol
_atom_site_fract_x
_atom_site_fract_y
_atom_site_fract_z
O1 O -0.156665853844853 1.019298539934923 -0.546661100399890
N1 N -0.236891167790190 1.025717700959897 0.008697902356170
C1 C -0.192901490669027 1.079674225060986 -0.070763417209043
C2 C -0.158992130928871 0.981559139972667 -0.134207381995535
C3 C -0.128800411796103 1.012260059600112 -0.344007112183190
C4 C -0.091087902433611 0.913649279270447 -0.371858408540865
C5 C -0.109054269780310 0.784312336264815 -0.351735645982179
C6 C -0.072011044483759 0.689877800149010 -0.387501380309091
C7 C -0.047396815184034 0.706954524446757 -0.618084199545526
C8 C -0.028352925132853 0.834801319305407 -0.633936719401468
C9 C -0.065445972810000 0.929152112796255 -0.600719100523172
C10 C -0.106041841922271 1.134869326201970 -0.316786915808681
C11 C -0.108067502773804 1.221574365062184 -0.492624663909703
C12 C -0.084777056896200 1.330412769566026 -0.472742335361523
C13 C -0.059217195994632 1.354952985564462 -0.275448365481809
C14 C -0.057640608533325 1.270169614092187 -0.097085898194988
C15 C -0.080740186525804 1.161262873623674 -0.117854216214137
C16 C -0.262890647119345 1.109611078726803 0.164196653345087
C17 C -0.306900417409309 1.051255791975464 0.241423014032368
C18 C -0.336007403700001 1.014225740139546 0.034489662696759
C19 C -0.308903862925618 0.928934758506131 -0.120038138999692
C20 C -0.264842135582657 0.986930505034787 -0.195945605924953
H1 H -0.229581971944081 0.948211612631017 0.110037894230594
H1A H -0.200868035083262 1.138608990047427 -0.217673719521464
H1B H -0.180305442729037 1.134519611088787 0.072773600894857
H2 H -0.173661496841411 0.942750652542477 -0.566251957260036
H2A H -0.177111374205316 0.898456235632658 -0.178535069734367
H2B H -0.138490665316680 0.959960784343140 0.018411394350777
H4 H -0.067085539989631 0.928384498566817 -0.228325173928871
H5A H -0.135800612865069 0.770717010567653 -0.481887465284898
H5B H -0.124602174492473 0.769850816260409 -0.181300999952144
H6A H -0.047323596535828 0.696250077968551 -0.245014532760917
H6B H -0.086989575061073 0.599470566341466 -0.376723112581107
H7A H -0.071131739488716 0.691511526730128 -0.762319663818108
H7B H -0.020230022486278 0.640029258256399 -0.636346063862899
H8A H -0.011702300481168 0.849357021897104 -0.801866529011640
H8B H -0.002192281230663 0.846061134604589 -0.499996168971285
H9A H -0.051173046825468 1.020218754998863 -0.611323577592036
H9B H -0.089886189929503 0.921045470634267 -0.743427614314366
H11 H -0.127707272567183 1.202230249824866 -0.647097773752099
H12 H -0.086534158401054 1.395999881563354 -0.612969769726005
H13 H -0.040786722082293 1.439448393959081 -0.260121005878892
H14 H -0.038302802837211 1.288579328478313 0.059288051876983
H15 H -0.078783331686079 1.096196503542185 0.023106482936765
H16A H -0.269094797428085 1.191918145725679 0.063531136333333
H16B H -0.240882772310159 1.130662474029286 0.311303827638372
H17A H -0.324279548779530 1.115471260397690 0.354742306644587
H17B H -0.299181999005654 0.970886418701815 0.345578564320415
H18A H -0.367061630837628 0.970289176507922 0.094214498437406
H18B H -0.345826037793136 1.094628481207122 -0.065378922278037
H19A H -0.301808785340560 0.845013140205051 -0.025624146207042
H19B H -0.327694090977910 0.904084925304769 -0.276842036809307
H20A H -0.271223224813175 1.069602798029865 -0.295001796603650
H20B H -0.244402887226158 0.925665395572044 -0.301777633387241
Cl Cl -0.218903725015960 0.807143980606421 -0.670990192004470
#END
