# Supplementary material for: Validation of molecular crystal structures from powder diffraction data with dispersion-corrected density functional theory (DFT-D)
Source: Acta Crystallogr B Struct Sci Cryst Eng Mater. 2014 Dec 1;70(Pt 6):1020–32. doi: 10.1107/S2052520614022902 (PMC4468513; doi:10.1107/S2052520614022902)
Supplement: Supplementary file 3 [file b-70-01020-sup3.zip › EnergyMinimisedCifs/LAKKEO_org_mi_ucf.cif]

data_LAKKEO_mi_ucf
_symmetry_cell_setting triclinic
_symmetry_space_group_name_H-M 'P 1'
_symmetry_Int_Tables_number 1
loop_
_symmetry_equiv_pos_site_id
_symmetry_equiv_pos_as_xyz
1 x,y,z
_cell_length_a 7.547427434891016
_cell_length_b 19.417329875944002
_cell_length_c 4.967717977195640
_cell_angle_alpha 89.871976329896626
_cell_angle_beta 103.938836433740903
_cell_angle_gamma 89.379448057111333
loop_
_atom_site_label
_atom_site_type_symbol
_atom_site_fract_x
_atom_site_fract_y
_atom_site_fract_z
C11 C 0.491263945774387 0.041276614701345 0.676952366530802
C12 C 0.684252356189905 0.069080210295682 0.782171693190032
C13 C 0.686603986419542 0.124953136445605 0.998591514872335
C14 C 0.543531408281947 0.181451830517661 0.888558805919931
C15 C 0.356764519450692 0.147588523581218 0.789795086834862
C16 C 0.205929704516184 0.199611437941420 0.670858028782485
O11 O 0.486641801661363 -0.001953344810912 0.451294349335253
O12 O 0.802790312777331 0.013574115911457 0.898409306549812
O13 O 0.867988953247699 0.150767265284838 1.095304283184120
O14 O 0.585820973241665 0.219641133760461 0.666144672727220
O15 O 0.361847712204234 0.096546103357223 0.579042283887652
O16 O 0.026959303812387 0.172535507582523 0.647922902659190
H11 H 0.450959106375004 0.013350866621780 0.847059914102822
H12 H 0.727265845386613 0.091159059176658 0.603727951267673
H13 H 0.651913530335436 0.101120195707347 1.180266673655055
H14 H 0.536190965862317 0.215725499866774 1.062634375838604
H15 H 0.324284639041660 0.121822511802296 0.970533116163884
H16a H 0.220914155189683 0.217786977028064 0.468046777577344
H16b H 0.224359464534811 0.243975978451813 0.811551535162631
HO12 H 0.900352239400525 0.029071009834921 1.059235218673709
HO13 H 0.918928617557653 0.162650422178538 0.934176320328829
HO14 H 0.684327269803003 0.251143702117015 0.752104200796249
HO16 H -0.032448679299449 0.164722779082335 0.449464707493922
C11' C 0.180880664694978 -0.176680031951728 0.138959103188962
C12' C 0.076839194439326 -0.116220479179080 0.230985777389575
C13' C 0.182303254934242 -0.049077024270016 0.238827820694648
C14' C 0.372164261365973 -0.061695628889748 0.430959610218028
C15' C 0.464419219466359 -0.121423297852984 0.315698299888240
C16' C 0.655367328499066 -0.140176545730781 0.476641750128989
O11' O 0.187976861795537 -0.168445662338543 -0.137187135598427
O12' O -0.103692571229886 -0.116110970750729 0.055153300819043
O13' O 0.083600943691501 0.005084394153178 0.339052499106670
O15' O 0.358678146045472 -0.181865800079065 0.321497690927221
O16' O 0.723670508664511 -0.196016222106956 0.340039379524220
H11' H 0.116442938679862 -0.225268989604504 0.173923771455129
H12' H 0.068203040482468 -0.127004018082310 0.445051503305049
H13' H 0.197133920641504 -0.035613409663382 0.029165717861990
H14' H 0.356382930888840 -0.075749457799357 0.638976689471475
H15' H 0.468193518516028 -0.109574890296809 0.099461665917210
H16a' H 0.653818935660455 -0.157264159055994 0.686386020631351
H16b' H 0.745374095647084 -0.095622075342090 0.494637063962136
HO11' H 0.200295024071973 -0.214846771754351 -0.218239060550334
HO12' H -0.149160613289274 -0.069586488562153 -0.011928849700661
HO13' H 0.167121241915908 0.043745165989023 0.404980564043835
HO16' H 0.784212478156801 -0.172302488154368 0.208390796743277
C21 C 0.513611817125879 0.564126841277780 0.553582416995941
C22 C 0.338041729128424 0.591552773394796 0.620331256272440
C23 C 0.349536120518431 0.670489904482879 0.612319137837874
C24 C 0.525008138826888 0.697058133733108 0.811616539224218
C25 C 0.694622686291260 0.657846524389563 0.770838640736599
C26 C 0.862031696818209 0.672215933853655 1.000135224474414
O21 O 0.516175909558439 0.492427942238601 0.539695821467428
O22 O 0.183824070666748 0.567659884150563 0.414084794621149
O23 O 0.190209740171980 0.703849595245166 0.655934805465200
O24 O 0.509112804933517 0.692553605292383 1.090887497946814
O25 O 0.666968908909132 0.583874855771492 0.772089390822390
O26 O 1.015638719728478 0.633412002307099 0.957440633050437
H21 H 0.527886475733291 0.587262749659943 0.356292693311664
H22 H 0.329881453038729 0.572985710675920 0.826301093996685
H23 H 0.358174164102418 0.684424763641705 0.401503317600532
H24 H 0.537442580170629 0.751282564706217 0.755523480382295
H25 H 0.719858455418572 0.672440719505567 0.568929204788296
H26a H 0.837062343609606 0.658906900287871 1.202156882792280
H26b H 0.888657094834404 0.727756015116425 0.998533903740906
HO22 H 0.095245184473895 0.543361579996964 0.498883362355580
HO23 H 0.135297959039515 0.675761876360271 0.784750731398517
HO24 H 0.561214786448775 0.735383955781671 1.185677559233511
HO26 H 1.082332228102347 0.612123551212463 1.137776788981687
C21' C 0.778262419194413 0.343038985517655 0.180801970660289
C22' C 0.899657669832513 0.403336513886056 0.308234309211613
C23' C 0.810461438323556 0.443677480383929 0.503705392261241
C24' C 0.615154023302066 0.464259652353668 0.350457210078497
C25' C 0.508081598099411 0.401347526370296 0.215763606205030
C26' C 0.321386304492689 0.422748064894526 0.044097741116762
O21' O 0.851523840736485 0.306823714280962 -0.013153660434266
O22' O 1.075647115057254 0.377572648330713 0.453051731136844
O23' O 0.921202967619449 0.501800761598939 0.607515773616448
O25' O 0.604018886012329 0.368206556195823 0.034275838168359
O26' O 0.203161019967488 0.363634179316232 -0.015011711982154
H21' H 0.762148150806568 0.306637114541761 0.344758698937931
H22' H 0.916082314329869 0.437840464792381 0.139129057143094
H23' H 0.799282291856761 0.409967957694248 0.677591127711114
H24' H 0.620861409852121 0.502823981767078 0.189241165481137
H25' H 0.493829215988379 0.365134193844787 0.381531875612597
H26a' H 0.335943113134741 0.445220944396562 -0.152029590174368
H26b' H 0.261423457015217 0.461378016677839 0.157994943958502
HO21' H 0.966354808505540 0.327783068578730 -0.029137251306933
HO22' H 1.139933798077685 0.363217248385587 0.310760793037721
HO23' H 0.850816536417884 0.534287998378584 0.698481483793059
HO26' H 0.153565098224707 0.364117859618228 -0.221125746691414
#END
