# Supplementary material for: Validation of molecular crystal structures from powder diffraction data with dispersion-corrected density functional theory (DFT-D)
Source: Acta Crystallogr B Struct Sci Cryst Eng Mater. 2014 Dec 1;70(Pt 6):1020–32. doi: 10.1107/S2052520614022902 (PMC4468513; doi:10.1107/S2052520614022902)
Supplement: Supplementary file 3 [file b-70-01020-sup3.zip › EnergyMinimisedCifs/LAKKEO01_Hcorrected_mi_ucf.cif]

##############################################
# Avant-garde Materials Simulation           #
##############################################

data_
_symmetry_cell_setting triclinic
_symmetry_space_group_name_H-M 'P 1'
_symmetry_Int_Tables_number 1
loop_
_symmetry_equiv_pos_site_id
_symmetry_equiv_pos_as_xyz
1 x,y,z
_cell_length_a 4.931711355987388
_cell_length_b 7.640734795967497
_cell_length_c 19.498373810628500
_cell_angle_alpha 81.339325875089898
_cell_angle_beta 85.328077124816033
_cell_angle_gamma 74.056411667910666
loop_
_atom_site_label
_atom_site_type_symbol
_atom_site_fract_x
_atom_site_fract_y
_atom_site_fract_z
C1 C 0.404535861423770 0.580578340476272 0.597521134342222
H1 H 0.445826811299071 0.645334228157334 0.641085443291143
O1 O 0.118738010896104 0.594097528434348 0.594474670490242
H2 H 0.034948260306564 0.592250671369340 0.643217063474477
C2 C 0.519135625691186 0.668195538315994 0.529244503646331
H3 H 0.733664273995904 0.672912275069921 0.538748247261944
O2 O 0.357115737956536 0.853398156117592 0.510321445363863
H4 H 0.219302216380643 0.856160609631981 0.475215778620265
C3 C 0.541734353013182 0.554521460013255 0.470044236374248
H5 H 0.328547017936745 0.559891537722303 0.454507065468194
O3 O 0.686008989256403 0.639722308994993 0.413264484827767
H6 H 0.716115843577280 0.566173466309020 0.374205106796052
C4 C 0.696975697662969 0.353102872161946 0.492020894432628
H7 H 0.921677234375899 0.341575223994985 0.498592832274842
O4 O 0.675966781766123 0.237433962361998 0.440855641269591
C5 C 0.571735750411799 0.275798810772539 0.560552958912791
H8 H 0.353159242953800 0.272257199622090 0.553958208955872
O5 O 0.572252741082925 0.391810592192294 0.612990171008078
C6 C 0.741384241015181 0.081893163218915 0.587315117482522
H9 H 0.641989568045160 0.037370946417531 0.637229136714032
H10 H 0.724158106492724 -0.009058422034385 0.550162925527609
O6 O 1.028379248181421 0.073630885563109 0.596862425535410
H11 H 1.151643861811780 -0.014983447167028 0.567528254392753
C7 C 0.889778662111234 0.215675813539297 0.389430386872174
H12 H 1.090444460385086 0.222017186853995 0.409867320028137
O7 O 0.807228830379275 0.363925222859185 0.333375877138210
C8 C 0.935034506205069 0.035015260654093 0.358723983395719
H13 H 0.742176456356981 0.041567984594621 0.332611250444007
O8 O 0.997833706438346 -0.119129400227480 0.410960116126634
H14 H 0.864510301491283 -0.197152937500795 0.412507131550561
C9 C 1.183586434133934 0.026385142930856 0.304734087625404
H15 H 1.367826372439375 0.023607972238757 0.333742650543730
O9 O 1.245519262503866 -0.140515456951697 0.273973999838806
H16 H 1.452808589401115 -0.201902443569206 0.275638084091150
C10 C 1.129935858111861 0.195532857731368 0.247846330250573
H17 H 1.331666949933233 0.196125490253940 0.218817350719943
O10 O 0.924716952324320 0.184440766782193 0.202034369159090
H18 H 1.017869678881920 0.175496406527885 0.155615369247229
C11 C 1.033362410581731 0.372846977066180 0.281985195388911
H19 H 1.215304017234527 0.389019527787157 0.307977541335151
C12 C 0.917126075555598 0.542048150275374 0.230185607729566
H20 H 1.082074585241968 0.561445908847121 0.190729336648921
H21 H 0.741395387568528 0.522266194613619 0.203977487383119
O11 O 0.807293910832912 0.703843113652854 0.263914103949519
H22 H 0.964266078792818 0.754227450379578 0.272547417447300
C13 C 0.419195689511107 -0.093921656517727 0.099329452168864
H23 H 0.596921765012425 -0.097490100889437 0.131505880816283
O12 O 0.222609509136377 -0.174449561044947 0.136768367983493
H24 H 0.202754493495165 -0.140722714492827 0.184419303728310
C14 C 0.532111314538603 -0.194942043992221 0.036262858897705
H25 H 0.351781797753284 -0.186128474103932 0.004561703632832
O13 O 0.665280800862924 -0.382244519670597 0.059527071457097
H26 H 0.506716133986640 -0.439578934559898 0.075184859095664
C15 C 0.738848787287568 -0.103736149138357 -0.007315568184385
H27 H 0.918956272689625 -0.114427926373931 0.024755324217446
O14 O 0.836772017182885 -0.196122315428245 -0.067166234409073
H28 H 0.942935179619727 -0.123184169414604 -0.099621061729504
C16 C 0.592928792397967 0.100656001747139 -0.027037994770863
H29 H 0.430672713849938 0.113535889692062 -0.064772475799742
O15 O 0.792280608966405 0.201361339061780 -0.056957775546495
C17 C 0.456826267777862 0.193233694063501 0.036496259187929
H30 H 0.628127174698239 0.197957196220143 0.068998485711320
O16 O 0.274532012528051 0.094456825424591 0.076397444003666
C18 C 0.277046626157708 0.385815646560252 0.015185082598688
H31 H 0.389847727888820 0.457006759107284 -0.025975970139386
H32 H 0.078427380603038 0.378533174619108 -0.004597627040864
O17 O 0.219689059533044 0.481061566818916 0.075000660451247
H33 H 0.015330738619742 0.546719873655217 0.075398886262088
C19 C 0.812666798869773 0.228315690841385 -0.129205417186097
H34 H 0.613698192633677 0.226013748706456 -0.151241237444259
O18 O 1.037389649778641 0.079145434905457 -0.150462910909598
C20 C 0.880236676017246 0.411745923599312 -0.157412238000069
H35 H 1.087570245360350 0.410528924597763 -0.139842518315188
O19 O 0.664729544145580 0.559477528276658 -0.132785928016269
H36 H 0.742715872653402 0.636403051963018 -0.107113474480696
C21 C 0.880290025489812 0.426172640957932 -0.236993030090338
H37 H 0.666079976440809 0.426960991954475 -0.249043140473948
O20 O 0.926637158663737 0.593731603224836 -0.272728776370387
H38 H 1.051404797166169 0.641181259164197 -0.245908640547669
C22 C 1.088820497261730 0.257691455522743 -0.264376954224228
H39 H 1.045373622805848 0.260892211722582 -0.319141359872777
O21 O 1.373234211616046 0.264097560044823 -0.258841569362066
H40 H 1.444248776222270 0.306121108814470 -0.305735226001988
C23 C 1.045350116019040 0.077608068342415 -0.224974362788383
H41 H 0.840585126548297 0.063344277253569 -0.238928515794308
C24 C 1.278717954319602 -0.089020277099656 -0.240992064171167
H42 H 1.290335489369501 -0.091147715697435 -0.297516529682588
H43 H 1.481909399455970 -0.078955472142766 -0.225186312863109
O22 O 1.219441480955558 -0.253737650497213 -0.204889615631023
H44 H 1.390266561671658 -0.327284862853532 -0.179109853742890
#END
