# Supplementary material for: Validation of molecular crystal structures from powder diffraction data with dispersion-corrected density functional theory (DFT-D)
Source: Acta Crystallogr B Struct Sci Cryst Eng Mater. 2014 Dec 1;70(Pt 6):1020–32. doi: 10.1107/S2052520614022902 (PMC4468513; doi:10.1107/S2052520614022902)
Supplement: Supplementary file 3 [file b-70-01020-sup3.zip › EnergyMinimisedCifs/LAPSIG_mi_ucf.cif]

data_LAPSIG_mi_ucf
_symmetry_cell_setting monoclinic
_symmetry_space_group_name_H-M 'P 2_1/c'
_symmetry_Int_Tables_number 14
loop_
_symmetry_equiv_pos_site_id
_symmetry_equiv_pos_as_xyz
1 x,y,z
2 -x,y+1/2,-z+1/2
3 -x,-y,-z
4 x,-y-1/2,z-1/2
_cell_length_a 6.835627358940401
_cell_length_b 13.702679069908628
_cell_length_c 7.110514429108207
_cell_angle_alpha 90.000000000000000
_cell_angle_beta 92.260322599860501
_cell_angle_gamma 90.000000000000000
loop_
_atom_site_label
_atom_site_type_symbol
_atom_site_fract_x
_atom_site_fract_y
_atom_site_fract_z
C1 C 0.104892208325314 0.083395596132573 0.783472549892648
C2 C 0.302245095959019 0.075534249939966 0.849958484481037
C3 C 0.413772705448219 0.157757972940136 0.884082521853393
C4 C 0.326671801860459 0.250678602137492 0.851058241331987
C5 C 0.031573487920041 0.177295146799836 0.752587301950966
C6 C -0.023875447675679 -0.001759580868270 0.751780267774090
N1 N 0.137371143482444 0.258014192907233 0.783590780647761
N2 N 0.419707696140675 0.335877387480305 0.881625032198675
N3 N 0.613840219871039 0.338217615819066 0.952641713004451
O1 O -0.201185818910341 0.006945882264137 0.703180492704248
O2 O 0.061746637359891 -0.087338361703093 0.780841821588913
H1 H 0.365292834285404 0.003518926968475 0.875561079882299
H2 H 0.565695030219337 0.154222538443073 0.935223298205581
H3 H -0.118828449217910 0.188768694692524 0.700029657402594
H4 H 0.344166571647270 0.399946643776900 0.850521165941046
H5 H 0.702714623913186 0.365027833872209 0.851637768833452
H6 H 0.624108296793747 0.386263517025287 1.063130200183245
H7 H -0.037565363368781 -0.150366292921602 0.752471031233993
#END
