# Supplementary material for: Validation of molecular crystal structures from powder diffraction data with dispersion-corrected density functional theory (DFT-D)
Source: Acta Crystallogr B Struct Sci Cryst Eng Mater. 2014 Dec 1;70(Pt 6):1020–32. doi: 10.1107/S2052520614022902 (PMC4468513; doi:10.1107/S2052520614022902)
Supplement: Supplementary file 3 [file b-70-01020-sup3.zip › EnergyMinimisedCifs/LAQSON01_mi_ucf.cif]

data_LAQSON01_mi_ucf
_symmetry_cell_setting           orthorhombic
_symmetry_space_group_name_H-M   'P 21 21 21'
_symmetry_Int_Tables_number      19
loop_
_symmetry_equiv_pos_site_id
_symmetry_equiv_pos_as_xyz
1 x,y,z
2 1/2-x,-y,1/2+z
3 -x,1/2+y,1/2-z
4 1/2+x,1/2-y,-z
_cell_length_a                   15.2260
_cell_length_b                   18.1578
_cell_length_c                   15.0061
_cell_angle_alpha                90.0000
_cell_angle_beta                 90.0000
_cell_angle_gamma                90.0000
_cell_volume                     4148.75
loop_
_atom_site_label
_atom_site_type_symbol
_atom_site_fract_x
_atom_site_fract_y
_atom_site_fract_z
O1 O 1.87943 0.31971 0.96895
H2 H 1.87649 0.33553 0.90517
H3 H 1.81971 0.30354 0.98775
C4 C 1.14398 0.21643 0.41877
C5 C 1.06858 0.17418 0.37169
C6 C 1.23358 0.20003 0.37699
C7 C 1.12562 0.29997 0.41873
H8 H 1.14563 0.19982 0.48946
O9 O 1.09967 0.11031 0.32371
C10 C 0.99664 0.14511 0.43666
H11 H 1.03655 0.21181 0.32421
H12 H 1.23256 0.21268 0.30558
H13 H 1.25112 0.14188 0.38503
H14 H 1.28482 0.23418 0.40755
C15 C 1.17637 0.33961 0.49469
O16 O 1.14899 0.32737 0.33238
H17 H 1.05553 0.31041 0.42936
C18 C 1.10238 0.11552 0.23087
O19 O 0.97484 0.20251 0.49939
C20 C 1.03390 0.08174 0.49250
C21 C 0.91673 0.12018 0.38316
C22 C 1.19950 0.42025 0.47558
C23 C 1.12118 0.33918 0.57871
H24 H 1.23780 0.30986 0.50765
C25 C 1.09433 0.38459 0.29959
O26 O 1.01385 0.11150 0.19832
C27 C 1.15288 0.04966 0.19451
H28 H 1.13257 0.16820 0.20888
C29 C 0.91514 0.25752 0.46869
C30 C 0.97063 0.04635 0.55968
H31 H 1.09317 0.10042 0.52804
H32 H 1.05560 0.03848 0.44635
H33 H 0.93495 0.07278 0.34201
H34 H 0.89440 0.16355 0.33753
H35 H 0.86211 0.10548 0.42740
H36 H 1.23633 0.42406 0.41298
H37 H 1.24099 0.44207 0.52930
H38 H 1.14021 0.45453 0.47259
O39 O 1.04669 0.36480 0.58338
O40 O 1.16567 0.30988 0.64861
C41 C 1.14186 0.42060 0.22211
O42 O 1.00897 0.35945 0.27638
H43 H 1.08121 0.42517 0.35248
C44 C 1.00692 0.11650 0.10204
O45 O 1.24212 0.04707 0.22458
C46 C 1.15289 0.05414 0.09245
H47 H 1.11743 -0.00005 0.21742
H48 H 0.84783 0.23579 0.46376
H49 H 0.93368 0.28001 0.40301
H50 H 0.91752 0.30182 0.51812
C51 C 0.95233 0.09457 0.63857
C52 C 1.00925 -0.02700 0.59155
H53 H 0.90672 0.03646 0.52831
C54 C 1.12462 0.31062 0.73703
C55 C 1.13966 0.37608 0.13519
H56 H 1.20973 0.43313 0.24159
H57 H 1.10927 0.47346 0.20891
C58 C 1.00425 0.31483 0.19637
C59 C 1.05859 0.05417 0.05796
C60 C 0.90992 0.11191 0.08023
H61 H 1.03403 0.17026 0.08064
H62 H 1.27039 0.02136 0.17306
N63 N 1.21277 -0.00303 0.05794
H64 H 1.18312 0.10728 0.07416
O65 O 0.87672 0.11624 0.65588
C66 C 1.02687 0.11385 0.70156
H67 H 1.01498 -0.06527 0.53530
H68 H 0.96830 -0.05335 0.64252
H69 H 1.07524 -0.01970 0.61957
C70 C 1.18436 0.35322 0.79946
C71 C 1.10864 0.22897 0.76439
H72 H 1.06085 0.33883 0.73133
C73 C 1.17886 0.42174 0.06011
C74 C 1.04349 0.35578 0.11619
O75 O 1.18493 0.30604 0.14219
C76 C 0.90831 0.29732 0.18405
H77 H 1.04279 0.26406 0.20557
H78 H 1.02611 0.00145 0.07340
H79 H 1.05740 0.06162 -0.01481
H80 H 0.88389 0.05798 0.10053
H81 H 0.89978 0.11856 0.00815
H82 H 0.87241 0.15483 0.11470
C83 C 1.17525 -0.07719 0.05984
C84 C 1.24533 0.01481 -0.03129
C85 C 1.03362 0.19850 0.70574
C86 C 1.01031 0.07613 0.79168
H87 H 1.08870 0.09336 0.67308
C88 C 1.19822 0.43258 0.76942
H89 H 1.24808 0.32510 0.80568
H90 H 1.15350 0.35146 0.86566
O91 O 1.08336 0.22712 0.85658
C92 C 1.19251 0.18414 0.75707
H93 H 1.14233 0.47349 0.05475
H94 H 1.17482 0.39197 -0.00329
H95 H 1.24768 0.43570 0.07401
O96 O 1.03876 0.31254 0.03792
H97 H 1.00696 0.40829 0.10830
C98 C 1.27511 0.30946 0.16794
H99 H 0.87031 0.34865 0.17899
H100 H 0.88367 0.26527 0.24092
H101 H 0.89819 0.26552 0.12294
H102 H 1.12150 -0.08394 0.01084
H103 H 1.14914 -0.09001 0.12632
H104 H 1.22691 -0.11730 0.04332
H105 H 1.19207 0.01520 -0.08173
H106 H 1.29347 -0.02678 -0.05229
H107 H 1.27721 0.06908 -0.03015
O108 O 0.95305 0.22982 0.73872
H109 H 1.04436 0.21775 0.63698
H110 H 1.06259 0.08989 0.83907
H111 H 1.00801 0.01600 0.78372
H112 H 0.94762 0.09484 0.81991
H113 H 1.23579 0.43496 0.70696
H114 H 1.23460 0.46395 0.81995
H115 H 1.13524 0.46076 0.75810
H116 H 1.02143 0.24207 0.86083
H117 H 1.18195 0.12726 0.77913
H118 H 1.24276 0.20852 0.79998
H119 H 1.21721 0.18372 0.68842
H120 H 0.97668 0.31374 0.01464
H121 H 1.31487 0.34135 0.12013
H122 H 1.29923 0.25260 0.16754
H123 H 1.28165 0.33279 0.23502
H124 H 0.90562 0.19678 0.71641
O125 O 1.38308 0.13912 0.20471
H127 H 1.40323 0.18030 0.24254
H128 H 1.32780 0.11810 0.22843
O126 O 1.78941 0.72210 0.50736
H129 H 1.83477 0.72416 0.55442
H130 H 1.81138 0.75452 0.45888

#END
