# Supplementary material for: Validation of molecular crystal structures from powder diffraction data with dispersion-corrected density functional theory (DFT-D)
Source: Acta Crystallogr B Struct Sci Cryst Eng Mater. 2014 Dec 1;70(Pt 6):1020–32. doi: 10.1107/S2052520614022902 (PMC4468513; doi:10.1107/S2052520614022902)
Supplement: Supplementary file 3 [file b-70-01020-sup3.zip › EnergyMinimisedCifs/LEPMEZ01_mi_ucf.cif]

data_LEPMEZ01_mi_ucf
_symmetry_cell_setting hexagonal
_symmetry_space_group_name_H-M 'P 6_3/m'
_symmetry_Int_Tables_number 176
loop_
_symmetry_equiv_pos_site_id
_symmetry_equiv_pos_as_xyz
1 x,y,z
2 x-y,x,z+1/2
3 -y,x-y,z
4 -x,-y,z+1/2
5 -x+y,-x,z
6 y,-x+y,z+1/2
7 -x,-y,-z
8 -x+y,-x,-z+1/2
9 y,-x+y,-z
10 x,y,-z+1/2
11 x-y,x,-z
12 -y,x-y,-z+1/2
_cell_length_a 11.086187947775402
_cell_length_b 11.086187947775402
_cell_length_c 6.440101021360041
_cell_angle_alpha 90.000000000000000
_cell_angle_beta 90.000000000000000
_cell_angle_gamma 120.000000000000000
loop_
_atom_site_label
_atom_site_type_symbol
_atom_site_fract_x
_atom_site_fract_y
_atom_site_fract_z
N1 N 0.472277436375389 0.765351485752707 0.250000000000000
C2 C 0.371300285561168 0.798303639546289 0.250000000000000
C3 C 0.420341093764671 0.953432797124185 0.250000000000000
O4 O 0.314151880850622 0.977532730537948 0.250000000000000
O5 O 0.543800162443880 1.042111492690850 0.250000000000000
C6 C 0.354661049565209 1.126008710103862 0.250000000000000
C7 C 0.224260582903439 1.135870568855506 0.250000000000000
H8 H 0.418476778495562 1.173345608129850 0.388365734357877
H9 H 0.161334197076074 1.086182029852778 0.388017188256673
H10 H 0.253230251137583 1.245960938330511 0.250000000000000
#END
