# Supplementary material for: Validation of molecular crystal structures from powder diffraction data with dispersion-corrected density functional theory (DFT-D)
Source: Acta Crystallogr B Struct Sci Cryst Eng Mater. 2014 Dec 1;70(Pt 6):1020–32. doi: 10.1107/S2052520614022902 (PMC4468513; doi:10.1107/S2052520614022902)
Supplement: Supplementary file 3 [file b-70-01020-sup3.zip › EnergyMinimisedCifs/LEPMID_mi_ucf.cif]

data_LEPMID_mi_ucf
_symmetry_cell_setting monoclinic
_symmetry_space_group_name_H-M 'P 2_1/n'
_symmetry_Int_Tables_number 14
loop_
_symmetry_equiv_pos_site_id
_symmetry_equiv_pos_as_xyz
1 x,y,z
2 -x+1/2,y+1/2,-z+1/2
3 -x,-y,-z
4 x-1/2,-y-1/2,z-1/2
_cell_length_a 10.691130752062019
_cell_length_b 12.678543872893858
_cell_length_c 8.597299412906931
_cell_angle_alpha 90.000000000000000
_cell_angle_beta 94.627607968233363
_cell_angle_gamma 90.000000000000000
loop_
_atom_site_label
_atom_site_type_symbol
_atom_site_fract_x
_atom_site_fract_y
_atom_site_fract_z
N1 N 0.764530496045309 0.112114130278203 0.042395458066434
C1 C 0.775152597989346 -0.003016871910741 0.061140879154663
C2 C 0.867276285929732 0.165242496675891 -0.008331711600937
O1 O 0.959294324331466 0.118182482750792 -0.049882669850440
N2 N 0.859963196186528 0.275059362800590 -0.007255266643732
C3 C 0.971816222063148 0.335425848650481 -0.042271161263695
C4 C 0.753962257270180 0.330860579018745 0.026484150865543
O2 O 0.749821422386291 0.428118007677317 0.021665731666444
N3 N 0.652291322448023 0.270788021126780 0.065419832019499
C5 C 0.537558580505485 0.327989343434780 0.098743308780328
C6 C 0.654522614291726 0.160876222029839 0.080014215482138
O3 O 0.565727234514079 0.110511065220150 0.123745038548190
C7 C 0.732979352573409 -0.062503489860030 -0.089057421564381
O4 O 0.733074275389555 -0.173788998771156 -0.059101982855486
C8 C 1.046105542741760 0.376842713840479 0.104061599275266
O5 O 1.097790305791501 0.293384254070373 0.202147409146759
C9 C 0.458312482488307 0.363029814120256 -0.047476769312516
O6 O 0.408674773025415 0.275438934082715 -0.138632168204400
H1 H 0.565034580219434 0.396478534653459 0.171237681276572
H2 H 0.482513556429944 0.274451485968230 0.165894810268358
H3 H 0.514568636146745 0.409656892732002 -0.124120277357846
H4 H 0.381891038791051 0.413905589122543 -0.012294761787599
H5 H 0.942127480463581 0.400320199865021 -0.120510551461051
H6 H 1.030656597224701 0.281808414160911 -0.104015533337325
H7 H 0.987023922688257 0.428080662192804 0.171436698433113
H8 H 1.124590251626908 0.424326004547193 0.067338632798015
H9 H 0.716083976295986 -0.025337960238303 0.154228764616404
H10 H 0.873573502641309 -0.021040788772435 0.095340855480820
H11 H 0.795644713917501 -0.044021119052528 -0.180776726502323
H12 H 0.636821580998931 -0.038981440699418 -0.128984943706475
H13 H 0.356582356325957 0.232216734325603 -0.070608120188111
H14 H 1.028302485318412 0.268035677874692 0.264157660922482
H15 H 0.802851747322195 -0.209517641918651 -0.108458243811795
#END
