# Supplementary material for: Validation of molecular crystal structures from powder diffraction data with dispersion-corrected density functional theory (DFT-D)
Source: Acta Crystallogr B Struct Sci Cryst Eng Mater. 2014 Dec 1;70(Pt 6):1020–32. doi: 10.1107/S2052520614022902 (PMC4468513; doi:10.1107/S2052520614022902)
Supplement: Supplementary file 3 [file b-70-01020-sup3.zip › EnergyMinimisedCifs/LIPVUB_Hcorrected_mi_ucf.cif]

data_LIPVUB_mi_ucf
_symmetry_cell_setting monoclinic
_symmetry_space_group_name_H-M 'P 2_1/n'
_symmetry_Int_Tables_number 14
loop_
_symmetry_equiv_pos_site_id
_symmetry_equiv_pos_as_xyz
1 x,y,z
2 -x+1/2,y+1/2,-z+1/2
3 -x,-y,-z
4 x+1/2,-y+1/2,z+1/2
_cell_length_a 7.436721830966468
_cell_length_b 17.327366343604037
_cell_length_c 7.317534839452768
_cell_angle_alpha 90.000000000000000
_cell_angle_beta 112.554649649538007
_cell_angle_gamma 90.000000000000000
loop_
_atom_site_label
_atom_site_type_symbol
_atom_site_fract_x
_atom_site_fract_y
_atom_site_fract_z
O1 O 0.218553524332806 0.630910365179374 0.388576150476601
O2 O 0.473771528253866 0.584830044190772 0.341231751983301
N1 N 0.456537055141491 0.446663443331182 0.188072308462992
N2 N 0.197422575325858 0.375210518815660 0.141147258685423
N3 N 0.136908562693820 0.317553982288583 0.511313488651572
N4 N 0.302437534634105 0.576840749140386 0.335689369921201
N5 N -0.149346843547112 0.512304740399998 0.259627769340912
C2 C 0.283009859280768 0.444130096257425 0.202675750529849
C3 C 0.507894641321483 0.373111369107979 0.123147703334253
C4 C 0.317217779939335 0.327502362213569 0.064132797131799
C5 C 0.199824581522897 0.508238824300419 0.268162469704198
C6 C 0.009686192402798 0.509693849083542 0.264556770683804
C7 C 0.017683884653800 0.342377412138844 0.140960974098996
C8 C 0.052858062061685 0.285335955642287 0.312749161287415
H1 H 0.548765294541463 0.492540499332754 0.234609481398755
H3 H 0.627518430935988 0.345842953041093 0.245321472175302
H31 H 0.551413375941597 0.381898276814576 -0.002326684541487
H4 H 0.241067597515171 0.321973098359879 -0.097222201631737
H41 H 0.337727499822695 0.269671797801166 0.129161871360848
H7 H -0.052880116783752 0.312241627491572 -0.001199590707373
H71 H -0.080256382543568 0.388344326556436 0.146778993087827
H8 H -0.089001849794243 0.259102361662923 0.287956758791797
H81 H 0.145450882876968 0.238094662765886 0.298682610745257
H9 H 0.044351209074469 0.355876664193501 0.535950522222609
H91 H 0.265266999946923 0.345416340683595 0.536239599452415
#END
