# Supplementary material for: Validation of molecular crystal structures from powder diffraction data with dispersion-corrected density functional theory (DFT-D)
Source: Acta Crystallogr B Struct Sci Cryst Eng Mater. 2014 Dec 1;70(Pt 6):1020–32. doi: 10.1107/S2052520614022902 (PMC4468513; doi:10.1107/S2052520614022902)
Supplement: Supplementary file 3 [file b-70-01020-sup3.zip › EnergyMinimisedCifs/LIPWEM_mi_ucf.cif]

data_LIPWEM_mi_ucf
_symmetry_cell_setting monoclinic
_symmetry_space_group_name_H-M 'P 2_1/n'
_symmetry_Int_Tables_number 14
loop_
_symmetry_equiv_pos_site_id
_symmetry_equiv_pos_as_xyz
1 x,y,z
2 -x+1/2,y+1/2,-z+1/2
3 -x,-y,-z
4 x+1/2,-y+1/2,z+1/2
_cell_length_a 17.469610093136186
_cell_length_b 10.895852127103600
_cell_length_c 4.611760405911784
_cell_angle_alpha 90.000000000000000
_cell_angle_beta 92.328575244762717
_cell_angle_gamma 90.000000000000000
loop_
_atom_site_label
_atom_site_type_symbol
_atom_site_fract_x
_atom_site_fract_y
_atom_site_fract_z
O1 O 0.354851625906633 0.249863842707337 0.397451954009780
O2 O 0.416830202556749 0.529213656396964 -0.346703432504368
O3 O 0.648350772884898 0.268481530420063 -0.383313367016601
O4 O 0.692604828994432 0.108819628740502 -0.125954407820268
N1 N 0.488130403770394 0.125618998272995 0.288822309693143
N2 N 0.462844859182036 0.226684072624720 0.132017076652103
N3 N 0.599081605901097 0.004948365746263 0.287616777025880
N4 N 0.640842712011645 0.186951441966526 -0.190064598900597
N5 N 0.495278582106580 0.364209856312197 -0.234456680330729
N6 N 0.321559553584024 0.476010930926325 0.120810274531712
C2 C 0.556445029091114 0.097889515396041 0.184812234970640
C3 C 0.574702307411918 0.183043078613285 -0.043274602285868
C4 C 0.511878608494735 0.265025047271687 -0.069480202154441
C6 C 0.430050701041520 0.435417241209839 -0.189962246767055
C7 C 0.383407304557864 0.397022678562846 0.035003123535473
C8 C 0.395266408862071 0.289359051594321 0.201067000189312
H3 H 0.576567993222407 -0.051458887891323 0.442598444014342
H31 H 0.649237736425321 -0.016219333814634 0.195095717841543
H5 H 0.531230625789995 0.394599871391637 -0.395894876876310
H6 H 0.300823000914921 0.537974402470235 -0.042793224423581
H61 H 0.274780709289609 0.425060824283318 0.190395824939236
H7 H 0.340205394483486 0.527953542182126 -0.700719766392783
O5 O 0.246825237571704 0.638124654623182 -0.239435963593478
H8 H 0.215291722354897 0.692304277785420 -0.120962734638236
H9 H 0.275745356833348 0.689167290359222 -0.372684455714346
#END
