# Supplementary material for: Validation of molecular crystal structures from powder diffraction data with dispersion-corrected density functional theory (DFT-D)
Source: Acta Crystallogr B Struct Sci Cryst Eng Mater. 2014 Dec 1;70(Pt 6):1020–32. doi: 10.1107/S2052520614022902 (PMC4468513; doi:10.1107/S2052520614022902)
Supplement: Supplementary file 3 [file b-70-01020-sup3.zip › EnergyMinimisedCifs/LSERIN22_mi_ucf.cif]

data_LSERIN22_mi_ucf
_symmetry_cell_setting orthorhombic
_symmetry_space_group_name_H-M 'P 2_1 2_1 2_1'
_symmetry_Int_Tables_number 19
loop_
_symmetry_equiv_pos_site_id
_symmetry_equiv_pos_as_xyz
1 x,y,z
2 -x+1/2,-y,z+1/2
3 x+1/2,-y+1/2,-z
4 -x,y+1/2,-z+1/2
_cell_length_a 8.271119832340442
_cell_length_b 8.630706676395778
_cell_length_c 5.498298250008489
_cell_angle_alpha 90.000000000000000
_cell_angle_beta 90.000000000000000
_cell_angle_gamma 90.000000000000000
loop_
_atom_site_label
_atom_site_type_symbol
_atom_site_fract_x
_atom_site_fract_y
_atom_site_fract_z
C1 C 0.891867436035997 0.803993733350710 0.347490756924472
C2 C 0.927400016031365 0.751351032276861 0.604941005403821
C3 C 0.931311663625918 0.575740209713783 0.621776493432055
N1 N 0.808892312880260 0.813843146910802 0.778350602358026
O1 O 0.765953358789029 0.881886242226652 0.308287944244985
O2 O 0.991158808145218 0.760167575185877 0.183945224867753
O3 O 0.777413671311788 0.509254500357083 0.565589638544098
D1 D 1.048336039238526 0.792131493672979 0.656745654714782
D2 D 0.968312268770860 0.543494305382315 0.806494416879743
D3 D 1.019173884880792 0.531992311402227 0.490485315609755
D4 D 0.693511093743028 0.763546149494040 0.769610260310689
D5 D 0.857465097302260 0.797499110220694 0.952203487625253
D6 D 0.787299437593162 0.932022907350431 0.756087934905402
D7 D 0.723073773324006 0.493731577065048 0.722346967254485
#END
