# Supplementary material for: Validation of molecular crystal structures from powder diffraction data with dispersion-corrected density functional theory (DFT-D)
Source: Acta Crystallogr B Struct Sci Cryst Eng Mater. 2014 Dec 1;70(Pt 6):1020–32. doi: 10.1107/S2052520614022902 (PMC4468513; doi:10.1107/S2052520614022902)
Supplement: Supplementary file 3 [file b-70-01020-sup3.zip › EnergyMinimisedCifs/LSERIN23_mi_ucf.cif]

data_LSERIN23_mi_ucf
_symmetry_cell_setting orthorhombic
_symmetry_space_group_name_H-M 'P 2_1 2_1 2_1'
_symmetry_Int_Tables_number 19
loop_
_symmetry_equiv_pos_site_id
_symmetry_equiv_pos_as_xyz
1 x,y,z
2 -x+1/2,-y,z+1/2
3 x+1/2,-y+1/2,-z
4 -x,y+1/2,-z+1/2
_cell_length_a 6.821353680186445
_cell_length_b 9.617573524138162
_cell_length_c 5.698592370368952
_cell_angle_alpha 90.000000000000000
_cell_angle_beta 90.000000000000000
_cell_angle_gamma 90.000000000000000
loop_
_atom_site_label
_atom_site_type_symbol
_atom_site_fract_x
_atom_site_fract_y
_atom_site_fract_z
C1 C 0.839024308835426 0.788631959999937 0.468519525781306
C2 C 0.891614647834631 0.744358807783464 0.718328556087008
C3 C 0.863954736275481 0.590527191755837 0.766265507494234
N1 N 0.765544721886604 0.822947183844172 0.882863611359901
O1 O 0.758649822385315 0.904098621178496 0.443540392657731
O2 O 0.877597639232123 0.704656560358437 0.299518185794671
O3 O 0.657885817603338 0.567618151533156 0.775261693802489
D1 D 1.043875632019292 0.775793011683023 0.749205537365085
D2 D 0.934382977980191 0.560117494118980 0.931785160977623
D3 D 0.932676464784186 0.530990606040695 0.625151589664445
D4 D 0.621129556111164 0.798376057440375 0.843495815716928
D5 D 0.799852440427091 0.792438441261353 1.055358422676819
D6 D 0.777027782300196 0.930422534380278 0.867883419659814
D7 D 0.636853497042986 0.465949629619743 0.796310188717541
#END
