# Supplementary material for: Validation of molecular crystal structures from powder diffraction data with dispersion-corrected density functional theory (DFT-D)
Source: Acta Crystallogr B Struct Sci Cryst Eng Mater. 2014 Dec 1;70(Pt 6):1020–32. doi: 10.1107/S2052520614022902 (PMC4468513; doi:10.1107/S2052520614022902)
Supplement: Supplementary file 3 [file b-70-01020-sup3.zip › EnergyMinimisedCifs/LSERIN24_mi_ucf.cif]

data_LSERIN24_mi_ucf
_symmetry_cell_setting orthorhombic
_symmetry_space_group_name_H-M 'P 2_1 2_1 2_1'
_symmetry_Int_Tables_number 19
loop_
_symmetry_equiv_pos_site_id
_symmetry_equiv_pos_as_xyz
1 x,y,z
2 -x+1/2,-y,z+1/2
3 x+1/2,-y+1/2,-z
4 -x,y+1/2,-z+1/2
_cell_length_a 6.576992281534022
_cell_length_b 9.549385004874800
_cell_length_c 5.684560262495461
_cell_angle_alpha 90.000000000000000
_cell_angle_beta 90.000000000000000
_cell_angle_gamma 90.000000000000000
loop_
_atom_site_label
_atom_site_type_symbol
_atom_site_fract_x
_atom_site_fract_y
_atom_site_fract_z
C1 C 0.816761143598615 0.786126626333564 0.483354930510709
C2 C 0.872583259866184 0.743057344074603 0.733249286661835
C3 C 0.837421280068987 0.589800472421897 0.787745925067411
N1 N 0.748081575577657 0.826421887165269 0.897526188697800
O1 O 0.732255323551437 0.902162097291330 0.457621796596810
O2 O 0.855383120118171 0.701420571976869 0.314719849039624
O3 O 0.622650668705441 0.571009291655063 0.801517401866962
D1 D 1.031606574567111 0.772713146826226 0.759563563426521
D2 D 0.910163946358251 0.559714729336113 0.953936794046748
D3 D 0.904414766122360 0.524995885921710 0.650034656099763
D4 D 0.597790150813747 0.805374457105076 0.857894477224661
D5 D 0.782136943224965 0.795202007721418 1.070072072428959
D6 D 0.768640160414016 0.934374488801470 0.883498975255650
D7 D 0.603304362796451 0.468456744616452 0.823567162859634
#END
