# Supplementary material for: Validation of molecular crystal structures from powder diffraction data with dispersion-corrected density functional theory (DFT-D)
Source: Acta Crystallogr B Struct Sci Cryst Eng Mater. 2014 Dec 1;70(Pt 6):1020–32. doi: 10.1107/S2052520614022902 (PMC4468513; doi:10.1107/S2052520614022902)
Supplement: Supplementary file 3 [file b-70-01020-sup3.zip › EnergyMinimisedCifs/LSERIN25_mi_ucf.cif]

data_LSERIN25_mi_ucf
_symmetry_cell_setting orthorhombic
_symmetry_space_group_name_H-M 'P 2_1 2_1 2_1'
_symmetry_Int_Tables_number 19
loop_
_symmetry_equiv_pos_site_id
_symmetry_equiv_pos_as_xyz
1 x,y,z
2 -x+1/2,-y,z+1/2
3 x+1/2,-y+1/2,-z
4 -x,y+1/2,-z+1/2
_cell_length_a 6.526538574886199
_cell_length_b 9.525748102918547
_cell_length_c 5.671698508528755
_cell_angle_alpha 90.000000000000000
_cell_angle_beta 90.000000000000000
_cell_angle_gamma 90.000000000000000
loop_
_atom_site_label
_atom_site_type_symbol
_atom_site_fract_x
_atom_site_fract_y
_atom_site_fract_z
C1 C 0.813410679654318 0.785737888543094 0.485005569913420
C2 C 0.869702144505806 0.743010943011642 0.735312924981384
C3 C 0.833454514041831 0.589615940148636 0.790590640517738
N1 N 0.744838560663900 0.827089891755838 0.899434814630069
O1 O 0.728195441296035 0.902028055350805 0.458746546763881
O2 O 0.852033873524235 0.700635740736030 0.316427386698610
O3 O 0.616920118347107 0.571580181812243 0.805083456419733
D1 D 1.029958611477118 0.772698640619649 0.761164608987243
D2 D 0.906766783434445 0.559258028845716 0.956989940175307
D3 D 0.900244364874917 0.524164972185463 0.652872948827069
D4 D 0.593351554640197 0.806319339621570 0.859744751382996
D5 D 0.779107254414783 0.795915408834914 1.072321850434991
D6 D 0.766675718457939 0.935249581130316 0.885209328836652
D7 D 0.597404338485442 0.468870471435445 0.827555606693827
#END
