# Supplementary material for: Validation of molecular crystal structures from powder diffraction data with dispersion-corrected density functional theory (DFT-D)
Source: Acta Crystallogr B Struct Sci Cryst Eng Mater. 2014 Dec 1;70(Pt 6):1020–32. doi: 10.1107/S2052520614022902 (PMC4468513; doi:10.1107/S2052520614022902)
Supplement: Supplementary file 3 [file b-70-01020-sup3.zip › EnergyMinimisedCifs/MANTHR15_mi_ucf.cif]

data_MANTHR15_mi_ucf
_symmetry_cell_setting monoclinic
_symmetry_space_group_name_H-M 'P 2_1/c'
_symmetry_Int_Tables_number 14
loop_
_symmetry_equiv_pos_site_id
_symmetry_equiv_pos_as_xyz
1 x,y,z
2 -x,y+1/2,-z+1/2
3 -x,-y,-z
4 x,-y-1/2,z-1/2
_cell_length_a 8.666471841512404
_cell_length_b 14.733179048439059
_cell_length_c 7.965286617441969
_cell_angle_alpha 90.000000000000000
_cell_angle_beta 94.851067955363078
_cell_angle_gamma 90.000000000000000
loop_
_atom_site_label
_atom_site_type_symbol
_atom_site_fract_x
_atom_site_fract_y
_atom_site_fract_z
C1 C 0.541499708648305 0.672219959088783 -0.627787091282825
C2 C 0.363612328001739 0.586254056474642 -0.387822025931146
C3 C 0.292216778568871 0.612691324158031 -0.547013726412003
C4 C 0.384038644821744 0.655303093273770 -0.669234515830753
C5 C 0.311574420679576 0.682498216019994 -0.828937855435038
C6 C 0.155198763603480 0.672042607265175 -0.866988344209972
C7 C 0.063734218279491 0.631762571943719 -0.747233780490225
C8 C 0.130210424945222 0.602252418757434 -0.594048704478130
C9 C 0.613006043091998 0.648243537126898 -0.469895770831815
C10 C 0.523598258477986 0.603607013396262 -0.348623780714162
C11 C 0.602636474289603 0.579094694023036 -0.190253208097541
C12 C 0.757446458457875 0.597230263811188 -0.153550652587406
C13 C 0.843595369513467 0.642725674439274 -0.272194708229256
C14 C 0.772704119194593 0.667619540368799 -0.426034300547886
C15 C 0.274093376079063 0.540903357357386 -0.257377328130667
H1 H 0.609002244325334 0.706132746271237 -0.719164516120139
H2 H 0.383621502779553 0.713327928028121 -0.919285424005972
H3 H 0.101082851470212 0.695828749434201 -0.987599616761297
H4 H -0.060910593068327 0.624733365904207 -0.776613136570647
H5 H 0.055935242694749 0.572027405869759 -0.505763010225352
H6 H 0.539038871430572 0.544803878300242 -0.096626777717937
H7 H 0.814985011531923 0.576173430854206 -0.032836176871093
H8 H 0.965956577006676 0.657764926884492 -0.241392236277528
H9 H 0.837461677702731 0.702629084223101 -0.518311002983427
H10 H 0.323796719008930 0.473806981055035 -0.224731601306180
H11 H 0.152104224385835 0.530416166064624 -0.299584904975703
H12 H 0.278354313063314 0.580830012073768 -0.140340237123672
#END
