# Supplementary material for: Validation of molecular crystal structures from powder diffraction data with dispersion-corrected density functional theory (DFT-D)
Source: Acta Crystallogr B Struct Sci Cryst Eng Mater. 2014 Dec 1;70(Pt 6):1020–32. doi: 10.1107/S2052520614022902 (PMC4468513; doi:10.1107/S2052520614022902)
Supplement: Supplementary file 3 [file b-70-01020-sup3.zip › EnergyMinimisedCifs/MAQDAJ_mi_ucf.cif]

data_MAQDAJ_mi_ucf
_symmetry_cell_setting orthorhombic
loop_
_symmetry_equiv_pos_site_id
_symmetry_equiv_pos_as_xyz
1 x,y,z
2 -x,y+1/2,z
3 x,-y+1/2,z+1/2
4 -x,-y,z+1/2
_cell_length_a 4.081466162981322
_cell_length_b 11.680105531047081
_cell_length_c 20.317524553255307
_cell_angle_alpha 90.000000000000000
_cell_angle_beta 90.000000000000000
_cell_angle_gamma 90.000000000000000
loop_
_atom_site_label
_atom_site_type_symbol
_atom_site_fract_x
_atom_site_fract_y
_atom_site_fract_z
C1 C -0.188941603122311 -0.087318855038874 0.040008733649377
C2 C -0.145568470191864 -0.201929758419951 0.021183658186422
C3 C -0.238608829239566 -0.238102616217845 -0.041332823843389
C4 C -0.383157044047088 -0.161443440547511 -0.085888248136928
C5 C -0.424577889551207 -0.046759897380786 -0.067105432797465
C6 C -0.325869247345889 -0.009909223948905 -0.005029610091311
C7 C -0.088176071021907 -0.047659319202629 0.107409887440619
C8 C -0.490744296038567 -0.202459552730869 -0.152734509909271
H1 H -0.035589155299963 -0.262861671060209 0.055266160157391
H2 H -0.199211871044026 -0.326617019944911 -0.056222404414973
H3 H -0.533923881909469 0.013756948607114 -0.101455533539128
H4 H -0.357398329809575 0.079285745325883 0.009373147805209
O1 O -0.055486585803741 -0.123088156415239 0.152591610820903
O2 O -0.040298248515167 0.059174833093300 0.116234482132364
O3 O -0.597668952494108 -0.129684866135237 -0.194282123930334
O4 O -0.466052085413396 -0.309718480109458 -0.164677656708829
N1 N 0.446474006681379 0.180788024061551 0.176113457259830
H5 H 0.357064591656854 0.262276188859458 0.165688010955290
H6 H 0.261470933831837 0.123343345448446 0.161681538835786
H7 H 0.651336939978821 0.160042168511349 0.148473855897387
H8 H 0.506238157683590 0.170892347941978 0.226397725818197
N2 N 1.022465754426920 0.935150869045143 0.281770241006519
H9 H 1.242081299422706 0.902300191589993 0.299872400214772
H10 H 0.980095626324259 1.018820960909926 0.295041561091559
H11 H 1.009784263187629 0.924379522505680 0.230056905552245
H12 H 0.836063541931592 0.885290713591786 0.302873260611961
#END
