# Supplementary material for: Validation of molecular crystal structures from powder diffraction data with dispersion-corrected density functional theory (DFT-D)
Source: Acta Crystallogr B Struct Sci Cryst Eng Mater. 2014 Dec 1;70(Pt 6):1020–32. doi: 10.1107/S2052520614022902 (PMC4468513; doi:10.1107/S2052520614022902)
Supplement: Supplementary file 3 [file b-70-01020-sup3.zip › EnergyMinimisedCifs/MATKIB_mi_ucf.cif]

data_MATKIB_mi_ucf
_symmetry_cell_setting monoclinic
_symmetry_space_group_name_H-M 'P 2_1/c'
_symmetry_Int_Tables_number 14
loop_
_symmetry_equiv_pos_site_id
_symmetry_equiv_pos_as_xyz
1 x,y,z
2 -x,y+1/2,-z+1/2
3 -x,-y,-z
4 x,-y+1/2,z+1/2
_cell_length_a 7.346345435688717
_cell_length_b 18.429070196584739
_cell_length_c 8.893164022850716
_cell_angle_alpha 90.000000000000000
_cell_angle_beta 112.057651880758257
_cell_angle_gamma 90.000000000000000
loop_
_atom_site_label
_atom_site_type_symbol
_atom_site_fract_x
_atom_site_fract_y
_atom_site_fract_z
Cl1 Cl 0.247393998773942 0.148980420982331 0.241211043433092
N1 N 0.686047439794121 0.693215050918998 0.892496573015182
N2 N 0.211627884369951 0.513690125361176 0.411648395504791
N3 N 0.147928911426714 0.450038419829816 0.429260522900379
C1 C 0.576453046771739 0.647488952810718 0.778495556416527
C2 C 0.526018354691435 0.577510413340560 0.821645990919269
C3 C 0.407707208292334 0.531280632313502 0.706069029884739
C4 C 0.332480979624453 0.552083033488763 0.538760250692020
C5 C 0.389341809778804 0.620727929853515 0.496042023825181
C6 C 0.507580211757564 0.667107957711822 0.611019058867872
C7 C 0.024313833001477 0.411758914905421 0.292202227884727
C8 C -0.053074966727287 0.444975798621727 0.139392873298408
C9 C -0.168046345885012 0.404314616058673 0.006042767496211
C10 C -0.206532024899734 0.331171019161599 0.023630342196943
C11 C -0.131542962701192 0.298974848878783 0.176830964480972
C12 C -0.017498219785929 0.339013811552837 0.311992394666933
H2 H 0.582342236451926 0.562858832227256 0.949614848643667
H3 H 0.370735883847472 0.478406171045416 0.742262311065747
H5 H 0.335548136779232 0.634662486129367 0.367892149784252
H6 H 0.550497452268492 0.719376943411913 0.577980113318787
H8 H -0.024449503577998 0.502157791555334 0.128624886959452
H9 H -0.229426726503464 0.430034163115042 -0.112743070155590
H10 H -0.297769453722465 0.299939980664732 -0.081445078160291
H11 H -0.158993363210557 0.241935511175294 0.191489419805382
H12 H 0.040300551369887 0.315034941425798 0.432647665580631
H13 H 0.189207435984508 0.422708450792412 0.541133319834589
H14 H 0.719753120942320 0.743588371658326 0.859482252506784
H15 H 0.729904580519487 0.679450683377298 1.013335659782473
#END
