# Supplementary material for: Validation of molecular crystal structures from powder diffraction data with dispersion-corrected density functional theory (DFT-D)
Source: Acta Crystallogr B Struct Sci Cryst Eng Mater. 2014 Dec 1;70(Pt 6):1020–32. doi: 10.1107/S2052520614022902 (PMC4468513; doi:10.1107/S2052520614022902)
Supplement: Supplementary file 3 [file b-70-01020-sup3.zip › EnergyMinimisedCifs/MECRAP_mi_ucf.cif]

data_MECRAP_mi_ucf
_symmetry_cell_setting triclinic
_symmetry_space_group_name_H-M 'P 1'
_symmetry_Int_Tables_number 1
loop_
_symmetry_equiv_pos_site_id
_symmetry_equiv_pos_as_xyz
1 x,y,z
_cell_length_a 7.636761527927379
_cell_length_b 9.597953901350186
_cell_length_c 4.766358378564105
_cell_angle_alpha 95.932676670212331
_cell_angle_beta 107.038456125009347
_cell_angle_gamma 95.822366777350226
loop_
_atom_site_label
_atom_site_type_symbol
_atom_site_fract_x
_atom_site_fract_y
_atom_site_fract_z
C1 C 0.244849793351314 0.139133567597794 0.318401589432605
C2 C 0.396218400829897 0.228820396548472 0.574519881576158
C3 C 0.548254716267449 0.305245853713070 0.470565778724891
C4 C 0.717561262191777 0.371789232867594 0.734074726555688
C5 C 0.876900193085663 0.440040588742179 0.638731285122233
O1 O 0.118264041069468 0.052506868138156 0.418743964935185
O2 O 0.322841432759492 0.328223874820254 0.740542004209117
O3 O 0.483888296961151 0.415822549272766 0.304646977612009
O4 O 0.778644759207242 0.268759426523435 0.925582481218318
O5 O 0.961340553999503 0.339216656783189 0.497814198107265
H1 H 0.163421248862576 0.206194218882540 0.171446623433744
H2 H 0.309953523265467 0.073093665748044 0.184710858223694
H3 H 0.462649232479542 0.156341085025568 0.725286152124271
H4 H 0.593146785025314 0.225572941711419 0.331641816548946
H5 H 0.674457240295021 0.455619076857189 0.864773595210189
H6 H 0.827607721974022 0.519981307942220 0.495634947247677
H7 H 0.984796854188833 0.494962768615882 0.837231808439020
H8 H 0.183107949000595 -0.020874680248782 0.524697518130497
H9 H 0.188235296307476 0.330107856949184 0.640131753118880
H10 H 0.420600274627052 0.377298993480241 0.089720520711989
H11 H 0.800471027140002 0.184240241389749 0.802610600520313
H12 H 0.893309836571367 0.315912247164684 0.280656105558566
C6 C 0.850938731456349 0.919798768228907 0.706750196495242
C7 C 0.687096292722522 0.850083369847571 0.785854595604915
C8 C 0.518994129565031 0.794469015035807 0.512449997733481
C9 C 0.349643281982005 0.737335121886451 0.599334006377126
C10 C 0.188570395583344 0.660283505226557 0.339898526052380
O6 O 0.805634171877748 1.042993717040692 0.568396618635514
O7 O 0.754672345911277 0.736882597819462 0.944954295743118
O8 O 0.562889418057147 0.691584056314595 0.313192211904981
O9 O 0.296313019236737 0.856473477490917 0.748114374196868
O10 O 0.128001191372975 0.747163176123473 0.112780289288593
H13 H 0.966749469347005 0.949345095445701 0.912740554305661
H14 H 0.891029775248687 0.843354149386690 0.555829829915483
H15 H 0.644088472798765 0.927903014824060 0.930675017292080
H16 H 0.484077174008067 0.884458949220098 0.390329984688221
H17 H 0.390099291702523 0.659915467203201 0.754624349494412
H18 H 0.229275071850431 0.562617518400836 0.249906835673226
H19 H 0.074183181218917 0.629138362350964 0.426983581546588
H20 H 0.912514833447238 1.072044048477769 0.497252126941135
H21 H 0.685583460618321 0.721924044577585 1.091204266166274
H22 H 0.542178726703268 0.592621146345869 0.356619730568368
H23 H 0.234317204109885 0.818818225540574 0.888265704459076
H24 H -0.008750078278456 0.745024434687366 0.060887720156004
#END
