# Supplementary material for: Validation of molecular crystal structures from powder diffraction data with dispersion-corrected density functional theory (DFT-D)
Source: Acta Crystallogr B Struct Sci Cryst Eng Mater. 2014 Dec 1;70(Pt 6):1020–32. doi: 10.1107/S2052520614022902 (PMC4468513; doi:10.1107/S2052520614022902)
Supplement: Supplementary file 3 [file b-70-01020-sup3.zip › EnergyMinimisedCifs/MENFER_mi_ucf.cif]

data_MENFER_mi_ucf
_symmetry_cell_setting monoclinic
_symmetry_space_group_name_H-M 'P 2_1/c'
_symmetry_Int_Tables_number 14
loop_
_symmetry_equiv_pos_site_id
_symmetry_equiv_pos_as_xyz
1 x,y,z
2 -x,y+1/2,-z+1/2
3 -x,-y,-z
4 x,-y+1/2,z+1/2
_cell_length_a 14.756311811023686
_cell_length_b 7.265114061309333
_cell_length_c 22.394548432291803
_cell_angle_alpha 90.000000000000000
_cell_angle_beta 105.716912895610406
_cell_angle_gamma 90.000000000000000
loop_
_atom_site_label
_atom_site_type_symbol
_atom_site_fract_x
_atom_site_fract_y
_atom_site_fract_z
C1 C 0.540527073758899 0.433358396233501 0.769354681979847
C2 C 0.511398040365386 0.433876620435974 0.702998857118989
C3 C 0.581093539160687 0.440422681833517 0.669037023608113
C4 C 0.677991069408281 0.445367870372043 0.701771630782785
C5 C 0.704541624725686 0.442629487490472 0.765656123267650
C6 C 0.635846408483442 0.437140295317541 0.798996990355738
C7 C 0.551452811483847 0.442812227481321 0.603211114608052
C8 C 0.457223084819937 0.438741922617825 0.571864441895430
C9 C 0.388418458625792 0.432057917537738 0.605128214102315
C10 C 0.415084754815239 0.429618200510455 0.669051182962680
H1 H 0.658514438538749 0.437184749726201 0.849537143890700
H2 H 0.729891215904650 0.453849803589897 0.675286292702106
H3 H 0.778786011468035 0.446520077423215 0.790969769787766
H4 H 0.605595697683739 0.450042714726458 0.578492250590783
H5 H 0.435185074356437 0.440629531408259 0.521364132725604
H6 H 0.314048294788819 0.430413304629391 0.579976488349635
H7 H 0.361647317404326 0.424668970880485 0.694204318948239
C11 C 0.469108198111700 0.430704833403702 0.806049191171117
H8 H 0.504035854025494 0.427528004773750 0.855837573409990
H9 H 0.423112595792680 0.309481383970059 0.794910659936841
H10 H 0.423947915388158 0.553502031996798 0.796561229262966
N1 N 0.174611242879086 0.213823014850589 0.477396416183844
H11 H 0.149591267285393 0.324650595820264 0.498022813608370
C12 C 0.227677203711302 0.254697389564438 0.436448155639259
O1 O 0.242434943043518 0.416916600437950 0.425669633270961
C13 C 0.265851782857269 0.093240449937616 0.407981363466823
H12 H 0.270757644140005 0.140602253325463 0.362413359697765
C14 C 0.200327834774866 -0.072974554755267 0.402568079478882
H13 H 0.229144916508855 -0.190663677847789 0.382970720089569
H14 H 0.130388257433927 -0.042304910185634 0.371903557209352
C15 C 0.193313874119702 -0.121807418919342 0.467599223894384
H15 H 0.144951511775979 -0.236510169244518 0.467034405751769
C16 C 0.156075782988942 0.039595337638483 0.495960500917107
O2 O 0.112198454478943 0.024304120109109 0.535720418688018
C17 C 0.291113097802170 -0.177959781112477 0.509270411464334
H16 H 0.310197082532952 -0.305303746356402 0.489214528864474
H17 H 0.285762292687562 -0.213283925514022 0.555853413495255
C18 C 0.365805249067840 -0.029261089311929 0.512483695274686
H18 H 0.354827882009133 0.085848160211698 0.541719548658533
H19 H 0.435573213131022 -0.085061854670540 0.535684303595054
C19 C 0.365763299596321 0.042966560680594 0.448107257959813
H20 H 0.412197968609762 0.163121825658172 0.452138880354888
H21 H 0.393183460191607 -0.063573592934680 0.422719547680216
N2 N 0.063181089603972 0.714215837729034 0.594377478596488
H22 H 0.080007279069266 0.825167906733797 0.569666083520247
C20 C 0.079377306838086 0.539832584809113 0.575086787855792
O3 O 0.113163460555792 0.523364774727085 0.530213918947737
C21 C 0.057860650428374 0.378484821587787 0.611334400299647
H23 H 0.037211086681488 0.264153806553321 0.578552027598370
C22 C -0.019131770593099 0.427852394287140 0.642556617884959
H24 H -0.030535494422360 0.310659432532702 0.670618405784418
H25 H -0.086229703291304 0.456779063659895 0.608198537877090
C23 C 0.013993825860966 0.595057602521271 0.684289179910558
H26 H -0.039997838904576 0.640998638472755 0.706401909248062
C24 C 0.032824737929076 0.755943085271808 0.646465980838742
O4 O 0.024726008352974 0.918130363073891 0.660538773906407
C25 C 0.104564967522899 0.547700904606473 0.735739307255345
H27 H 0.083981838563944 0.445912763633490 0.765944514239431
H28 H 0.129215820909757 0.670026053281177 0.764337905827045
C26 C 0.183275156364607 0.471397723173754 0.710003361448274
H29 H 0.215266979550200 0.584383030910972 0.689994014273415
H30 H 0.240038150470965 0.416513033662895 0.748352728464533
C27 C 0.148118973953025 0.320842180964217 0.661348153462491
H31 H 0.203165835163896 0.281121251667780 0.639280246666589
H32 H 0.129382140380216 0.196162102411289 0.683037275472558
#END
