# Supplementary material for: Validation of molecular crystal structures from powder diffraction data with dispersion-corrected density functional theory (DFT-D)
Source: Acta Crystallogr B Struct Sci Cryst Eng Mater. 2014 Dec 1;70(Pt 6):1020–32. doi: 10.1107/S2052520614022902 (PMC4468513; doi:10.1107/S2052520614022902)
Supplement: Supplementary file 3 [file b-70-01020-sup3.zip › EnergyMinimisedCifs/MEWNOT_mi_ucf.cif]

data_MEWNOT_mi_ucf
_symmetry_cell_setting monoclinic
_symmetry_space_group_name_H-M 'P 2_1/c'
_symmetry_Int_Tables_number 14
loop_
_symmetry_equiv_pos_site_id
_symmetry_equiv_pos_as_xyz
1 x,y,z
2 -x,y+1/2,-z+1/2
3 -x,-y,-z
4 x,-y+1/2,z+1/2
_cell_length_a 11.694628495853982
_cell_length_b 14.706208975249650
_cell_length_c 7.453797736858583
_cell_angle_alpha 90.000000000000000
_cell_angle_beta 104.685568975710609
_cell_angle_gamma 90.000000000000000
loop_
_atom_site_label
_atom_site_type_symbol
_atom_site_fract_x
_atom_site_fract_y
_atom_site_fract_z
C1 C 0.708762261413306 0.309902024013039 0.527895399787575
C2 C 0.510920060086125 0.254331479543982 0.323085225729948
C3 C 0.428823258430581 0.320331236192772 0.232668259503186
C4 C 0.320384419540587 0.289467046218193 0.124332020926571
C5 C 0.291003028654676 0.196609230117849 0.105017026736040
C6 C 0.375420281655400 0.133210538784204 0.198869679483467
C7 C 0.484827143000175 0.161347884393976 0.305856834280820
C8 C 0.174626399711518 0.166392673712699 -0.009460435133302
C9 C 0.158648587553387 0.077930366370204 -0.084433839702471
C10 C 0.049278906262956 0.045915060675525 -0.187807630261633
C11 C -0.046781623126290 0.107324132404018 -0.220000498495888
C12 C -0.033653290156517 0.196198501689310 -0.149846093222914
C13 C 0.075978313559643 0.224777478542115 -0.044470523941645
C14 C -0.250586759562494 0.053403533568395 -0.405992391823505
C15 C 0.458712913641592 0.419402317514771 0.251632153425010
C16 C 0.033252963505596 -0.050144092664534 -0.257342123212286
N1 N 0.618705325291583 0.282625049432749 0.432586678005313
N2 N -0.156694513069633 0.078579626371259 -0.320547179077873
H1 H 0.258354679129773 0.340276839902980 0.049827178814668
H2 H 0.354215603157891 0.061017447586605 0.193122390117855
H3 H 0.550428187348315 0.112647606031638 0.379255920823922
H4 H 0.233558012603979 0.031396662605249 -0.062198882857917
H5 H -0.110246897334696 0.241075531363765 -0.177514167134015
H6 H 0.084085298448585 0.292763512158737 0.015308948643342
H7 H 0.386037122203452 0.460987741123203 0.170716887849695
H8 H 0.478508780041186 0.440370810580895 0.398027285574444
H9 H 0.538279577070540 0.433754577645591 0.202974963564527
H10 H -0.001121755942035 -0.052853233303312 -0.408848685902265
H11 H 0.116572735607297 -0.088012572042739 -0.218206403725754
H12 H -0.031723549658849 -0.085773327935711 -0.198913089454628
#END
