# Supplementary material for: Validation of molecular crystal structures from powder diffraction data with dispersion-corrected density functional theory (DFT-D)
Source: Acta Crystallogr B Struct Sci Cryst Eng Mater. 2014 Dec 1;70(Pt 6):1020–32. doi: 10.1107/S2052520614022902 (PMC4468513; doi:10.1107/S2052520614022902)
Supplement: Supplementary file 3 [file b-70-01020-sup3.zip › EnergyMinimisedCifs/MEXZOG_Hcorrected_mi_ucf.cif]

data_MEXZOG_Hcorrected_mi_ucf
_symmetry_cell_setting triclinic
_symmetry_space_group_name_H-M 'P 1'
_symmetry_Int_Tables_number 1
loop_
_symmetry_equiv_pos_site_id
_symmetry_equiv_pos_as_xyz
1 x,y,z
_cell_length_a 5.022165616635353
_cell_length_b 5.526625862754748
_cell_length_c 8.861175753477319
_cell_angle_alpha 80.090133464239898
_cell_angle_beta 76.638539498987740
_cell_angle_gamma 79.486668064841311
loop_
_atom_site_label
_atom_site_type_symbol
_atom_site_fract_x
_atom_site_fract_y
_atom_site_fract_z
C1 C 0.508893827351512 0.362221400999212 0.844183367236566
C2 C 0.244039759668764 0.474750884694463 0.787947199901102
C3 C 0.270801400578590 0.723757758300880 0.683504778906603
C4 C 0.004361082846915 0.843468426501684 0.629086693613997
O1 O 0.469371272470446 0.135771864305736 0.948138761167480
H1 H 0.679346655306460 0.324730520471485 0.743237150674859
H2 H 0.569311091303687 0.495790974249206 0.905036052090892
H3 H 0.188437123528229 0.342652530784188 0.724420031327692
H4 H 0.074152793596295 0.501417585818991 0.890234244977798
H5 H 0.440381519457729 0.696694091228200 0.581033513946903
H6 H 0.331976301925539 0.850936674759678 0.748052031087111
H7 H 0.029701762081226 1.021128176454393 0.553673816804450
H8 H -0.059653675502686 0.722819999367152 0.561544734089651
H9 H -0.166297247184851 0.878898301492443 0.729287258990462
H10 H 0.643460071058108 0.070773178426828 0.986636574515090
C5 C 1.000771276268282 0.764617313621464 0.162087777951546
C6 C 0.742881567020785 0.639898644049028 0.209039708296285
C7 C 0.776456887939361 0.401863758541301 0.324132168788491
C8 C 0.517700687613600 0.275936195153264 0.370568245019836
O2 O 0.960529930190293 0.976821048141693 0.046472775954817
H11 H 1.180551576058636 0.631947018336231 0.114558652765531
H12 H 1.046194170937714 0.822325502717909 0.265857755231367
H13 H 0.693667521773219 0.595866281918182 0.102718064995361
H14 H 0.566128928927884 0.771805503213475 0.259960326346563
H15 H 0.953249397064919 0.272356888030233 0.271128409368089
H16 H 0.829423886224940 0.444302281208045 0.429879887812065
H17 H 0.546277564427253 0.106204339427446 0.453802270975217
H18 H 0.466157649968742 0.224872587809894 0.267301317751438
H19 H 0.338109542129206 0.399677551572980 0.426072972792992
H20 H 1.138925674969206 1.043068718404314 0.008382666619750
#END
