# Supplementary material for: Validation of molecular crystal structures from powder diffraction data with dispersion-corrected density functional theory (DFT-D)
Source: Acta Crystallogr B Struct Sci Cryst Eng Mater. 2014 Dec 1;70(Pt 6):1020–32. doi: 10.1107/S2052520614022902 (PMC4468513; doi:10.1107/S2052520614022902)
Supplement: Supplementary file 3 [file b-70-01020-sup3.zip › EnergyMinimisedCifs/MEXZOG_org_mi_ucf.cif]

data_MEXZOG_org_mi_ucf
_symmetry_cell_setting triclinic
_symmetry_space_group_name_H-M 'P 1'
_symmetry_Int_Tables_number 1
loop_
_symmetry_equiv_pos_site_id
_symmetry_equiv_pos_as_xyz
1 x,y,z
_cell_length_a 5.012614302489601
_cell_length_b 5.525955142271938
_cell_length_c 8.853533997800275
_cell_angle_alpha 79.496247960812894
_cell_angle_beta 77.536940977397194
_cell_angle_gamma 79.638432378820013
loop_
_atom_site_label
_atom_site_type_symbol
_atom_site_fract_x
_atom_site_fract_y
_atom_site_fract_z
C1 C 0.511478509549808 0.353748326566850 0.843991620017617
C2 C 0.246505173271133 0.463721089483500 0.783960320862528
C3 C 0.268573883694473 0.719788560438895 0.685036807803299
C4 C 0.001944122351713 0.842062207727319 0.629042193060300
O1 O 0.506744305725141 0.108193922951454 0.932187437727346
H1 H 0.686964566226872 0.339393896779625 0.745140350249633
H2 H 0.555740709931526 0.479890079610433 0.916291645343468
H3 H 0.199613907109439 0.335085973712489 0.714815530201144
H4 H 0.073165943997840 0.479584546636073 0.883996682753344
H5 H 0.438346379546251 0.700520894743622 0.583531256341995
H6 H 0.327876550730967 0.842103947147543 0.753641362954472
H7 H 0.027214515745626 1.022320701430361 0.555201193629621
H8 H -0.061754494964065 0.725002108446984 0.558986947073880
H9 H -0.168501593500545 0.874203685166518 0.728000000307156
H10 H 0.312254626042592 0.082305099033147 0.977568312245599
C5 C 1.005009115711188 0.767096213427895 0.164546441287225
C6 C 0.740242931860227 0.651739311358926 0.211363585809954
C7 C 0.771669846237248 0.407449491751482 0.323861425234838
C8 C 0.510676096640042 0.284745735567152 0.367772731923750
O2 O 0.983065357494061 0.997550095482344 0.058866069841660
H11 H 1.173943781332065 0.633817346514182 0.110118485391792
H12 H 1.066375752988956 0.805462834570725 0.269272417263131
H13 H 0.680536215171970 0.617130765631390 0.105195806526236
H14 H 0.571656488431289 0.785362228570846 0.264930019824629
H15 H 0.943848194861858 0.278072500401563 0.269605143601427
H16 H 0.828616278471487 0.442391983023135 0.430720738914583
H17 H 0.537626011667922 0.112251431016208 0.450633368726653
H18 H 0.456781665510282 0.238041470211285 0.263608136954661
H19 H 0.333591183292472 0.408486300304074 0.422678491854162
H20 H 0.811193974870165 1.021377252293978 0.015635476273897
#END
