# Supplementary material for: Validation of molecular crystal structures from powder diffraction data with dispersion-corrected density functional theory (DFT-D)
Source: Acta Crystallogr B Struct Sci Cryst Eng Mater. 2014 Dec 1;70(Pt 6):1020–32. doi: 10.1107/S2052520614022902 (PMC4468513; doi:10.1107/S2052520614022902)
Supplement: Supplementary file 3 [file b-70-01020-sup3.zip › EnergyMinimisedCifs/MEYCEA_mi_ucf.cif]

data_MEYCEA_mi_ucf
_symmetry_cell_setting monoclinic
_symmetry_space_group_name_H-M 'P 2_1/c'
_symmetry_Int_Tables_number 14
loop_
_symmetry_equiv_pos_site_id
_symmetry_equiv_pos_as_xyz
1 x,y,z
2 -x,y+1/2,-z+1/2
3 -x,-y,-z
4 x,-y+1/2,z+1/2
_cell_length_a 9.807063219566109
_cell_length_b 18.159664683729176
_cell_length_c 10.552571158826511
_cell_angle_alpha 90.000000000000000
_cell_angle_beta 103.492401525391131
_cell_angle_gamma 90.000000000000000
loop_
_atom_site_label
_atom_site_type_symbol
_atom_site_fract_x
_atom_site_fract_y
_atom_site_fract_z
N1 N 0.974513712939159 0.463154027183471 0.155282625263336
H1 H 1.030411236932176 0.431149180102045 0.101274236358628
C1 C 0.834500162356063 0.463616822299887 0.143731738979614
N2 N 0.805031308817001 0.507815905419168 0.237088917546968
H2 H 0.704602465967087 0.524560923659262 0.246790866101089
C2 C 0.953278452408212 0.589771268745996 0.410289375350030
H3 H 0.867237791450016 0.611131737844691 0.448230340137511
C3 C 1.092955179917969 0.611746498494990 0.457630018935891
C4 C 1.201537330621559 0.583494952879145 0.403528987247897
H4 H 1.307962912272568 0.603733096716255 0.439441755578655
C5 C 1.175881543305499 0.533058412649644 0.302094003645198
H5 H 1.260904324275097 0.514799289046525 0.259213650795678
C6 C 1.037152912576274 0.510632310502279 0.255208713273287
C7 C 0.928837987179704 0.538827126596937 0.308111123248516
O1 O 1.134971269158699 0.662189488408007 0.555599984977789
C8 C 1.026004409818991 0.702411823833145 0.598308704702745
H6 H 0.963507852770849 0.663344720346972 0.641503719592571
H7 H 0.956147730623929 0.728841222793445 0.513505439218540
C9 C 1.093990506907748 0.759819904564723 0.696624900766521
H8 H 1.012757132825933 0.797153863670067 0.714980954286773
H9 H 1.168322530795741 0.793570172914525 0.658426171740109
H10 H 1.148195641266075 0.735308043408677 0.789928139053579
S1 S 0.720732709328892 0.422779007421534 0.012104034437945
C10 C 0.562630415502990 0.410163785005763 0.071080142573667
H11 H 0.545116400281733 0.458352919822469 0.128509480109676
H12 H 0.479432278861710 0.409693241123111 -0.019091314789802
C11 C 0.567611821160201 0.337682515696560 0.144983670532280
H13 H 0.563216572935186 0.290852398235389 0.078290841667926
H14 H 0.663434874197493 0.333210660255954 0.222976922274127
N3 N 0.446519086083964 0.329363856422285 0.208374718156386
H15 H 0.351230788807323 0.346423971513253 0.141275291490955
C12 C 0.465264262713392 0.375766712132031 0.328964785335573
H16 H 0.565916598826827 0.359178383738354 0.392563093359182
H17 H 0.471560402620794 0.434184253104506 0.303163517172226
C13 C 0.345939746532452 0.362719046644255 0.395300680804381
H18 H 0.366782110940306 0.393744143050985 0.487350468136585
H19 H 0.246047582977219 0.381662921908149 0.331791343418342
O2 O 0.334973168581333 0.286551185097488 0.427100967659884
C14 C 0.309161815560609 0.242815423181244 0.310687601050723
H20 H 0.209226123633232 0.259734525498325 0.244570911578725
H21 H 0.299500259213691 0.185446658321085 0.339817924906638
C15 C 0.427688500114831 0.249960092106452 0.241251267724244
H22 H 0.527636992216253 0.230501460189816 0.302486639848806
H23 H 0.404661374082972 0.218888625114747 0.149853458280747
Cl1 Cl 0.170409010025435 0.374319598098030 0.026787588075446
Cl2 Cl 0.529385649764700 0.567595368349538 0.275631213858465
#END
