# Supplementary material for: Validation of molecular crystal structures from powder diffraction data with dispersion-corrected density functional theory (DFT-D)
Source: Acta Crystallogr B Struct Sci Cryst Eng Mater. 2014 Dec 1;70(Pt 6):1020–32. doi: 10.1107/S2052520614022902 (PMC4468513; doi:10.1107/S2052520614022902)
Supplement: Supplementary file 3 [file b-70-01020-sup3.zip › EnergyMinimisedCifs/MEYCEA01_mi_ucf.cif]

data_MEYCEA01_mi_ucf
_symmetry_cell_setting monoclinic
_symmetry_space_group_name_H-M 'P 2_1/c'
_symmetry_Int_Tables_number 14
loop_
_symmetry_equiv_pos_site_id
_symmetry_equiv_pos_as_xyz
1 x,y,z
2 -x,y+1/2,-z+1/2
3 -x,-y,-z
4 x,-y+1/2,z+1/2
_cell_length_a 14.231974324012349
_cell_length_b 16.699230750819559
_cell_length_c 7.881689740123407
_cell_angle_alpha 90.000000000000000
_cell_angle_beta 92.015660391545524
_cell_angle_gamma 90.000000000000000
loop_
_atom_site_label
_atom_site_type_symbol
_atom_site_fract_x
_atom_site_fract_y
_atom_site_fract_z
N1 N 0.744813386104811 0.614431005217878 0.478274489360247
H1 H 0.762580802722832 0.553965451377744 0.460039209449718
C1 C 0.665232500068465 0.637925343167197 0.551752861254893
N2 N 0.662615513813339 0.718730181477379 0.557745242487205
H2 H 0.610373869391198 0.755680984221818 0.608898357888518
C2 C 0.772978978246143 0.826632873265378 0.456981042312566
H3 H 0.732156452313716 0.878225537198609 0.495163665123095
C3 C 0.859238164080053 0.835965111500441 0.378255066950150
C4 C 0.912776380654009 0.768831681594015 0.330150374479899
H4 H 0.979098402513381 0.776776880973941 0.268025207301091
C5 C 0.881460439385400 0.691087855375899 0.357470315403443
H5 H 0.922646767850685 0.640203163387110 0.317308512376926
C6 C 0.795769322845493 0.681673275120474 0.434475044745451
C7 C 0.742734446292395 0.748595320305477 0.483922434410175
O1 O 0.887449298664953 0.913155331868925 0.350993903520339
C8 C 0.974395903727740 0.923485621777288 0.264107880334692
H6 H 0.968710130737157 0.893657598392266 0.139390525116801
H7 H 1.031961657192468 0.894234143011436 0.338237555208351
C9 C 0.993763948888160 1.011640143920402 0.243569357443305
H8 H 1.060631634193078 1.016410787276391 0.178823706394722
H9 H 1.001485084727274 1.041926992477787 0.366928462284660
H10 H 0.938243756954601 1.040975745865530 0.165757852755421
S1 S 0.589923321236515 0.566571721152104 0.627910986291029
C10 C 0.482561621704159 0.621961861314117 0.665946209811624
H11 H 0.499478876280249 0.684791936150808 0.695480497277472
H12 H 0.437247666592645 0.618859629574968 0.550316303828492
C11 C 0.441002320118918 0.579780958159549 0.817839219943014
H13 H 0.433774578797484 0.514882935329483 0.794939497697039
H14 H 0.486010754911223 0.589830483558094 0.932263316646843
N3 N 0.344688019744120 0.609209343303250 0.858303084347912
H15 H 0.297555365174027 0.592142435237495 0.755515182502472
C12 C 0.337222748070451 0.698607998780385 0.878365074532983
H16 H 0.390385456523082 0.716088821000724 0.975950970594235
H17 H 0.353492118480892 0.727402127042457 0.757958524525691
C13 C 0.237938508251554 0.720179547435604 0.927529279308443
H18 H 0.233008167271532 0.785091452554323 0.947411266262550
H19 H 0.187171781181433 0.703423957152443 0.824187874181254
O2 O 0.213788467623997 0.682231835922086 1.083193842153111
C14 C 0.217301865218756 0.597092624333088 1.065867600131078
H20 H 0.163831288380333 0.576632252830817 0.970280324152974
H21 H 0.201025297210363 0.571447047921832 1.189577200191099
C15 C 0.314331126922711 0.568920699465820 1.018251182343056
H22 H 0.367444058627546 0.584164116617592 1.117718872442197
H23 H 0.315101093410651 0.504051766344928 0.995855825506823
Cl1 Cl 0.216241143567286 0.564720641637688 0.556246513769081
Cl2 Cl 0.527964000078823 0.840625763937099 0.704596926403359
#END
