# Supplementary material for: Validation of molecular crystal structures from powder diffraction data with dispersion-corrected density functional theory (DFT-D)
Source: Acta Crystallogr B Struct Sci Cryst Eng Mater. 2014 Dec 1;70(Pt 6):1020–32. doi: 10.1107/S2052520614022902 (PMC4468513; doi:10.1107/S2052520614022902)
Supplement: Supplementary file 3 [file b-70-01020-sup3.zip › EnergyMinimisedCifs/MEYGII_mi_ucf.cif]

data_MEYGII_mi_ucf
_symmetry_cell_setting triclinic
_symmetry_space_group_name_H-M 'P -1'
_symmetry_Int_Tables_number 2
loop_
_symmetry_equiv_pos_site_id
_symmetry_equiv_pos_as_xyz
1 x,y,z
2 -x,-y,-z
_cell_length_a 8.402639135131643
_cell_length_b 8.566359087370277
_cell_length_c 8.233053132424793
_cell_angle_alpha 92.911764159950678
_cell_angle_beta 111.421997200891866
_cell_angle_gamma 116.796234666201784
loop_
_atom_site_label
_atom_site_type_symbol
_atom_site_fract_x
_atom_site_fract_y
_atom_site_fract_z
P1 P -0.211165274172126 0.637115218985911 0.424204066844234
P2 P -0.161479351943319 0.788531440671820 0.098066408580464
O1 O -0.140995441002126 0.497317090447423 0.179335865219049
H1 H -0.060158197103095 0.453931854703608 0.264935385139814
O2 O -0.110883842384638 0.579651334446777 0.579810882213864
O3 O -0.199482835725080 0.820934857666113 0.488278017169106
H2 H -0.089572732362201 0.896189684426150 0.616162096009252
O4 O -0.435849450373861 0.501402264122327 0.307693017931178
H3 H -0.496352360484885 0.424340172556537 0.175922126307362
O5 O -0.386492057770114 0.700550230184256 0.007929261590005
O6 O -0.052415005126780 0.991261728368708 0.189182324031549
O7 O -0.087145282699170 0.749767518049659 -0.041644527125687
H4 H -0.027113494094675 0.853932988326269 -0.095299852662687
N1 N 0.266504345902481 0.830280374006383 0.304006759228248
N2 N 0.431210011141775 0.809274204593236 0.162211064175474
H5 H 0.491889799047883 0.756496295966296 0.099562480050513
C1 C -0.085158528667347 0.672570445374235 0.271758155335907
C2 C 0.138885721500195 0.784200522133626 0.397094110510543
H6 H 0.177304542310048 0.910983818221229 0.479858723632951
H7 H 0.174667673355957 0.702858457674218 0.486711687239013
C3 C 0.302649852919909 0.714938417435698 0.227030292253315
H8 H 0.240720364075618 0.571905429726089 0.221711090753077
C4 C 0.478998278396087 0.987793695543816 0.197339183958139
H9 H 0.584937569450181 1.090255199940580 0.160932967447477
C5 C 0.374379880275742 1.001705561479620 0.285633627986222
H10 H 0.368823002203089 1.116707511170707 0.338280831581506
#END
