# Supplementary material for: Validation of molecular crystal structures from powder diffraction data with dispersion-corrected density functional theory (DFT-D)
Source: Acta Crystallogr B Struct Sci Cryst Eng Mater. 2014 Dec 1;70(Pt 6):1020–32. doi: 10.1107/S2052520614022902 (PMC4468513; doi:10.1107/S2052520614022902)
Supplement: Supplementary file 3 [file b-70-01020-sup3.zip › EnergyMinimisedCifs/MEYGII01_mi_ucf.cif]

data_MEYGII01_mi_ucf
_symmetry_cell_setting monoclinic
_symmetry_space_group_name_H-M 'P 2_1/c'
_symmetry_Int_Tables_number 14
loop_
_symmetry_equiv_pos_site_id
_symmetry_equiv_pos_as_xyz
1 x,y,z
2 -x,y+1/2,-z+1/2
3 -x,-y,-z
4 x,-y+1/2,z+1/2
_cell_length_a 6.789018566813821
_cell_length_b 10.626599317952605
_cell_length_c 13.895105164776950
_cell_angle_alpha 90.000000000000000
_cell_angle_beta 96.169036444215919
_cell_angle_gamma 90.000000000000000
loop_
_atom_site_label
_atom_site_type_symbol
_atom_site_fract_x
_atom_site_fract_y
_atom_site_fract_z
P1 P 0.489196560616889 0.206341062375720 0.414245704340231
P2 P 0.324078879419537 -0.043202030800017 0.321332049589834
O1 O 0.429723488477093 0.151794381071746 0.222840270820864
H1 H 0.445891879338162 0.243380067883922 0.211367064246525
O2 O 0.680572597950871 0.134124051497274 0.439284132941790
O3 O 0.347819416386094 0.204684760989539 0.497447704284618
H2 H 0.399171196495767 0.156195599204754 0.559455281655141
O4 O 0.518202385812419 0.342916923649827 0.383079323706457
O5 O 0.178201146490293 -0.065556763167002 0.398295590141586
H3 H 0.240320766166301 -0.095680415235603 0.469637578799107
O6 O 0.527754611421124 -0.102551679617356 0.342601429947795
O7 O 0.218792166604306 -0.093575876847972 0.222639070623287
H4 H 0.322052578111923 -0.121441114896730 0.175986937018552
N1 N -0.007226205755305 0.138718320204533 0.220586065420644
N2 N -0.234804833040788 0.023373328011234 0.143176660946121
H5 H -0.351970798523631 -0.040722727875678 0.129917333554694
C1 C 0.336603250244085 0.131147957106697 0.308548645731142
C2 C 0.125874657246916 0.189904592208111 0.300695600109889
H6 H 0.056585033939632 0.175125961881076 0.367474150810161
H7 H 0.137350196934631 0.291545126989693 0.288661724617358
C3 C -0.154401491135088 0.056864824488717 0.231316358924244
H8 H -0.201695532407043 0.026398670746103 0.299759072948585
C4 C -0.139178634221565 0.084706638518652 0.074222784842871
H9 H -0.184237562274507 0.073607770671282 -0.002375342784599
C5 C 0.005015068643792 0.157643144573139 0.122699409575518
H10 H 0.112799318671630 0.219775739804340 0.095916554892003
#END
