# Supplementary material for: Validation of molecular crystal structures from powder diffraction data with dispersion-corrected density functional theory (DFT-D)
Source: Acta Crystallogr B Struct Sci Cryst Eng Mater. 2014 Dec 1;70(Pt 6):1020–32. doi: 10.1107/S2052520614022902 (PMC4468513; doi:10.1107/S2052520614022902)
Supplement: Supplementary file 3 [file b-70-01020-sup3.zip › EnergyMinimisedCifs/MIHYOT_mi_ucf.cif]

data_MIHYOT_mi_ucf
_symmetry_space_group_name_H-M    'P21/C'
_symmetry_Int_Tables_number       14
_symmetry_cell_setting            monoclinic
loop_
_symmetry_equiv_pos_as_xyz
  x,y,z
  -x,y+1/2,-z+1/2
  -x,-y,-z
  x,-y+1/2,z+1/2
_cell_length_a                    18.8857
_cell_length_b                    9.3346
_cell_length_c                    9.3846
_cell_angle_alpha                 90.0000
_cell_angle_beta                  90.6983
_cell_angle_gamma                 90.0000
loop_
_atom_site_label
_atom_site_type_symbol
_atom_site_fract_x
_atom_site_fract_y
_atom_site_fract_z
_atom_site_U_iso_or_equiv
_atom_site_adp_type
_atom_site_occupancy
N1     N     0.01885   0.65156  -0.14895   0.01267  Uiso   1.00
C2     C     0.16841   0.66361   0.09469   0.01267  Uiso   1.00
N3     N     0.41051   0.51738   0.03413   0.01267  Uiso   1.00
N4     N     0.33979   0.51560  -0.00707   0.01267  Uiso   1.00
C5     C     0.43645   0.54700   0.16684   0.01267  Uiso   1.00
C6     C     0.22076   0.58833   0.02015   0.01267  Uiso   1.00
O7     O    -0.28978   0.91425  -0.01080   0.01267  Uiso   1.00
C8     C    -0.00801   0.72733  -0.04033   0.01267  Uiso   1.00
O9     O     0.50173   0.54790   0.19290   0.01267  Uiso   1.00
C10    C     0.10189   0.67660   0.02982   0.01267  Uiso   1.00
N11    N     0.04014   0.74543   0.06883   0.01267  Uiso   1.00
C12    C    -0.13220   0.71135  -0.11769   0.01267  Uiso   1.00
C13    C     0.20442   0.52674  -0.11466   0.01267  Uiso   1.00
C14    C     0.29352   0.57754   0.07555   0.01267  Uiso   1.00
C15    C    -0.09986   0.89725   0.04925   0.01267  Uiso   1.00
C16    C     0.31657   0.64991   0.21218   0.01267  Uiso   1.00
C17    C     0.38072   0.57185   0.27644   0.01267  Uiso   1.00
C18    C     0.13875   0.54054  -0.17889   0.01267  Uiso   1.00
C19    C     0.08696   0.61760  -0.10627   0.01267  Uiso   1.00
C20    C    -0.08004   0.78068  -0.03612   0.01267  Uiso   1.00
C21    C    -0.20241   0.75412  -0.11441   0.01267  Uiso   1.00
C22    C    -0.22193   0.86779  -0.02619   0.01267  Uiso   1.00
C23    C     0.33377   0.80620   0.17765   0.01267  Uiso   1.00
C24    C    -0.16999   0.94053   0.05397   0.01267  Uiso   1.00
C25    C    -0.34385   0.85139  -0.10025   0.01267  Uiso   1.00
H26    H     0.12745   0.49294  -0.28265   0.01520  Uiso   1.00
H27    H     0.24572   0.46694  -0.16808   0.01520  Uiso   1.00
H28    H     0.17944   0.71485   0.19686   0.01520  Uiso   1.00
H29    H    -0.06008   0.95359   0.11315   0.01520  Uiso   1.00
H30    H    -0.18568   1.03049   0.12049   0.01520  Uiso   1.00
H31    H    -0.24173   0.69657  -0.17764   0.01520  Uiso   1.00
H32    H    -0.11719   0.61968  -0.18171   0.01520  Uiso   1.00
H33    H    -0.39315   0.90683  -0.07435   0.01520  Uiso   1.00
H34    H    -0.34880   0.73625  -0.07784   0.01520  Uiso   1.00
H35    H    -0.33253   0.86915  -0.21377   0.01520  Uiso   1.00
H36    H     0.27387   0.64669   0.29054   0.01520  Uiso   1.00
H37    H     0.36468   0.46627   0.31752   0.01520  Uiso   1.00
H38    H     0.40397   0.63216   0.36576   0.01520  Uiso   1.00
H39    H     0.34782   0.86522   0.27512   0.01520  Uiso   1.00
H40    H     0.28826   0.85897   0.12681   0.01520  Uiso   1.00
H41    H     0.37858   0.81229   0.10395   0.01520  Uiso   1.00
H42    H     0.44477   0.48940  -0.04900   0.01520  Uiso   1.00
H43    H     0.02805   0.78942   0.16906   0.01520  Uiso   1.00
loop_
_geom_bond_atom_site_label_1
_geom_bond_atom_site_label_2
_geom_bond_distance
_geom_bond_site_symmetry_2
_ccdc_geom_bond_type
N1     C8      1.345   .     A
N1     C19     1.380   .     A
C2     C6      1.406   .     A
C2     C10     1.395   .     A
C2     H28     1.089   .     S
N3     N4      1.386   .     S
N3     C5      1.361   .     S
N3     H42     1.053   .     S
N4     C14     1.310   .     D
C5     O9      1.254   .     D
C5     C17     1.499   .     S
C6     C14     1.467   .     S
C6     C13     1.420   .     A
O7     C22     1.362   .     S
O7     C25     1.439   .     S
C8     N11     1.372   .     A
C8     C20     1.450   .     S
C10    N11     1.385   .     A
C10    C19     1.416   .     A
N11    H43     1.054   .     S
C12    C20     1.399   .     A
C12    C21     1.385   .     A
C12    H32     1.085   .     S
C13    C18     1.378   .     A
C13    H27     1.087   .     S
C14    C16     1.509   .     S
C15    C24     1.386   .     A
C15    C20     1.405   .     A
C15    H29     1.091   .     S
C16    C23     1.530   .     S
C16    C17     1.531   .     S
C16    H36     1.098   .     S
C17    H37     1.102   .     S
C17    H38     1.097   .     S
C18    C19     1.398   .     A
C18    H26     1.089   .     S
C21    C22     1.398   .     A
C21    H31     1.087   .     S
C22    C24     1.404   .     A
C23    H39     1.098   .     S
C23    H40     1.095   .     S
C23    H41     1.101   .     S
C24    H30     1.090   .     S
C25    H33     1.095   .     S
C25    H34     1.099   .     S
C25    H35     1.102   .     S
