# Supplementary material for: Validation of molecular crystal structures from powder diffraction data with dispersion-corrected density functional theory (DFT-D)
Source: Acta Crystallogr B Struct Sci Cryst Eng Mater. 2014 Dec 1;70(Pt 6):1020–32. doi: 10.1107/S2052520614022902 (PMC4468513; doi:10.1107/S2052520614022902)
Supplement: Supplementary file 3 [file b-70-01020-sup3.zip › EnergyMinimisedCifs/MYINOL03_mi_ucf.cif]

data_bi5002_7-C_mi_ucf
_symmetry_cell_setting orthorhombic
_symmetry_space_group_name_H-M 'P c a 2_1'
_symmetry_Int_Tables_number 29
loop_
_symmetry_equiv_pos_site_id
_symmetry_equiv_pos_as_xyz
1 -x,-y,z+1/2
2 -x+1/2,y,z+1/2
3 x,y,z
4 x+1/2,-y,z
_cell_length_a 11.658353717287731
_cell_length_b 7.032180838943789
_cell_length_c 8.578191277041183
_cell_angle_alpha 90.000000000000000
_cell_angle_beta 90.000000000000000
_cell_angle_gamma 90.000000000000000
loop_
_atom_site_label
_atom_site_type_symbol
_atom_site_fract_x
_atom_site_fract_y
_atom_site_fract_z
C1 C -0.006032689102895 0.913937585158820 0.352791231231489
H1' H -0.046117760731463 0.884908172172333 0.238400897255429
O1 O -0.055317256350707 1.080555577157925 0.419788482824029
H1 H -0.118255403575069 1.128058111199863 0.349173597693906
C2 C 0.122152017296413 0.944716911864751 0.323971561317384
H2' H 0.131921288585642 1.065303201374100 0.243361232266364
O2 O 0.176579526737033 0.994161788029184 0.469499021046735
H2 H 0.239969282952363 1.085725989319213 0.454815898148889
C3 C 0.174357646191872 0.766624742363451 0.249539960683413
H3' H 0.131146566559337 0.744141550291246 0.137099155224078
O3 O 0.294893826293400 0.790490174683131 0.222217347603087
H3 H 0.304767532092234 0.863280283527748 0.122444671845398
C4 C 0.155922072723968 0.589728823401186 0.348886336831857
H4' H 0.206529507487951 0.601088602554387 0.457028113822736
O4 O 0.194480961168399 0.423705595279182 0.265203143645473
H4 H 0.262532635531168 0.374894692281432 0.321456533646077
C5 C 0.029681803367094 0.560602608330203 0.395723168795407
H5' H -0.018008622301506 0.515925022806001 0.290684951599491
O5 O 0.022615197661332 0.420178560721278 0.515067084855922
H5 H 0.011480523702315 0.292815846918288 0.467761596774723
C6 C -0.026740937107605 0.742251164932852 0.458637011284659
H6' H 0.008307424526032 0.772232916458568 0.575448687595164
O6 O -0.149473948580747 0.716466963600526 0.474449621524929
H6 H -0.164963055265728 0.649861761429588 0.575470692483360
#END
