# Supplementary material for: Validation of molecular crystal structures from powder diffraction data with dispersion-corrected density functional theory (DFT-D)
Source: Acta Crystallogr B Struct Sci Cryst Eng Mater. 2014 Dec 1;70(Pt 6):1020–32. doi: 10.1107/S2052520614022902 (PMC4468513; doi:10.1107/S2052520614022902)
Supplement: Supplementary file 3 [file b-70-01020-sup3.zip › EnergyMinimisedCifs/NTRGUA01_mi_ucf.cif]

data_NTRGUA01_mi_ucf
_symmetry_cell_setting orthorhombic
_symmetry_space_group_name_H-M 'F d d 2'
_symmetry_Int_Tables_number 43
loop_
_symmetry_equiv_pos_site_id
_symmetry_equiv_pos_as_xyz
1 x,y,z
2 x,y+1/2,z+1/2
3 x+1/2,y,z+1/2
4 x+1/2,y+1/2,z
5 -x+1/4,y+1/4,z+1/4
6 -x+1/4,y+3/4,z+3/4
7 -x+3/4,y+1/4,z+3/4
8 -x+3/4,y+3/4,z+1/4
9 x+1/4,-y+1/4,z+1/4
10 x+1/4,-y+3/4,z+3/4
11 x+3/4,-y+1/4,z+3/4
12 x+3/4,-y+3/4,z+1/4
13 -x+1/2,-y,z+1/2
14 -x+1/2,-y+1/2,z
15 -x,-y,z
16 -x,-y+1/2,z+1/2
_cell_length_a 17.301032693071658
_cell_length_b 24.975074426322738
_cell_length_c 3.665533333293227
_cell_angle_alpha 90.000000000000000
_cell_angle_beta 90.000000000000000
_cell_angle_gamma 90.000000000000000
loop_
_atom_site_label
_atom_site_type_symbol
_atom_site_fract_x
_atom_site_fract_y
_atom_site_fract_z
C1 C 0.199585865200272 0.118795717282888 0.151286657283314
N1 N 0.259600265941290 0.093677773641857 0.000508668609339
N2 N 0.196949906294954 0.172137424287405 0.144057600013044
N3 N 0.137697350532738 0.095865751810160 0.327694471814833
N4 N 0.130604501855827 0.042769864670303 0.340842103017599
O1 O 0.176504471964856 0.010189212242767 0.186215908614307
O2 O 0.073411303112865 0.025344346765814 0.516044159037094
H1 H 0.259820766675220 0.052928763750897 -0.006864243879455
H2 H 0.302207209008307 0.115120302625693 -0.129393710150440
H3 H 0.238226009781280 0.193040096049345 0.003746729552128
H4 H 0.151753839103084 0.192522148937813 0.254261656088237
#END
