# Supplementary material for: Validation of molecular crystal structures from powder diffraction data with dispersion-corrected density functional theory (DFT-D)
Source: Acta Crystallogr B Struct Sci Cryst Eng Mater. 2014 Dec 1;70(Pt 6):1020–32. doi: 10.1107/S2052520614022902 (PMC4468513; doi:10.1107/S2052520614022902)
Supplement: Supplementary file 3 [file b-70-01020-sup3.zip › EnergyMinimisedCifs/OQUPIA_mi_ucf.cif]

data_OQUPIA_mi_ucf
_symmetry_cell_setting monoclinic
_symmetry_space_group_name_H-M 'P 2_1/n'
_symmetry_Int_Tables_number 14
loop_
_symmetry_equiv_pos_site_id
_symmetry_equiv_pos_as_xyz
1 x,y,z
2 -x+1/2,y+1/2,-z+1/2
3 -x,-y,-z
4 x-1/2,-y-1/2,z-1/2
_cell_length_a 12.676985952492657
_cell_length_b 5.297428235077872
_cell_length_c 14.171559164170397
_cell_angle_alpha 90.000000000000000
_cell_angle_beta 109.575534552386557
_cell_angle_gamma 90.000000000000000
loop_
_atom_site_label
_atom_site_type_symbol
_atom_site_fract_x
_atom_site_fract_y
_atom_site_fract_z
C1 C -0.161148079327463 0.977052238243352 0.230739141055876
C2 C -0.116957391314207 0.980131001086841 0.335445747366288
C3 C -0.030551686147858 0.815689836751728 0.385354794758850
C4 C 0.013346955117214 0.648441055757924 0.331121157188945
C5 C -0.033008710956138 0.642625356672951 0.226161610975005
C6 C -0.119824778064084 0.806257063162957 0.176490127019822
C7 C 0.110778478141575 0.490407134256800 0.387631293199579
C8 C 0.269301596832878 0.128896463338792 0.411458346321438
C9 C 0.370637216316479 0.298331006457585 0.452278442078779
O1 O 0.162403215933256 0.516297275829147 0.477869234305848
O2 O 0.446075758640534 0.239638264705249 0.531454257208767
O3 O 0.373969721798451 0.497473205808189 0.398115974762763
S1 S 0.150583288810750 0.258244903322673 0.314730618999305
H1 H -0.228586663550031 1.105576246205657 0.191132588538280
H2 H -0.149989283051005 1.112260016021226 0.377667621253099
H3 H 0.004495682823295 0.812695395887418 0.466734544341652
H4 H -0.002141500856592 0.511415557692898 0.182185137403122
H5 H -0.155992784031682 0.802169308291326 0.095078689757327
H6 H 0.244764949143352 0.062672004094849 0.474504482446667
H7 H 0.294647818290181 -0.037647601186223 0.377634206350255
H8 H 0.448363323633615 0.596526311726728 0.428609823677681
#END
