# Supplementary material for: Validation of molecular crystal structures from powder diffraction data with dispersion-corrected density functional theory (DFT-D)
Source: Acta Crystallogr B Struct Sci Cryst Eng Mater. 2014 Dec 1;70(Pt 6):1020–32. doi: 10.1107/S2052520614022902 (PMC4468513; doi:10.1107/S2052520614022902)
Supplement: Supplementary file 3 [file b-70-01020-sup3.zip › EnergyMinimisedCifs/OQUPOG_mi_ucf.cif]

data_OQUPOG_mi_ucf
_symmetry_cell_setting triclinic
_symmetry_space_group_name_H-M 'P -1'
_symmetry_Int_Tables_number 2
loop_
_symmetry_equiv_pos_site_id
_symmetry_equiv_pos_as_xyz
1 x,y,z
2 -x,-y,-z
_cell_length_a 6.465032696488206
_cell_length_b 8.481069488638594
_cell_length_c 12.863405161066231
_cell_angle_alpha 85.211392746814738
_cell_angle_beta 81.004654739276162
_cell_angle_gamma 69.617638989604032
loop_
_atom_site_label
_atom_site_type_symbol
_atom_site_fract_x
_atom_site_fract_y
_atom_site_fract_z
S1 S -0.390060225945223 0.258944942450786 0.126817967811046
C1 C 0.207717545689972 0.364924163897609 -0.182448502684547
C2 C 0.337234778428604 0.238704272312180 -0.118934239064205
C3 C 0.236015739439018 0.180854974081189 -0.027567347060861
C4 C 0.004202402364902 0.247155888479053 0.000931036258936
C5 C -0.125010447881152 0.372641534155411 -0.063654907475496
C6 C -0.023164148748287 0.431666452558510 -0.154510513025378
C7 C -0.091374861351337 0.182845320214008 0.100994225825410
C8 C -0.426037232517202 0.155474908509800 0.253053871941246
C9 C -0.382609585420455 0.241537288413005 0.341132092346483
C10 C -0.029503836044310 0.260144813560030 0.475578349279491
C11 C -0.304489426519913 0.179558019903700 0.590148440983270
C12 C -0.015813611857992 0.304089143855380 0.584965730166592
C13 C -0.183386560616432 0.241799578569073 0.659688567238378
N1 N -0.193903097319604 0.185316442425868 0.487649475014217
O1 O 0.022324690494021 0.084119320348611 0.162560343614390
O2 O -0.452522073140509 0.389578414191088 0.359671123727534
O3 O -0.243857480255831 0.119014500255183 0.403621199764310
O4 O 0.074542215671533 0.282085019216933 0.391003352240878
O5 O -0.463317509025329 0.131209239750140 0.612569633492101
H1 H 0.285792489181189 0.412159474186389 -0.253561485662512
H2 H 0.517355477243691 0.185514139806822 -0.140615563686721
H3 H 0.333449157432520 0.084806018269305 0.024034691046635
H4 H -0.305064913423145 0.427207885361446 -0.042637536383848
H5 H -0.122739195866278 0.530966683352341 -0.203959805017040
H6 H -0.322931722620803 0.022250940083108 0.250082054084992
H7 H -0.602219141956836 0.164972380323898 0.268456858994774
H8 H 0.157339121819028 0.245205533410583 0.600538111644068
H9 H -0.058594442707665 0.441267243348775 0.587362376098318
H10 H -0.305339614140281 0.341764728127940 0.708340330910685
H11 H -0.103248052859113 0.136447872544215 0.712196113821661
#END
