# Supplementary material for: Validation of molecular crystal structures from powder diffraction data with dispersion-corrected density functional theory (DFT-D)
Source: Acta Crystallogr B Struct Sci Cryst Eng Mater. 2014 Dec 1;70(Pt 6):1020–32. doi: 10.1107/S2052520614022902 (PMC4468513; doi:10.1107/S2052520614022902)
Supplement: Supplementary file 3 [file b-70-01020-sup3.zip › EnergyMinimisedCifs/OXACDH31_mi_ucf.cif]

data_OXACDH31_mi_ucf
_symmetry_cell_setting monoclinic
_symmetry_space_group_name_H-M 'P 2_1/n'
_symmetry_Int_Tables_number 14
loop_
_symmetry_equiv_pos_site_id
_symmetry_equiv_pos_as_xyz
1 x,y,z
2 -x+1/2,y+1/2,-z+1/2
3 -x,-y,-z
4 x+1/2,-y+1/2,z+1/2
_cell_length_a 5.827831170397112
_cell_length_b 3.640020022554588
_cell_length_c 11.596096239247746
_cell_angle_alpha 90.000000000000000
_cell_angle_beta 104.087540691938187
_cell_angle_gamma 90.000000000000000
loop_
_atom_site_label
_atom_site_type_symbol
_atom_site_fract_x
_atom_site_fract_y
_atom_site_fract_z
C1 C -0.045923734227865 0.055972065841083 0.055068714341067
O1 O 0.078182172813339 -0.047875304105602 0.154798025758308
O2 O -0.236282095861661 0.240434234034068 0.035884922936217
D1 D 0.008250631076167 0.038947876005926 0.254935355553895
O3 O -0.456795204526350 -0.376274980839118 0.163929251993386
D2 D -0.598403949804681 -0.306615127254065 0.096970253143949
D3 D -0.358904450002696 -0.558538376865744 0.129813882528266
#END
