# Supplementary material for: Validation of molecular crystal structures from powder diffraction data with dispersion-corrected density functional theory (DFT-D)
Source: Acta Crystallogr B Struct Sci Cryst Eng Mater. 2014 Dec 1;70(Pt 6):1020–32. doi: 10.1107/S2052520614022902 (PMC4468513; doi:10.1107/S2052520614022902)
Supplement: Supplementary file 3 [file b-70-01020-sup3.zip › EnergyMinimisedCifs/OXACDH32_mi_ucf.cif]

data_OXACDH32_mi_ucf
_symmetry_cell_setting monoclinic
_symmetry_space_group_name_H-M 'P 2_1/n'
_symmetry_Int_Tables_number 14
loop_
_symmetry_equiv_pos_site_id
_symmetry_equiv_pos_as_xyz
1 x,y,z
2 -x+1/2,y+1/2,-z+1/2
3 -x,-y,-z
4 x+1/2,-y+1/2,z+1/2
_cell_length_a 5.831046049466893
_cell_length_b 3.631899289755659
_cell_length_c 11.595671158203130
_cell_angle_alpha 90.000000000000000
_cell_angle_beta 104.129534722996311
_cell_angle_gamma 90.000000000000000
loop_
_atom_site_label
_atom_site_type_symbol
_atom_site_fract_x
_atom_site_fract_y
_atom_site_fract_z
C1 C -0.045821164885474 0.055994092906388 0.055086429010415
O1 O 0.078484342725125 -0.047841911119671 0.154834701196914
O2 O -0.236221286479057 0.240562300466189 0.035907791654301
D1 D 0.008357316641976 0.038835256024921 0.254971474435369
O3 O -0.043192544291769 0.123796478756596 0.336026841566998
D2 D 0.098418135931751 0.193338729581281 0.403063794522132
D3 D -0.141170832004670 -0.058736283447403 0.370081790098425
#END
