# Supplementary material for: Validation of molecular crystal structures from powder diffraction data with dispersion-corrected density functional theory (DFT-D)
Source: Acta Crystallogr B Struct Sci Cryst Eng Mater. 2014 Dec 1;70(Pt 6):1020–32. doi: 10.1107/S2052520614022902 (PMC4468513; doi:10.1107/S2052520614022902)
Supplement: Supplementary file 3 [file b-70-01020-sup3.zip › EnergyMinimisedCifs/OXACDH33_mi_ucf.cif]

data_OXACDH33_mi_ucf
_symmetry_cell_setting monoclinic
_symmetry_space_group_name_H-M 'P 2_1/n'
_symmetry_Int_Tables_number 14
loop_
_symmetry_equiv_pos_site_id
_symmetry_equiv_pos_as_xyz
1 x,y,z
2 -x+1/2,y+1/2,-z+1/2
3 -x,-y,-z
4 x+1/2,-y+1/2,z+1/2
_cell_length_a 5.825383418570548
_cell_length_b 3.642971099663030
_cell_length_c 11.595597201922899
_cell_angle_alpha 90.000000000000000
_cell_angle_beta 104.105562478805197
_cell_angle_gamma 90.000000000000000
loop_
_atom_site_label
_atom_site_type_symbol
_atom_site_fract_x
_atom_site_fract_y
_atom_site_fract_z
C1 C -0.045842414214410 0.056183025934272 0.055081269979660
O1 O 0.078412854690051 -0.047408740202155 0.154838010373864
O2 O -0.236205168969900 0.240687482535705 0.035890311039142
D1 D 0.008315311141339 0.039285524399964 0.254943500928689
O3 O -0.043358916878259 0.123937947273048 0.336030621261827
D2 D 0.098297416537502 0.193447906048648 0.403050775969178
D3 D -0.141259524668006 -0.058307839803375 0.370097781203475
#END
