# Supplementary material for: Validation of molecular crystal structures from powder diffraction data with dispersion-corrected density functional theory (DFT-D)
Source: Acta Crystallogr B Struct Sci Cryst Eng Mater. 2014 Dec 1;70(Pt 6):1020–32. doi: 10.1107/S2052520614022902 (PMC4468513; doi:10.1107/S2052520614022902)
Supplement: Supplementary file 3 [file b-70-01020-sup3.zip › EnergyMinimisedCifs/PBUPEA01_mi_ucf.cif]

data_PBUPEA01_mi_ucf
_symmetry_cell_setting orthorhombic
_symmetry_space_group_name_H-M 'P 2_1 2_1 2_1'
_symmetry_Int_Tables_number 19
loop_
_symmetry_equiv_pos_site_id
_symmetry_equiv_pos_as_xyz
1 x,y,z
2 -x+1/2,-y,z+1/2
3 x+1/2,-y+1/2,-z
4 -x,y+1/2,-z+1/2
_cell_length_a 6.057692383980286
_cell_length_b 16.645368018305437
_cell_length_c 16.636520551159197
_cell_angle_alpha 90.000000000000000
_cell_angle_beta 90.000000000000000
_cell_angle_gamma 90.000000000000000
loop_
_atom_site_label
_atom_site_type_symbol
_atom_site_fract_x
_atom_site_fract_y
_atom_site_fract_z
O1 O 0.055371930694373 0.711646453891791 0.089969331110643
O2 O 0.353909081391890 0.636982765460358 0.119206157218895
C1 C 0.148291868449282 0.649140414700385 0.119997610646103
C2 C -0.000669847298335 0.582943915844879 0.155702082583653
C3 C 0.098935093370786 0.547574220415147 0.232825281791226
C4 C 0.120620209860753 0.610253120527446 0.299348170323643
C5 C -0.038321599598271 0.521415826260633 0.089636709388356
C6 C 0.124448100614560 0.465033465757299 0.069267588286950
C7 C 0.090123243857980 0.410924337174813 0.006456989554928
C8 C -0.105699536561596 0.412771224940901 -0.037796049772532
C9 C -0.269089262150859 0.468320532352459 -0.017557928019190
C10 C -0.236116409929080 0.521896032263751 0.045868183996236
H2 H -0.160963075177326 0.610491487327797 0.169910942849318
H3A H -0.006721276053198 0.497683963575623 0.252801439562371
H3B H 0.261864178743792 0.522071547408749 0.219232121192147
H4A H -0.041414065989133 0.635030635343781 0.315580524858719
H4B H 0.226897023369570 0.660312779605006 0.280665670093512
H4C H 0.193830896060574 0.584335802023771 0.353771575455382
H6 H 0.279542773727837 0.463477428730160 0.102254247493932
H7 H 0.218179042642285 0.367426242121951 -0.008433969867706
H8 H -0.129901839828330 0.371266819084758 -0.087629292093750
H9 H -0.423874240360884 0.469651894520999 -0.050821677427525
H10 H -0.367098879342855 0.563529053026163 0.062739277099809
N1 N 0.623312007785934 0.756148740086242 0.071926267420707
C11 C 0.756091898674835 0.894713351137583 0.094534384436910
C12 C 0.573585980065864 0.834229622867017 0.113111363336879
C13 C 0.540608038609529 0.822052689797421 0.202516007553144
C14 C 0.707076818809866 0.788761005913773 0.250586658497309
C15 C 0.675734275660728 0.780229545581699 0.333164066939227
C16 C 0.478349808729195 0.804855980875839 0.368842691181220
C17 C 0.312305742952785 0.838529966367746 0.321555899490443
C18 C 0.343892383910286 0.846784878701168 0.238871667843424
H1NA H 0.507535341035703 0.710676105998290 0.089122086477325
H1NB H 0.784158130493726 0.735533043767784 0.085331839333819
H1NC H 0.614034569915718 0.764464726789528 0.009390970812296
H11A H 0.714746298820462 0.952883092768185 0.121270186450872
H11B H 0.914101291043258 0.874310991261190 0.119477175391518
H11C H 0.775740634229989 0.903099685367456 0.029602026482064
H12 H 0.417574194847051 0.855631614902691 0.087224337513937
H14 H 0.862442439740605 0.769586737381670 0.223614408326739
H15 H 0.807688609876800 0.755202999816400 0.369932453189970
H16 H 0.454006207172963 0.798571008591663 0.433412189190515
H17 H 0.158975384864560 0.858731909725399 0.349057517018612
H18 H 0.213883923924936 0.872833432952422 0.201810189954725
#END
