# Supplementary material for: Validation of molecular crystal structures from powder diffraction data with dispersion-corrected density functional theory (DFT-D)
Source: Acta Crystallogr B Struct Sci Cryst Eng Mater. 2014 Dec 1;70(Pt 6):1020–32. doi: 10.1107/S2052520614022902 (PMC4468513; doi:10.1107/S2052520614022902)
Supplement: Supplementary file 3 [file b-70-01020-sup3.zip › EnergyMinimisedCifs/PELJOG_mi_ucf.cif]

data_PELJOG_mi_ucf
_symmetry_cell_setting monoclinic
_symmetry_space_group_name_H-M 'P 2_1'
_symmetry_Int_Tables_number 4
loop_
_symmetry_equiv_pos_site_id
_symmetry_equiv_pos_as_xyz
1 x,y,z
2 -x,y+1/2,-z
_cell_length_a 6.262248924046311
_cell_length_b 7.625040477841758
_cell_length_c 5.543086709015185
_cell_angle_alpha 90.000000000000000
_cell_angle_beta 114.432391592228171
_cell_angle_gamma 90.000000000000000
loop_
_atom_site_label
_atom_site_type_symbol
_atom_site_fract_x
_atom_site_fract_y
_atom_site_fract_z
C1 C 0.379373536919559 0.133453040191505 -0.307812438260665
C2 C 0.307081880835833 0.146417599939739 -0.610174721409988
C3 C 0.207370002227524 0.284985924652581 -0.333081974079743
C4 C 0.635404247365021 0.163670899445773 -0.124326631815209
O1 O 0.793256595088322 0.106422308964693 -0.191724362143367
O2 O 0.676405102316145 0.241378528913433 0.093849017584072
N1 N 0.139347454469221 0.293869541128231 -0.628489661544976
H1 H 0.330672959283032 0.008598052893744 -0.245270937021479
H2 H 0.444901367622985 0.188311934084845 -0.670890504653446
H3 H 0.212541838179011 0.034284149527500 -0.730000225013361
H4 H 0.289385480134365 0.407062359439730 -0.235029758202206
H5 H 0.057105570535052 0.252020643553111 -0.289000724229878
H6 H 0.180508889153120 0.414943851595543 -0.691797621763821
H7 H -0.041732407711335 0.265281165669575 -0.745393955709170
#END
