# Supplementary material for: Validation of molecular crystal structures from powder diffraction data with dispersion-corrected density functional theory (DFT-D)
Source: Acta Crystallogr B Struct Sci Cryst Eng Mater. 2014 Dec 1;70(Pt 6):1020–32. doi: 10.1107/S2052520614022902 (PMC4468513; doi:10.1107/S2052520614022902)
Supplement: Supplementary file 3 [file b-70-01020-sup3.zip › EnergyMinimisedCifs/PELJUM_mi_ucf.cif]

data_PELJUM_mi_ucf
_symmetry_cell_setting orthorhombic
_symmetry_space_group_name_H-M 'P 2_1 2_1 2_1'
_symmetry_Int_Tables_number 19
loop_
_symmetry_equiv_pos_site_id
_symmetry_equiv_pos_as_xyz
1 x,y,z
2 x+1/2,-y+1/2,-z
3 -x,y+1/2,-z+1/2
4 -x+1/2,-y,z+1/2
_cell_length_a 8.958964554265306
_cell_length_b 7.640287283993409
_cell_length_c 7.194237314276772
_cell_angle_alpha 90.000000000000000
_cell_angle_beta 90.000000000000000
_cell_angle_gamma 90.000000000000000
loop_
_atom_site_label
_atom_site_type_symbol
_atom_site_fract_x
_atom_site_fract_y
_atom_site_fract_z
C1 C 0.197263433319092 0.311783101415511 0.499305277747575
N1 N 0.116555811141441 0.163228854697341 0.579844106790525
C3 C 0.121425612380688 0.065859666151090 0.423123286914580
C4 C 0.116284751358430 0.485181468295768 0.503283712430591
O1 O 0.077449591167578 -0.084555175479937 0.388738474234778
O2 O 0.192192133471860 0.606428197076270 0.410393533143544
O3 O -0.002585330696621 0.510312513613582 0.584503129020663
C2 C 0.198956886103691 0.209259240200141 0.311485308417861
H1 H 0.309208745465269 0.329809661447743 0.557762510902309
H2 H 0.310370325070613 0.173823019683698 0.262569589730610
H3 H 0.131501317384225 0.266139509058401 0.200185503128721
H4 H 0.080789460940725 0.135012195508633 0.712256436796830
H5 H 0.140850883703070 0.725013111100561 0.414597116996290
#END
