# Supplementary material for: Validation of molecular crystal structures from powder diffraction data with dispersion-corrected density functional theory (DFT-D)
Source: Acta Crystallogr B Struct Sci Cryst Eng Mater. 2014 Dec 1;70(Pt 6):1020–32. doi: 10.1107/S2052520614022902 (PMC4468513; doi:10.1107/S2052520614022902)
Supplement: Supplementary file 3 [file b-70-01020-sup3.zip › EnergyMinimisedCifs/PHBARB05_mi_ucf.cif]

data_PHBARB05_mi_ucf
_symmetry_cell_setting monoclinic
_symmetry_space_group_name_H-M 'P 2_1/n'
_symmetry_Int_Tables_number 14
loop_
_symmetry_equiv_pos_site_id
_symmetry_equiv_pos_as_xyz
1 x,y,z
2 -x+1/2,y+1/2,-z+1/2
3 -x,-y,-z
4 x+1/2,-y+1/2,z+1/2
_cell_length_a 10.581017335633591
_cell_length_b 47.098534465634970
_cell_length_c 6.752501075571595
_cell_angle_alpha 90.000000000000000
_cell_angle_beta 94.884174204003358
_cell_angle_gamma 90.000000000000000
loop_
_atom_site_label
_atom_site_type_symbol
_atom_site_fract_x
_atom_site_fract_y
_atom_site_fract_z
Na1 N 0.167023536110480 0.244479030009591 0.654911296751033
Ca2 C 0.266883875341025 0.228784978855356 0.745948329960515
Na3 N 0.363691445554658 0.244420535425517 0.845620433108125
Ca4 C 0.369469726176084 0.273211404241616 0.861231734164994
Ca5 C 0.260261495141188 0.290942834222112 0.765190756880915
Ca6 C 0.153297906243578 0.273208774147065 0.661576950826785
Oa2 O 0.269494606376032 0.202849628826553 0.738794730991333
Oa4 O 0.461783806145032 0.284691928059607 0.955302055505369
Oa6 O 0.054884597394161 0.284509671761919 0.584157002949839
Ha1 H 0.093682091022632 0.232951930608614 0.579671834691625
Ha3 H 0.435063625212414 0.232826537379073 0.924485205056009
Ca9 C 0.310829926821574 0.310597528342658 0.607562427208104
Ca10 C 0.245470994338291 0.335506967146113 0.550433547218120
Ca11 C 0.290407346279020 0.353152849988267 0.406203852813728
Ca12 C 0.400568365507909 0.346280374803630 0.317243177091701
Ca13 C 0.465408915087938 0.321335227691777 0.372391806322711
Ca14 C 0.420140148178492 0.303429881259891 0.514939221832270
Ha10 H 0.159027561179724 0.341428313436155 0.616264303243103
Ha11 H 0.238704957677197 0.372487288997774 0.363245835757860
Ha12 H 0.436460707760213 0.359963953133112 0.205084888770496
Ha13 H 0.552139560595165 0.315925451299455 0.305048384054427
Ha14 H 0.473317031789976 0.284175200326260 0.555991698439177
Ca7 C 0.204625039676300 0.307754605247657 0.937015290613946
Ca8 C 0.145209446641862 0.288998796169873 1.088619778154723
Ha7a H 0.134192108041267 0.322673628290645 0.869876519824422
Ha7b H 0.282683168339405 0.320320885805924 1.009037736893181
Ha8a H 0.212196728263985 0.273439982438628 1.158500519903615
Ha8b H 0.062595128789221 0.277268094022481 1.021193500512108
Ha8c H 0.112370272529317 0.302251977711897 1.207400753302269
Nb1 N 0.138057289651406 0.004771782273410 0.193415450117075
Cb2 C 0.215916771750029 0.017202103013873 0.345583525011557
Nb3 N 0.333940315165807 0.004522340125258 0.386546881424562
Cb4 C 0.373853003893589 -0.020072997590852 0.303916331081013
Cb5 C 0.273758974079847 -0.038036920013022 0.184803888548472
Cb6 C 0.158996344199984 -0.020682418971144 0.104307462611449
Ob2 O 0.184144177547870 0.038291081482530 0.434703599170554
Ob4 O 0.484937885942544 -0.028328172204710 0.335102092888494
Ob6 O 0.085293919661429 -0.029791265947403 -0.033008898580102
Hb1 H 0.055232128579117 0.015608377213640 0.143587364965689
Hb3 H 0.397243294665781 0.014697092383641 0.490256833375282
Cb9 C 0.230660767903993 -0.059481526337101 0.339543854915819
Cb10 C 0.116600766687891 -0.056287121694574 0.428386585398587
Cb11 C 0.081317274601959 -0.075808056369792 0.568917342022141
Cb12 C 0.160669882747098 -0.098555392639975 0.624458393595426
Cb13 C 0.275781220799804 -0.101597992197229 0.540216855788055
Cb14 C 0.310614984322606 -0.082174770124498 0.398884148321964
Hb10 H 0.052210362775161 -0.038790803986745 0.388248253969514
Hb11 H -0.008700878593076 -0.073048308705620 0.632960871546294
Hb12 H 0.133062936685403 -0.113939417963145 0.732964885457786
Hb13 H 0.339873761049233 -0.118894391560368 0.585696672821564
Hb14 H 0.401353378363760 -0.084593258944865 0.336268124639520
Cb7 C 0.331098667981782 -0.052948456576873 0.009520121901009
Cb8 C 0.373485755005015 -0.032388343557256 -0.146442131387497
Hb7a H 0.259239371957491 -0.067537722497084 -0.058084037992642
Hb7b H 0.411955682777582 -0.065683216799756 0.069806389738267
Hb8a H 0.293406594443825 -0.020208741399157 -0.216417557484735
Hb8b H 0.415682031791262 -0.044117768198970 -0.264605098379607
Hb8c H 0.444823456025274 -0.017311486557608 -0.082449760008070
Nc1 N 0.157226416010920 0.174443726791248 0.341616491035667
Cc2 C 0.245643795594774 0.190887664393874 0.255786017515689
Nc3 N 0.357349377710945 0.177118689177486 0.220753181980541
Cc4 C 0.390127962612985 0.149585970140304 0.271394267177973
Cc5 C 0.290065077361860 0.130552474817366 0.353894649000698
Cc6 C 0.172031593157795 0.146691209656348 0.406666955787765
Oc2 O 0.227747761860511 0.216123303599451 0.214974197196227
Oc4 O 0.497337110581897 0.140840777015139 0.247369565634158
Oc6 O 0.091264573818284 0.135633430583434 0.500962616881721
Hc1 H 0.077252888645445 0.184938296037997 0.377754687811723
Hc3 H 0.425594375204286 0.189280354514405 0.161932741863335
Cc9 C 0.251950134573687 0.108508135983936 0.190316839115636
Cc10 C 0.337858878943244 0.087240378644453 0.145948619937535
Cc11 C 0.305049844106226 0.067418919889267 -0.002948127884809
Cc12 C 0.186309309859204 0.068485568765117 -0.109827256601933
Cc13 C 0.101038362037650 0.089727767000441 -0.067686165046220
Cc14 C 0.133912195795576 0.109663471636834 0.080418984949982
Hc10 H 0.431533784740986 0.086357305859542 0.225592060361110
Hc11 H 0.373187958874156 0.051240292494363 -0.038366247865885
Hc12 H 0.162409578713434 0.053321584481510 -0.228663691547170
Hc13 H 0.008851316202129 0.091024410246479 -0.151700447608891
Hc14 H 0.065743302242020 0.126168998497529 0.108663187831985
Cc7 C 0.348741767883138 0.115724912434600 0.545760876136868
Cc8 C 0.396816397362435 0.136108582079088 0.710985198719855
Hc7a H 0.275424819853413 0.101676296090804 0.596056400183982
Hc7b H 0.426251116212546 0.102251666079291 0.503321733667382
Hc8a H 0.471433209125963 0.150239609390296 0.664394376278613
Hc8b H 0.320551087558647 0.149431350170315 0.760309601072731
Hc8c H 0.437159851327663 0.124120192130375 0.840484107214258
#END
