# Supplementary material for: Validation of molecular crystal structures from powder diffraction data with dispersion-corrected density functional theory (DFT-D)
Source: Acta Crystallogr B Struct Sci Cryst Eng Mater. 2014 Dec 1;70(Pt 6):1020–32. doi: 10.1107/S2052520614022902 (PMC4468513; doi:10.1107/S2052520614022902)
Supplement: Supplementary file 3 [file b-70-01020-sup3.zip › EnergyMinimisedCifs/POVZUW_mi_ucf.cif]

data_POVZUW_mi_ucf
_symmetry_cell_setting monoclinic
_symmetry_space_group_name_H-M 'P 2_1/n'
_symmetry_Int_Tables_number 14
loop_
_symmetry_equiv_pos_site_id
_symmetry_equiv_pos_as_xyz
1 x,y,z
2 -x+1/2,y+1/2,-z+1/2
3 -x,-y,-z
4 x+1/2,-y+1/2,z+1/2
_cell_length_a 7.807743089756274
_cell_length_b 10.514548222106908
_cell_length_c 5.289419074472329
_cell_angle_alpha 90.000000000000000
_cell_angle_beta 91.768349982479478
_cell_angle_gamma 90.000000000000000
loop_
_atom_site_label
_atom_site_type_symbol
_atom_site_fract_x
_atom_site_fract_y
_atom_site_fract_z
C1 C 0.085546419675609 0.153057384530652 0.168509696623071
C2 C -0.014784100222969 0.028779060486935 0.131529398292911
C4 C 0.206622826173660 -0.045476848283231 -0.175538351018165
C5 C 0.304849511757870 0.079444843769943 -0.139759827496909
C6 C 0.276671206199985 0.136071761797910 0.122231781701997
H3 H 0.032201552948506 0.225178073226998 0.036662023291334
H4 H 0.066354063332726 0.190134280169464 0.360187228428175
H5 H 0.035815001521772 -0.040484326516141 0.272794024668234
H7 H 0.258780452529701 -0.117173286471358 -0.041569309729010
H8 H 0.225461331070340 -0.083984147295599 -0.366212156118645
H9 H 0.442101766955875 0.064956797149912 -0.169515566448599
H10 H 0.260296615163221 0.147944020808361 -0.284909415269625
H11 H 0.333264838497029 0.072469007017403 0.268022161046679
H12 H 0.344080749969812 0.227524368850777 0.143147949813002
#END
