# Supplementary material for: Validation of molecular crystal structures from powder diffraction data with dispersion-corrected density functional theory (DFT-D)
Source: Acta Crystallogr B Struct Sci Cryst Eng Mater. 2014 Dec 1;70(Pt 6):1020–32. doi: 10.1107/S2052520614022902 (PMC4468513; doi:10.1107/S2052520614022902)
Supplement: Supplementary file 3 [file b-70-01020-sup3.zip › EnergyMinimisedCifs/PUXLUP01_mi_ucf.cif]

data_PUXLUP01_mi_ucf
_symmetry_cell_setting hexagonal
_symmetry_space_group_name_H-M 'R -3'
_symmetry_Int_Tables_number 148
loop_
_symmetry_equiv_pos_site_id
_symmetry_equiv_pos_as_xyz
1 x,y,z
2 -y,x-y,z
3 -x+y,-x,z
4 x+2/3,y+1/3,z+1/3
5 -y+2/3,x-y+1/3,z+1/3
6 -x+y+2/3,-x+1/3,z+1/3
7 y+2/3,-x+y+1/3,-z+1/3
8 x-y+2/3,x+1/3,-z+1/3
9 x+1/3,y+2/3,z+2/3
10 -x,-y,-z
11 y,-x+y,-z
12 x-y,x,-z
13 -x+1/3,-y+2/3,-z+2/3
14 y+1/3,-x+y+2/3,-z+2/3
15 x-y+1/3,x+2/3,-z+2/3
16 -y+1/3,x-y+2/3,z+2/3
17 -x+y+1/3,-x+2/3,z+2/3
18 -x+2/3,-y+1/3,-z+1/3
_cell_length_a 38.043359655541806
_cell_length_b 38.043359655541806
_cell_length_c 5.677635971960692
_cell_angle_alpha 90.000000000000000
_cell_angle_beta 90.000000000000000
_cell_angle_gamma 120.000000000000000
loop_
_atom_site_label
_atom_site_type_symbol
_atom_site_fract_x
_atom_site_fract_y
_atom_site_fract_z
P1 P 0.239352213076522 0.071580744069823 0.057647001893902
O1 O 0.191183693054629 0.050559657001660 0.141259045805386
O2 O 0.255010677521713 0.120465430471074 0.065663222423944
O3 O 0.252585265715057 0.063758306672766 0.322626878869933
C1 C 0.246954613473652 0.140201606228641 0.248948266777278
C2 C 0.213062393605321 0.145151717933468 0.233128618279556
C3 C 0.206027520055284 0.166319190354586 0.411009043448321
C4 C 0.232840472353005 0.182426414499636 0.600981985465635
C5 C 0.266709155389353 0.177283542580858 0.613940789651763
C6 C 0.273899090004778 0.155977341705181 0.438063168214984
H1 H 0.192645243757359 0.132661843423708 0.082944800012040
H2 H 0.179554123434224 0.170266927058287 0.400922654792987
H3 H 0.227385794429757 0.199091916875476 0.738631016485230
H4 H 0.287589854715605 0.189888743817920 0.762039400635682
H5 H 0.300127076446542 0.151631163896502 0.445222898627593
C7 C 0.289253069851081 0.064624062534726 0.353793608584324
C8 C 0.321819067693122 0.083878893102348 0.196553487643600
C9 C 0.356921717433009 0.081575124186068 0.235506613191817
C10 C 0.359934829098127 0.061287670053463 0.432422317796417
C11 C 0.327746704135713 0.043483027284363 0.592744316930875
C12 C 0.292245256206938 0.044753690372000 0.553477839341893
H6 H 0.320042955663885 0.100261294011250 0.043634263210356
H7 H 0.381932671307545 0.096208593548730 0.110371224987130
H8 H 0.387218686932874 0.059418930980349 0.463475903644703
H9 H 0.330124466663084 0.028059851047136 0.748456781178812
H10 H 0.266555460305672 0.030476986254902 0.673838360566786
C13 C 0.160915563410228 0.040831006078308 -0.024979640211034
C14 C 0.122724528231527 0.007687518113564 0.027424798114751
C15 C 0.090744353531387 -0.003344338978679 -0.130225265030550
C16 C 0.096840794214581 0.018411258905950 -0.339560415711760
C17 C 0.135107637828169 0.051377240355189 -0.390161035309828
C18 C 0.167367184882357 0.062994165906459 -0.233253804050409
H11 H 0.118549583427901 -0.009031466540227 0.190615133177233
H12 H 0.061059478267647 -0.029245684276018 -0.088378594454851
H13 H 0.071926772547314 0.009461328384815 -0.463847519396560
H14 H 0.140313153463467 0.068586538348248 -0.552436074620683
H15 H 0.197000631140099 0.089082285768278 -0.273800429163313
#END
