# Supplementary material for: Validation of molecular crystal structures from powder diffraction data with dispersion-corrected density functional theory (DFT-D)
Source: Acta Crystallogr B Struct Sci Cryst Eng Mater. 2014 Dec 1;70(Pt 6):1020–32. doi: 10.1107/S2052520614022902 (PMC4468513; doi:10.1107/S2052520614022902)
Supplement: Supplementary file 3 [file b-70-01020-sup3.zip › EnergyMinimisedCifs/QAMQOL_mi_ucf.cif]

data_QAMQOL_mi_ucf
_symmetry_cell_setting triclinic
_symmetry_space_group_name_H-M 'P -1'
_symmetry_Int_Tables_number 2
loop_
_symmetry_equiv_pos_site_id
_symmetry_equiv_pos_as_xyz
1 x,y,z
2 -x,-y,-z
_cell_length_a 4.394091943175711
_cell_length_b 8.368190347032273
_cell_length_c 14.052928166706543
_cell_angle_alpha 105.357494471362614
_cell_angle_beta 93.734392251389806
_cell_angle_gamma 98.139053589578253
loop_
_atom_site_label
_atom_site_type_symbol
_atom_site_fract_x
_atom_site_fract_y
_atom_site_fract_z
C1 C 0.063024236546581 -0.140165518881878 0.032143234761632
C2 C 0.225111834013842 0.024698251040892 0.083944948114086
C3 C -0.151899334704971 -0.163424093549502 -0.048082334648440
O1 O -0.299118926562631 -0.322131445352455 -0.095803691619906
C4 C -0.522107021939128 -0.346026622445072 -0.174310605360119
C5 C -0.586725866602197 -0.205237711479826 -0.205899118439290
N1 N 0.432608790011475 0.045686067425189 0.160717086967604
Cl1 Cl 0.145560160178912 -0.307752438802240 0.071616531052888
C6 C -0.673026611102350 -0.509878861320377 -0.218489765650241
C7 C -0.900072215949150 -0.530325802150853 -0.296730542060305
C8 C -0.971765768768098 -0.391497074527187 -0.329076932469409
C9 C -0.817678796207446 -0.230150980409498 -0.285455477957314
N2 N -1.206886561611203 -0.453980591604452 -0.405949980312996
C10 C -1.285871330313024 -0.625094600950692 -0.423419819010546
O2 O -1.489281803624342 -0.722182186372407 -0.486936790587832
N3 N -1.094278640078671 -0.671590857594156 -0.355785656275743
C11 C -1.095289684130361 -0.844157478072067 -0.353852860300134
H1 H -0.617840668846294 -0.613555484106419 -0.191052657851031
H2 H -0.868075852635534 -0.122604598178751 -0.309575386282689
H3 H -1.318104791911656 -0.383543671013069 -0.444196299585583
H4 H -1.266078575066662 -0.925588255951895 -0.413549132581961
H5 H -0.865934107199767 -0.878006808218788 -0.367226501391796
H6 H -1.157599630872229 -0.861499796521761 -0.282297580995941
#END
