# Supplementary material for: Validation of molecular crystal structures from powder diffraction data with dispersion-corrected density functional theory (DFT-D)
Source: Acta Crystallogr B Struct Sci Cryst Eng Mater. 2014 Dec 1;70(Pt 6):1020–32. doi: 10.1107/S2052520614022902 (PMC4468513; doi:10.1107/S2052520614022902)
Supplement: Supplementary file 3 [file b-70-01020-sup3.zip › EnergyMinimisedCifs/QAMXUY_mi_ucf.cif]

data_QAMXUY_mi_ucf
_symmetry_cell_setting orthorhombic
_symmetry_space_group_name_H-M 'P 2_1 2_1 2_1'
_symmetry_Int_Tables_number 19
loop_
_symmetry_equiv_pos_site_id
_symmetry_equiv_pos_as_xyz
1 x,y,z
2 -x+1/2,-y,z+1/2
3 x+1/2,-y+1/2,-z
4 -x,y+1/2,-z+1/2
_cell_length_a 11.740415784437689
_cell_length_b 9.844722200809912
_cell_length_c 5.540326070241184
_cell_angle_alpha 90.000000000000000
_cell_angle_beta 90.000000000000000
_cell_angle_gamma 90.000000000000000
loop_
_atom_site_label
_atom_site_type_symbol
_atom_site_fract_x
_atom_site_fract_y
_atom_site_fract_z
O1 O 0.424851619676931 0.336722870210481 0.371759958289443
O2 O 0.332771569572312 0.218010566332261 0.658380756871147
N1 N 0.018560728728668 0.216774194583986 0.054400969172624
C1 C 0.341952149823824 0.262892385553480 0.444683363182929
C2 C 0.249167993908649 0.231041940972330 0.257868943998656
C3 C 0.167223620969415 0.116674032882425 0.326228406273016
C4 C 0.081925524272209 0.091394151926033 0.124108471679011
C5 C 0.095438229199753 0.333510399570952 -0.002073928441162
C6 C 0.180168626242923 0.360225297209856 0.200630242783123
H1 H 0.293496825333062 0.202596966307336 0.089597194539015
H2 H 0.121154635959587 0.142234125544907 0.492730768017614
H3 H 0.212803976038816 0.020951973757152 0.357537596760640
H4 H 0.018443201003058 0.015387175799125 0.176122824591509
H5 H 0.125059508183510 0.054634521765930 -0.039415634328857
H6 H 0.142104079186950 0.306779887847912 -0.167662003296992
H7 H 0.042652772475744 0.423096448697328 -0.039931121213108
H8 H 0.135341588534134 0.394109601072148 0.365095243533732
H9 H 0.236900768288629 0.443299939564495 0.145159240196474
H10 H -0.043459630786626 0.242325759227026 0.187036404381847
H11 H -0.028269349826806 0.193482468764338 -0.107249814660359
#END
