# Supplementary material for: Validation of molecular crystal structures from powder diffraction data with dispersion-corrected density functional theory (DFT-D)
Source: Acta Crystallogr B Struct Sci Cryst Eng Mater. 2014 Dec 1;70(Pt 6):1020–32. doi: 10.1107/S2052520614022902 (PMC4468513; doi:10.1107/S2052520614022902)
Supplement: Supplementary file 3 [file b-70-01020-sup3.zip › EnergyMinimisedCifs/QAMXUY01_org_mi_ucf.cif]

data_QAMXUY01_org_mi_ucf
_symmetry_cell_setting orthorhombic
loop_
_symmetry_equiv_pos_site_id
_symmetry_equiv_pos_as_xyz
1 x,y,z
2 -x+1/2,y+1/2,z+1/2
3 -x,y+1/2,-z
4 x+1/2,y,-z+1/2
_cell_length_a 10.781899032418872
_cell_length_b 9.480775623332788
_cell_length_c 6.188983777713091
_cell_angle_alpha 90.000000000000000
_cell_angle_beta 90.000000000000000
_cell_angle_gamma 90.000000000000000
loop_
_atom_site_label
_atom_site_type_symbol
_atom_site_fract_x
_atom_site_fract_y
_atom_site_fract_z
C1 C 0.308469598232583 0.499900483257188 -0.244568269531007
C2 C 0.193997392786764 0.499902288445991 -0.097460824729152
H1 H 0.110067098498310 0.499744821430984 -0.198315474910942
C3 C 0.190795254557130 0.367799221077478 0.046632383919617
H2 H 0.276225145792689 0.362963900301673 0.143992554916592
H3 H 0.187626391097772 0.270973502116119 -0.050670598285170
C4 C 0.077845266980671 0.369820756084743 0.194909700198576
H4 H -0.008592341007904 0.371478454730668 0.100518841834603
H5 H 0.076345388175288 0.278235449553462 0.303581164421254
C5 C 0.077625100720179 0.630296541988776 0.194338008594334
H6 H 0.075969178056257 0.722088614880189 0.302592840442239
H7 H -0.008800005747642 0.628255555436740 0.099930791558462
C6 C 0.190573182775725 0.632289888171424 0.046047819395329
H8 H 0.276005824659333 0.637539951868576 0.143359427693311
H9 H 0.187214616799496 0.728892961701923 -0.051754682341190
N1 N 0.078338121530826 0.500185312388780 0.330241906307106
H10 H 0.160185692268341 0.500328551417078 0.430069408961669
H11 H 0.001672218738979 0.500145643496589 0.436505687875465
O1 O 0.292814389573994 0.500306347600885 -0.449032546791720
O2 O 0.414901876453223 0.499551754050731 -0.156364741133734
#END
