# Supplementary material for: Validation of molecular crystal structures from powder diffraction data with dispersion-corrected density functional theory (DFT-D)
Source: Acta Crystallogr B Struct Sci Cryst Eng Mater. 2014 Dec 1;70(Pt 6):1020–32. doi: 10.1107/S2052520614022902 (PMC4468513; doi:10.1107/S2052520614022902)
Supplement: Supplementary file 3 [file b-70-01020-sup3.zip › EnergyMinimisedCifs/QAMXUY01_SpGr_reint_mi_ucf.cif]

data_QAMXUY01_SpGr_reint_mi_ucf
_symmetry_cell_setting orthorhombic
_symmetry_space_group_name_H-M 'P n m a'
_symmetry_Int_Tables_number 62
loop_
_symmetry_equiv_pos_site_id
_symmetry_equiv_pos_as_xyz
1 x,y,z
2 -x+1/2,-y,z+1/2
3 -x,y+1/2,-z
4 x+1/2,-y+1/2,-z+1/2
5 -x,-y,-z
6 x+1/2,y,-z+1/2
7 x,-y+1/2,z
8 -x+1/2,y+1/2,z+1/2
_cell_length_a 10.779567062759778
_cell_length_b 9.476875247360928
_cell_length_c 6.187186612731147
_cell_angle_alpha 90.000000000000000
_cell_angle_beta 90.000000000000000
_cell_angle_gamma 90.000000000000000
loop_
_atom_site_label
_atom_site_type_symbol
_atom_site_fract_x
_atom_site_fract_y
_atom_site_fract_z
C3 C -0.309259742970156 0.617680690889137 0.046134540998283
C4 C -0.422222342094306 0.619710595560752 0.194459252905807
H1 H -0.312544381053801 0.520965543889219 -0.051536122854958
H2 H -0.223790913675823 0.612589319424616 0.143443195919824
H3 H -0.423824694347387 0.527989567804644 0.302954756507738
H4 H -0.508675470733881 0.621591430307290 0.100048656587498
C1 C -0.191459867099235 0.750000000000000 -0.244797362847332
C2 C -0.305944680620540 0.750000000000000 -0.097679245506277
N1 N -0.421570083294706 0.750000000000000 0.330129878586090
O1 O -0.207092279346084 0.750000000000000 -0.449369659469299
O2 O -0.085007954979481 0.750000000000000 -0.156588371649927
H5 H -0.389909448213917 0.750000000000000 -0.198514300197970
H6 H -0.339637318574052 0.750000000000000 0.429960281838873
H7 H -0.498225730668441 0.750000000000000 0.436436741308270
#END
