# Supplementary material for: Validation of molecular crystal structures from powder diffraction data with dispersion-corrected density functional theory (DFT-D)
Source: Acta Crystallogr B Struct Sci Cryst Eng Mater. 2014 Dec 1;70(Pt 6):1020–32. doi: 10.1107/S2052520614022902 (PMC4468513; doi:10.1107/S2052520614022902)
Supplement: Supplementary file 3 [file b-70-01020-sup3.zip › EnergyMinimisedCifs/QIBQIB01_Hadded_mi_ucf.cif]

data_QIBQIB01_Hadded_mi_ucf
_symmetry_cell_setting monoclinic
_symmetry_space_group_name_H-M 'P 2_1/c'
_symmetry_Int_Tables_number 14
loop_
_symmetry_equiv_pos_site_id
_symmetry_equiv_pos_as_xyz
1 x,y,z
2 -x,y+1/2,-z+1/2
3 -x,-y,-z
4 x,-y+1/2,z+1/2
_cell_length_a 6.328838649846953
_cell_length_b 10.984739559173955
_cell_length_c 11.069776309476747
_cell_angle_alpha 90.000000000000000
_cell_angle_beta 105.444183589949958
_cell_angle_gamma 90.000000000000000
loop_
_atom_site_label
_atom_site_type_symbol
_atom_site_fract_x
_atom_site_fract_y
_atom_site_fract_z
C1 C 0.113884270967636 0.379899664307042 0.240619136168266
C2 C 0.071624128144846 0.434018951945414 0.358263350944509
C3 C 0.230060303188100 0.476789710050209 0.180151028423282
C4 C -0.110110553164893 0.344736954847567 0.150436042718212
C5 C 0.251047331871467 0.261941719856940 0.273566770716095
C6 C 0.470278001071332 0.278523468262727 0.370962580145351
O1 O 0.119205336254374 0.541466904410340 0.390838978628426
O2 O -0.019707263118694 0.358210641133531 0.421857910490085
O3 O 0.294987207547393 0.427790289493744 0.075082999118782
O4 O -0.267331977756575 0.441812382916651 0.130599310559387
H1 H -0.055723203192300 0.401704533555811 0.497161880583840
H2 H -0.258646276680955 0.491092902669998 0.055631592063871
H3 H 0.458627482969730 0.419404831872365 0.099908596634554
H4 H -0.179177444523879 0.267485920614891 0.189988493169906
H5 H -0.080727464110188 0.315386397732644 0.061236886989209
H6 H 0.373816678508885 0.513116148973340 0.249835722739027
H7 H 0.117848817050985 0.553683342682004 0.147424346927253
H8 H 0.277215559329545 0.226664168540613 0.185620862101118
H9 H 0.152291186481555 0.193665899626753 0.306324977314661
H10 H 0.449563171283857 0.311162803849460 0.461061663049829
H11 H 0.558053172270983 0.191467457153937 0.389124934628423
H12 H 0.577525095846936 0.342885647536651 0.339969270223271
#END
