# Supplementary material for: Validation of molecular crystal structures from powder diffraction data with dispersion-corrected density functional theory (DFT-D)
Source: Acta Crystallogr B Struct Sci Cryst Eng Mater. 2014 Dec 1;70(Pt 6):1020–32. doi: 10.1107/S2052520614022902 (PMC4468513; doi:10.1107/S2052520614022902)
Supplement: Supplementary file 3 [file b-70-01020-sup3.zip › EnergyMinimisedCifs/QIJCAN_mi_ucf.cif]

data_QIJCAN_mi_ucf
_symmetry_cell_setting monoclinic
_symmetry_space_group_name_H-M 'P 2_1/c'
_symmetry_Int_Tables_number 14
loop_
_symmetry_equiv_pos_site_id
_symmetry_equiv_pos_as_xyz
1 x,y,z
2 x,-y+1/2,z+1/2
3 -x,-y,-z
4 -x,y-1/2,-z-1/2
_cell_length_a 7.591561534830435
_cell_length_b 13.033575610980511
_cell_length_c 13.895898670432146
_cell_angle_alpha 90.000000000000000
_cell_angle_beta 93.679303580785842
_cell_angle_gamma 90.000000000000000
loop_
_atom_site_label
_atom_site_type_symbol
_atom_site_fract_x
_atom_site_fract_y
_atom_site_fract_z
Cl1 Cl 0.378231125162669 0.535964023649567 0.815417152964431
N1 N 0.394197871814253 0.128068033640369 0.496654992805749
N2 N 0.250465337636298 0.542952962559611 0.518899810918127
N3 N 0.285002616435679 0.600709387009099 0.593739219197946
C1 C 0.355740131349864 0.227647960366298 0.500051294472711
C2 C 0.402640285569991 0.282402352789621 0.586986687005524
C3 C 0.369197366416287 0.385119217789601 0.596179536551327
C4 C 0.284503239624172 0.442084443276077 0.518894202801210
C5 C 0.137983611206014 0.439718676147450 0.352559652851143
C6 C 0.083234190918741 0.388161530506537 0.268919624545261
C7 C 0.121714204411244 0.283424541662294 0.258695494662956
C8 C 0.212508206777359 0.230973210375940 0.332869479923904
C9 C 0.266933139252081 0.281791249892711 0.419644776867434
C10 C 0.230675507698750 0.388467528310017 0.429540539131161
C11 C 0.248982589935656 0.706111597532529 0.588817099757747
C12 C 0.175790894923614 0.752294379530290 0.504120085802423
C13 C 0.143336203283283 0.857264845115157 0.503658018468157
C14 C 0.183201935962797 0.916665079983426 0.586089853839761
C15 C 0.257475010333528 0.870199066368184 0.669844816197199
C16 C 0.289697934399382 0.765205858130979 0.671829351226789
H1 H 0.376503493934542 0.084518728628387 0.434980488648862
H2 H 0.463771839648465 0.095227455510806 0.555116571206191
H3 H 0.467052027630363 0.239139105237859 0.646436886438317
H4 H 0.408453257464445 0.423058400529051 0.664407015459133
H5 H 0.239924714955461 0.149401109589753 0.323984396955500
H6 H 0.078363520828620 0.242908260004083 0.192786913589681
H7 H 0.004846555265924 0.428774537326320 0.212556202749839
H8 H 0.106597228510118 0.520550304925650 0.361238544675695
H9 H 0.343783892899277 0.726876108937135 0.736901899410391
H10 H 0.291838465756442 0.916715317032930 0.733364000567726
H11 H 0.159126570478195 0.999026996601846 0.584446012788707
H12 H 0.090925617196701 0.893869888594713 0.437503885256907
H13 H 0.147074496426803 0.705549981475597 0.440162524831087
H14 H 0.330865066425343 0.572463515988150 0.661415018336534
#END
