# Supplementary material for: Validation of molecular crystal structures from powder diffraction data with dispersion-corrected density functional theory (DFT-D)
Source: Acta Crystallogr B Struct Sci Cryst Eng Mater. 2014 Dec 1;70(Pt 6):1020–32. doi: 10.1107/S2052520614022902 (PMC4468513; doi:10.1107/S2052520614022902)
Supplement: Supplementary file 3 [file b-70-01020-sup3.zip › EnergyMinimisedCifs/QIJWOV_mi_ucf.cif]

data_QIJWOV_mi_ucf
_symmetry_cell_setting monoclinic
_symmetry_space_group_name_H-M 'P 2_1/c'
_symmetry_Int_Tables_number 14
loop_
_symmetry_equiv_pos_site_id
_symmetry_equiv_pos_as_xyz
1 x,y,z
2 -x,y+1/2,-z+1/2
3 -x,-y,-z
4 x,-y+1/2,z+1/2
_cell_length_a 3.966564463307781
_cell_length_b 20.429387065449273
_cell_length_c 13.109737158406517
_cell_angle_alpha 90.000000000000000
_cell_angle_beta 93.978838035176807
_cell_angle_gamma 90.000000000000000
loop_
_atom_site_label
_atom_site_type_symbol
_atom_site_fract_x
_atom_site_fract_y
_atom_site_fract_z
O1 O 0.126403650501852 0.025209545307782 0.252533575278032
O21 O 0.473614225551223 0.152330586894503 0.039098159265373
O22 O 0.226057186412072 0.057297268368702 0.055254969865014
O41 O -0.067484146347281 0.325467107492061 0.365431238353102
O42 O 0.274168462500124 0.327283027263106 0.241118903183290
N2 N 0.305482422054067 0.113544091380063 0.088765350271218
N4 N 0.094635698832343 0.296243835366444 0.301183476343445
C1 C 0.098635707577296 0.086954012525959 0.260796828873785
C2 C 0.195536674196317 0.133513374656203 0.185657241312621
C3 C 0.196194926105154 0.200574427986024 0.204701088522077
C4 C 0.081660353988061 0.226305238800242 0.293290428325483
C5 C -0.165471954694819 0.205835169362228 0.464172864992675
C6 C -0.269661011043254 0.161399444388175 0.535449807578105
C7 C -0.257690013685108 0.093876751582188 0.517361074878764
C8 C -0.138037593828224 0.071569512180677 0.427150470727587
C9 C -0.028810643433771 0.115402335338912 0.353444789061970
C10 C -0.042488416028481 0.184344338751857 0.371331020966124
H3 H 0.281059923596365 0.233315242242484 0.146618751833256
H5 H -0.182543133198999 0.257774272478381 0.479214286139358
H6 H -0.365657073797525 0.179272619019583 0.606007670139046
H7 H -0.340445589477642 0.059429953365318 0.573891644069343
H8 H -0.124508033239075 0.019539079944508 0.410567810255421
N1 N 0.383202759884350 0.450903142910786 0.341353808067878
H11 H 0.596671532300690 0.476983356256806 0.323808768732371
H12 H 0.373040298893964 0.405158738163523 0.306646448972319
H13 H 0.176472298172053 0.478217312147608 0.311840763981710
H14 H 0.369606478527825 0.445703803840871 0.419641535844781
#END
