# Supplementary material for: Validation of molecular crystal structures from powder diffraction data with dispersion-corrected density functional theory (DFT-D)
Source: Acta Crystallogr B Struct Sci Cryst Eng Mater. 2014 Dec 1;70(Pt 6):1020–32. doi: 10.1107/S2052520614022902 (PMC4468513; doi:10.1107/S2052520614022902)
Supplement: Supplementary file 3 [file b-70-01020-sup3.zip › EnergyMinimisedCifs/QIKZAN_mi_ucf.cif]

data_bi5002_5-A_mi_ucf
_symmetry_cell_setting monoclinic
_symmetry_space_group_name_H-M 'P 2_1/n'
_symmetry_Int_Tables_number 14
loop_
_symmetry_equiv_pos_site_id
_symmetry_equiv_pos_as_xyz
1 x,y,z
2 -x+1/2,y+1/2,-z+1/2
3 -x,-y,-z
4 x+1/2,-y+1/2,z+1/2
_cell_length_a 11.464351933573674
_cell_length_b 12.173550869515754
_cell_length_c 5.144672575624304
_cell_angle_alpha 90.000000000000000
_cell_angle_beta 90.849201147950495
_cell_angle_gamma 90.000000000000000
loop_
_atom_site_label
_atom_site_type_symbol
_atom_site_fract_x
_atom_site_fract_y
_atom_site_fract_z
C1 C 0.292707852545789 0.752436388945830 0.125037199883185
H1' H 0.329738010802067 0.831721087704026 0.064163716714083
O1 O 0.292771436420424 0.747661220822015 0.403035902954575
H1 H 0.310198035692795 0.822110605004350 0.471613356874380
C2 C 0.369159231706209 0.661452663479427 0.008993469163770
H2' H 0.379128337651566 0.680656451448114 -0.198668667038432
O2 O 0.484012003405055 0.663147157780693 0.119770836004651
H2 H 0.477916950896870 0.661530088024598 0.310086545393272
C3 C 0.314195707200972 0.546771874514117 0.021017546543814
H3' H 0.373566868116179 0.488203316583674 -0.072828489992591
O3 O 0.296069083548634 0.513875760837711 0.286141845100367
H3 H 0.338962894761487 0.444170261661638 0.320647859186292
C4 C 0.198381387633594 0.550180687380858 -0.129963574894897
H4' H 0.218021573468265 0.582509388966820 -0.324676103989458
O4 O 0.152390503143921 0.440972911478033 -0.150696001885213
H4 H 0.068819220581614 0.442308716830911 -0.207217717421756
C5 C 0.113403417964775 0.630456684558320 -0.003492692138438
H5' H 0.033510393771129 0.636798517800395 -0.124356076591807
O5 O 0.076216752195300 0.592787709047355 0.248411330374922
H5 H 0.143774782439161 0.551919669149707 0.321999288969679
C6 C 0.168640072332493 0.745478787696643 0.006774569672056
H6' H 0.174364132656076 0.773194655160217 -0.196054194006930
O6 O 0.091479613251603 0.821836528475441 0.131294926107713
H6 H 0.077018029378033 0.796312591320396 0.310214642434455
#END
