# Supplementary material for: Validation of molecular crystal structures from powder diffraction data with dispersion-corrected density functional theory (DFT-D)
Source: Acta Crystallogr B Struct Sci Cryst Eng Mater. 2014 Dec 1;70(Pt 6):1020–32. doi: 10.1107/S2052520614022902 (PMC4468513; doi:10.1107/S2052520614022902)
Supplement: Supplementary file 3 [file b-70-01020-sup3.zip › EnergyMinimisedCifs/QIKZAN01_mi_ucf.cif]

data_bi5002_5-D_mi_ucf
_symmetry_cell_setting orthorhombic
_symmetry_space_group_name_H-M 'P b c a'
_symmetry_Int_Tables_number 61
loop_
_symmetry_equiv_pos_site_id
_symmetry_equiv_pos_as_xyz
1 -x,-y,-z
2 -x,y+1/2,-z+1/2
3 -x+1/2,-y,z+1/2
4 -x+1/2,y+1/2,z
5 x,-y+1/2,z+1/2
6 x,y,z
7 x+1/2,-y+1/2,-z
8 x+1/2,y,-z+1/2
_cell_length_a 13.982426570186007
_cell_length_b 10.903149352493029
_cell_length_c 9.329745454824476
_cell_angle_alpha 90.000000000000000
_cell_angle_beta 90.000000000000000
_cell_angle_gamma 90.000000000000000
loop_
_atom_site_label
_atom_site_type_symbol
_atom_site_fract_x
_atom_site_fract_y
_atom_site_fract_z
C1 C 0.108948639966987 0.823963092214515 0.147192845470412
H1' H 0.100061988338522 0.726237801547801 0.120598496153035
O1 O 0.118889802763622 0.887250382012391 0.012671317580901
H1 H 0.142251779335892 0.970162190366913 0.038331185946842
C2 C 0.198678427693504 0.839314702754332 0.241113972538833
H2' H 0.189173131568628 0.781744712119146 0.337226063212553
O2 O 0.283839789189210 0.793221170610967 0.174076754777908
H2 H 0.298801071805335 0.833515975241351 0.079833219132421
C3 C 0.211410825245680 0.972796355105447 0.289099814731506
H3' H 0.272706642514890 0.977977428564781 0.363111026904583
O3 O 0.231721617422101 1.044024464471856 0.163530023329858
H3 H 0.217408656601631 1.132285096813881 0.178693117939036
C4 C 0.122158511301017 1.010825622335644 0.374800286768389
H4' H 0.118530502737904 0.945056577485430 0.464695481102241
O4 O 0.133513011542488 1.128841098011143 0.438611676830608
H4 H 0.095506212723992 1.194786341131434 0.391369615083840
C5 C 0.029446477034888 0.998316279902738 0.288669636430183
H5' H -0.031882159811266 1.013725220545801 0.361715124791092
O5 O 0.030932691638227 1.088617816724083 0.179057741996894
H5 H -0.024897203769405 1.082273788733283 0.114043387218164
C6 C 0.022076559864054 0.864762641056042 0.235786144084682
H6' H 0.020438797293246 0.805405800283492 0.331672369322598
O6 O -0.063818208771132 0.845187732533974 0.155366138115268
H6 H -0.117359163686870 0.836998352964961 0.225540988646780
#END
