# Supplementary material for: Validation of molecular crystal structures from powder diffraction data with dispersion-corrected density functional theory (DFT-D)
Source: Acta Crystallogr B Struct Sci Cryst Eng Mater. 2014 Dec 1;70(Pt 6):1020–32. doi: 10.1107/S2052520614022902 (PMC4468513; doi:10.1107/S2052520614022902)
Supplement: Supplementary file 3 [file b-70-01020-sup3.zip › EnergyMinimisedCifs/QIKZAN02_Hcorrected_mi_ucf.cif]

data_bi5002_5-E_Hcorrected_mi_ucf
_symmetry_cell_setting orthorhombic
_symmetry_space_group_name_H-M 'P 2_1 2_1 2_1'
_symmetry_Int_Tables_number 19
loop_
_symmetry_equiv_pos_site_id
_symmetry_equiv_pos_as_xyz
1 x,y,z
2 -x+1/2,-y,z+1/2
3 -x,y+1/2,-z+1/2
4 x+1/2,-y+1/2,-z
_cell_length_a 13.988536549418436
_cell_length_b 10.910256480562936
_cell_length_c 9.336526256514381
_cell_angle_alpha 90.000000000000000
_cell_angle_beta 90.000000000000000
_cell_angle_gamma 90.000000000000000
loop_
_atom_site_label
_atom_site_type_symbol
_atom_site_fract_x
_atom_site_fract_y
_atom_site_fract_z
C1 C 0.608997693606934 0.324094044450077 0.147089192373146
O2 O 0.618821850947382 0.387387898376140 0.012687761062238
C3 C 0.698733801065546 0.339461485249002 0.240878715967258
O4 O 0.783860145735984 0.293394691827268 0.173885120727533
C5 C 0.711434866759694 0.472858816931580 0.288862794292965
O6 O 0.731627834689123 0.544112135012536 0.163394263038091
C7 C 0.622245841171182 0.510828191366266 0.374607227916392
O8 O 0.633605410333712 0.628844130059993 0.438206433403667
C9 C 0.529516014767188 0.498210223280952 0.288677306577995
O10 O 0.530858039605438 0.588473031675422 0.179157978729403
C11 C 0.522185271091509 0.364743581143422 0.235774633644881
O12 O 0.436275701985028 0.345118945652279 0.155554211241860
C13 C 0.029625826202398 0.498561510988609 0.211355926290153
O14 O 0.030946062081885 0.588774475195762 0.320924292117216
C15 C 0.122398484316149 0.511158821427915 0.125529005089382
O16 O 0.133914753814390 0.629243741642931 0.062144330442529
C17 C 0.211527664076644 0.473047113230704 0.211315527423281
O18 O 0.231693692615124 0.544198597900877 0.336872342369745
C19 C 0.198760067188866 0.339610885876975 0.259104132764701
O20 O 0.283843987026380 0.293385412683670 0.326065524393986
C21 C 0.109002048805070 0.324255888847662 0.352831263376806
O22 O 0.118853671320380 0.387456231752730 0.487293410170230
C23 C 0.022222605249187 0.365061993119209 0.264157752450731
O24 O -0.063696602188896 0.345454630614231 0.344364382175574
H25 H 0.399919086832318 0.773412087857180 0.879354207476968
H26 H 0.357701421458717 0.529717948210349 0.961721877034643
H27 H 0.310732833216578 0.717795948514715 0.662958615967295
H28 H 0.201280933689170 0.666574924866327 0.920386189926299
H29 H 0.227139269745279 0.521718420237098 0.637487300703635
H30 H 0.282596205407611 0.367597932636785 0.821665062606854
H31 H 0.381141566830069 0.554400397028127 0.535525362599723
H32 H 0.404440927960252 0.305073867088638 0.609059109960893
H33 H 0.531598830497160 0.486042854693600 0.638200680654765
H34 H 0.524890344859593 0.417687111875250 0.885814509723373
H35 H 0.479332563447072 0.694236557379245 0.668314767615625
H36 H 0.617168786698196 0.662748984861104 0.774200673747422
H37 H 0.399855246925408 0.726440488156724 0.379534645800281
H38 H 0.357895171460213 0.970274287022629 0.461686117221177
H39 H 0.310737772151889 0.781933901754664 0.163065685158371
H40 H 0.201254098209070 0.833609131621788 0.420330966639143
H41 H 0.227261031575687 0.978057943042661 0.137239448687037
H42 H 0.282608893278380 1.132315320752941 0.321310180360870
H43 H 0.381292851524333 0.945180053589032 0.035473816642015
H44 H 0.404522536650823 1.194609849633137 0.108999200578621
H45 H 0.531747426837478 1.013550893434793 0.138219854572400
H46 H 0.524949772555770 1.082044975574653 0.385775806367411
H47 H 0.479328809532379 0.805380791683822 0.168433935966427
H48 H 0.617214365849323 0.837018724379831 0.274293865280102
#END
