# Supplementary material for: Validation of molecular crystal structures from powder diffraction data with dispersion-corrected density functional theory (DFT-D)
Source: Acta Crystallogr B Struct Sci Cryst Eng Mater. 2014 Dec 1;70(Pt 6):1020–32. doi: 10.1107/S2052520614022902 (PMC4468513; doi:10.1107/S2052520614022902)
Supplement: Supplementary file 3 [file b-70-01020-sup3.zip › EnergyMinimisedCifs/QIKZAN02_org_mi_ucf.cif]

data_bi5002_5-E_org_mi_ucf
_symmetry_cell_setting orthorhombic
_symmetry_space_group_name_H-M 'P 2_1 2_1 2_1'
_symmetry_Int_Tables_number 19
loop_
_symmetry_equiv_pos_site_id
_symmetry_equiv_pos_as_xyz
1 -x,y+1/2,-z+1/2
2 -x+1/2,-y,z+1/2
3 x,y,z
4 x+1/2,-y+1/2,-z
_cell_length_a 13.869225253151715
_cell_length_b 10.926565465734981
_cell_length_c 9.456765293028504
_cell_angle_alpha 90.000000000000000
_cell_angle_beta 90.000000000000000
_cell_angle_gamma 90.000000000000000
loop_
_atom_site_label
_atom_site_type_symbol
_atom_site_fract_x
_atom_site_fract_y
_atom_site_fract_z
C1A C 0.388764295805558 0.835332447083324 0.349968711266665
H1A' H 0.396804773900750 0.737136878840281 0.373918187650359
O1A O 0.380665061445978 0.896428657473795 0.483685058872557
H1A H 0.358356634715061 0.980218295102474 0.460797049602637
C2A C 0.298430144948734 0.853583238919297 0.258401351533127
H2A' H 0.307911303879388 0.798816867817781 0.160999645832562
O2A O 0.214653732197963 0.808629895558758 0.331612677888297
H2A H 0.156713342436008 0.831354565757587 0.272300363830255
C3A C 0.286176157052524 0.987928058385519 0.215344891881043
H3A' H 0.223381606197510 0.995529413606052 0.144633600741346
O3A O 0.268494046381475 1.058147723835147 0.340884139325800
H3A H 0.282864842253301 1.146023167272106 0.324296240507096
C4A C 0.375732600038106 1.026009647696271 0.129626630979160
H4A' H 0.378110071310599 0.963408196047904 0.037828563798421
O4A O 0.368938296212757 1.148838424854062 0.079416953369964
H4A H 0.326650179141973 1.153321689503573 -0.005930500675848
C5A C 0.469848724801992 1.010380405527078 0.212210997254508
H5A' H 0.530844105719983 1.025876870171689 0.138525403946348
O5A O 0.471747837972278 1.098799426559995 0.322254888240328
H5A H 0.526541045031315 1.085504337252589 0.387919994032762
C6A C 0.476460256092535 0.876693220751756 0.261819166867431
H6A' H 0.477598860550862 0.818365469440935 0.166262171522790
O6A O 0.565658284986556 0.862577499357020 0.336066795823667
H6A H 0.572431490589838 0.777323557312701 0.373398279357931
C1B C 0.969866433532514 1.010353941582688 0.287890561543483
H1B' H 1.030845236252678 1.025818074753784 0.361597086187882
O1B O 0.971795366963647 1.098783121055477 0.177877159497205
H1B H 1.026569102760361 1.085474477338404 0.112204501629332
C2B C 0.875741191487298 1.026015078232519 0.370444933277684
H2B' H 0.878085980697441 0.963433979108952 0.462259485424153
O2B O 0.868959263215663 1.148860489377364 0.420616878916595
H2B H 0.826681121466673 1.153353397361057 0.505982005711896
C3B C 0.786199761406594 0.987933733841537 0.284699772518297
H3B' H 0.723388438126810 0.995570804608457 0.355365460893532
O3B O 0.768559309826625 1.058140190277701 0.159143602020638
H3B H 0.782912347051563 1.146030927108895 0.175749945435479
C4B C 0.798444414315137 0.853589038309827 0.241651825748566
H4B' H 0.807913889196868 0.798818482666401 0.339045624667146
O4B O 0.714676421445443 0.808632359831258 0.168431340836155
H4B H 0.656740645255546 0.831354992860656 0.227738619426026
C5B C 0.888779332618235 0.835330436351687 0.150091858693016
H5B' H 0.896815921633961 0.737138553270233 0.126124710977492
O5B O 0.880695949058421 0.896452620148210 0.016402705310884
H5B H 0.858381559666947 0.980253084914117 0.039302957421926
C6B C 0.976466113844421 0.876672490019714 0.238259690833138
H6B' H 0.977607783675408 0.818332216670247 0.333799656926887
O6B O 1.065657773999273 0.862568407943060 0.164000590431064
H6B H 1.072422183601504 0.777324986566687 0.126625732091598
#END
