# Supplementary material for: Validation of molecular crystal structures from powder diffraction data with dispersion-corrected density functional theory (DFT-D)
Source: Acta Crystallogr B Struct Sci Cryst Eng Mater. 2014 Dec 1;70(Pt 6):1020–32. doi: 10.1107/S2052520614022902 (PMC4468513; doi:10.1107/S2052520614022902)
Supplement: Supplementary file 3 [file b-70-01020-sup3.zip › EnergyMinimisedCifs/QIKZUH_mi_ucf.cif]

data_bi5002_D-1-A_mi_ucf
_symmetry_cell_setting monoclinic
_symmetry_space_group_name_H-M 'P 2_1'
_symmetry_Int_Tables_number 4
loop_
_symmetry_equiv_pos_site_id
_symmetry_equiv_pos_as_xyz
1 -x,y+1/2,-z
2 x,y,z
_cell_length_a 6.880443569246479
_cell_length_b 8.990974810062585
_cell_length_c 6.179877523758442
_cell_angle_alpha 90.000000000000000
_cell_angle_beta 108.205272919168124
_cell_angle_gamma 90.000000000000000
loop_
_atom_site_label
_atom_site_type_symbol
_atom_site_fract_x
_atom_site_fract_y
_atom_site_fract_z
C1 C 0.365243435162548 0.698022337131075 0.608845857360886
H1' H 0.263548680356739 0.770409275439549 0.478841605335247
O1 O 0.565075012491416 0.723325540488907 0.593755337664709
H1 H 0.662389959720381 0.641894133413170 0.666237926653032
C2 C 0.294822077660333 0.538152377761809 0.544740647423730
H2' H 0.297416756495312 0.518479843913525 0.369720635221295
O2 O 0.432348199886763 0.435411880015178 0.693904927426026
H2 H 0.432881354690423 0.343670738731164 0.601008918670225
C3 C 0.076723363424743 0.513597461986270 0.554258414116771
H3' H 0.042885468560026 0.393960085314560 0.528638422713231
O3 O -0.064795418714279 0.598995946592978 0.377756463459426
H3 H -0.183476681036114 0.534751942635034 0.299172397695470
C4 C 0.069542746717179 0.552434201942331 0.793921957089812
H4' H 0.177717234356697 0.477329683358533 0.915003691302452
O4 O -0.130000904016088 0.534259795787017 0.815588105627947
H4 H -0.146850475916153 0.427310326681464 0.849546959438761
C5 C 0.134184430747281 0.712288962663832 0.857195204048050
H5' H 0.020513638002224 0.785534885015076 0.740052055161879
O5 O 0.138076096276938 0.744415183769316 1.086572949567965
H5 H 0.033813545514878 0.684850297704548 1.127475222307414
C6 C 0.346457717735016 0.748088009973047 0.838770027097202
H6' H 0.462641044051310 0.691567780305906 0.979513602667538
O6 O 0.382299728568681 0.905849136854345 0.858220507205602
H6 H 0.451187701556196 0.927820172521375 1.022603415423529
#END
