# Supplementary material for: Validation of molecular crystal structures from powder diffraction data with dispersion-corrected density functional theory (DFT-D)
Source: Acta Crystallogr B Struct Sci Cryst Eng Mater. 2014 Dec 1;70(Pt 6):1020–32. doi: 10.1107/S2052520614022902 (PMC4468513; doi:10.1107/S2052520614022902)
Supplement: Supplementary file 3 [file b-70-01020-sup3.zip › EnergyMinimisedCifs/QILDAS_mi_ucf.cif]

data_bi5002_rac-1_mi_ucf
_symmetry_cell_setting monoclinic
_symmetry_space_group_name_H-M 'P 2_1/c'
_symmetry_Int_Tables_number 14
loop_
_symmetry_equiv_pos_site_id
_symmetry_equiv_pos_as_xyz
1 x,y,z
2 -x,y+1/2,-z+1/2
3 x,-y+1/2,z+1/2
4 -x,-y,-z
_cell_length_a 10.218782556758502
_cell_length_b 8.010087859448250
_cell_length_c 8.438548892884663
_cell_angle_alpha 90.000000000000000
_cell_angle_beta 93.379133232346007
_cell_angle_gamma 90.000000000000000
loop_
_atom_site_label
_atom_site_type_symbol
_atom_site_fract_x
_atom_site_fract_y
_atom_site_fract_z
C2 C 0.699120053911946 0.338122001980143 0.840846592959434
C3 C 0.612225640127034 0.480606977726489 0.773286952245349
C1 C 0.840948904559238 0.401607386761799 0.869171464811135
O2 O 0.700176553625031 0.199641843613430 0.734351418663523
H2' H 0.665103304838122 0.301656253948875 0.957296587365754
C4 C 0.662283814752830 0.544559155359619 0.617772117295729
O3 O 0.477129892124127 0.428253213710589 0.743402279776374
H3' H 0.615372746981588 0.582292597540984 0.861599054389815
C6 C 0.893430544112752 0.463231813412496 0.713473658905203
O1 O 0.844406940126776 0.532772161800616 0.984645622739522
H1' H 0.902929369567737 0.296860332854262 0.912361900041062
H2 H 0.633819531740183 0.115527818711679 0.758801207139539
C5 C 0.806118751624192 0.599771507750440 0.636342194749096
O4 O 0.581264682826616 0.679864426683347 0.557415275275626
H4' H 0.655412485632037 0.442624223125348 0.530428225622844
H3 H 0.453982451193971 0.345398552623295 0.826243454061973
O6 O 1.025011305140161 0.523427296132873 0.740302241548488
H6' H 0.893291882612534 0.355212793012547 0.632588668733413
H1 H 0.893165703585457 0.497548637292536 1.085978695071172
O5 O 0.851544940678230 0.639809703918083 0.483678940597365
H5' H 0.812883892918988 0.712706894774593 0.711110081613514
H4 H 0.556973784767365 0.655780388133811 0.443516683485486
H6 H 1.077903863789658 0.477480342039162 0.654642583978323
H5 H 0.850048637644091 0.764350635205358 0.471483092290140
#END
