# Supplementary material for: Validation of molecular crystal structures from powder diffraction data with dispersion-corrected density functional theory (DFT-D)
Source: Acta Crystallogr B Struct Sci Cryst Eng Mater. 2014 Dec 1;70(Pt 6):1020–32. doi: 10.1107/S2052520614022902 (PMC4468513; doi:10.1107/S2052520614022902)
Supplement: Supplementary file 3 [file b-70-01020-sup3.zip › EnergyMinimisedCifs/QQQAUG02_mi_ucf.cif]

data_QQQAUG02_mi_ucf
_symmetry_cell_setting triclinic
_symmetry_space_group_name_H-M 'P 1'
_symmetry_Int_Tables_number 1
loop_
_symmetry_equiv_pos_site_id
_symmetry_equiv_pos_as_xyz
1 x,y,z
_cell_length_a 4.876403866614272
_cell_length_b 6.444830669843856
_cell_length_c 8.946029633867111
_cell_angle_alpha 73.428807834559862
_cell_angle_beta 83.444262749510500
_cell_angle_gamma 80.390006866616488
loop_
_atom_site_label
_atom_site_type_symbol
_atom_site_fract_x
_atom_site_fract_y
_atom_site_fract_z
Cl1 Cl -0.355461499388762 0.368834566733437 1.036908094072309
S1 S 0.592540460160655 0.014655779819668 0.603234112393537
S2 S -0.029099177493005 -0.139009315713999 1.154919870877024
O1 O 0.844723757123893 -0.085655509347476 0.683136977730977
O2 O 0.469599446791529 -0.123159582414030 0.533339618504300
O3 O 0.139462383790343 -0.346290259556512 1.153741478834360
O4 O -0.330543901897348 -0.128667462292178 1.178499510253307
N1 N 0.663266546920618 0.230108100641914 0.463689069584902
N2 N 0.284838140637911 0.470157339835606 0.541054602183264
N3 N 0.072590339664462 -0.057863831006498 1.293823535619373
C1 C 0.505365119276994 0.419139875738067 0.446032360913049
C2 C 0.205521341965932 0.330805042190495 0.682972349491425
C3 C 0.343313253798040 0.115929367360604 0.731661936993512
C4 C 0.269961851419859 -0.021771853297439 0.876311878766916
C5 C 0.053872865484651 0.050336589041280 0.972934067904667
C6 C -0.086427567629672 0.265535238385511 0.923742147797230
C7 C -0.009701990017420 0.404646827839923 0.780980230784121
H1 H 0.554676212210040 0.553222560044389 0.345481520528162
H2 H 0.192216307540806 0.629632351807638 0.512965486821697
H3A H -0.055501764185534 0.070805284157220 1.323271994604895
H3B H 0.281489479995524 -0.045879395957214 1.282739596925441
H4 H 0.377545001247477 -0.187931887920737 0.914048411487650
H7 H -0.111696607416994 0.573080173910330 0.746511146927892
#END
