# Supplementary material for: Validation of molecular crystal structures from powder diffraction data with dispersion-corrected density functional theory (DFT-D)
Source: Acta Crystallogr B Struct Sci Cryst Eng Mater. 2014 Dec 1;70(Pt 6):1020–32. doi: 10.1107/S2052520614022902 (PMC4468513; doi:10.1107/S2052520614022902)
Supplement: Supplementary file 3 [file b-70-01020-sup3.zip › EnergyMinimisedCifs/QQQAUG04_mi_ucf.cif]

data_QQQAUG04_mi_ucf
_symmetry_cell_setting triclinic
_symmetry_space_group_name_H-M 'P 1'
_symmetry_Int_Tables_number 1
loop_
_symmetry_equiv_pos_site_id
_symmetry_equiv_pos_as_xyz
1 x,y,z
_cell_length_a 4.912646555839951
_cell_length_b 6.475076611792807
_cell_length_c 8.978577000778001
_cell_angle_alpha 73.076396634197323
_cell_angle_beta 83.501126211401015
_cell_angle_gamma 80.312657809845348
loop_
_atom_site_label
_atom_site_type_symbol
_atom_site_fract_x
_atom_site_fract_y
_atom_site_fract_z
Cl1 Cl 0.375249374873208 0.943156415736296 0.679793736024310
S1 S 1.316142822780662 0.586043008322311 0.249751339932865
S2 S 0.697381607582548 0.434232341195458 0.800441144866769
C1 C 0.929924765820407 0.902826633191685 0.326685541855215
C2 C 0.779916152316356 0.623592683973956 0.617953436527305
O1 O 1.196873946466913 0.446511346781770 0.182349951251501
N1 N 1.008443342194851 1.041203095798010 0.184261824820415
H1 H 0.915309401201647 1.200097204237105 0.154573808777262
O2 O 0.864169118917688 0.228228843488768 0.800363255698586
O3 O 0.399469675379903 0.445008416187467 0.823857542182490
C3 C 1.226993225575751 0.989266263441499 0.089774252420824
H2 H 1.275454319164442 1.122492795994514 -0.011738953767371
O4 O 1.565682212941677 0.489453496660413 0.330183705698508
C4 C 0.993952176520294 0.551029126376124 0.521651762080012
H3 H 1.101123668263849 0.384969870878891 0.560013181434547
C5 C 0.716802956145398 0.977239165289284 0.424243682393645
H4 H 0.615279726505101 1.145496115815906 0.388989852732099
C6 C 1.066618607201038 0.687956306768699 0.376471525519910
N2 N 1.383869909261375 0.800425990436461 0.108728295600007
C7 C 0.640767799216339 0.838986303486826 0.567724608050706
N3 N 0.798874461206827 0.514757655393031 0.938606074159973
H5 H 0.670998538379433 0.642823135974293 0.967384044462311
H6 H 1.005888192084298 0.528176784571232 0.926939387278108
#END
