# Supplementary material for: Validation of molecular crystal structures from powder diffraction data with dispersion-corrected density functional theory (DFT-D)
Source: Acta Crystallogr B Struct Sci Cryst Eng Mater. 2014 Dec 1;70(Pt 6):1020–32. doi: 10.1107/S2052520614022902 (PMC4468513; doi:10.1107/S2052520614022902)
Supplement: Supplementary file 3 [file b-70-01020-sup3.zip › EnergyMinimisedCifs/QQQAUG05_mi_ucf.cif]

data_QQQAUG05_mi_ucf
_symmetry_cell_setting triclinic
_symmetry_space_group_name_H-M 'P 1'
_symmetry_Int_Tables_number 1
loop_
_symmetry_equiv_pos_site_id
_symmetry_equiv_pos_as_xyz
1 x,y,z
_cell_length_a 4.909501575062494
_cell_length_b 6.467736659680487
_cell_length_c 8.976025047764040
_cell_angle_alpha 73.172828494285241
_cell_angle_beta 83.497010999706021
_cell_angle_gamma 80.334392042166371
loop_
_atom_site_label
_atom_site_type_symbol
_atom_site_fract_x
_atom_site_fract_y
_atom_site_fract_z
S1 S 0.480954534434165 -0.008864304952168 0.023224100498417
Cl1 Cl -0.461068318457067 0.347625318816170 0.453855800683231
S2 S -0.138123421497777 -0.161193853437742 0.574032758938655
C1 C 0.094061842135074 0.307660816449041 0.100619399285495
C2 C -0.055779084871723 0.028130674177547 0.391627097248191
O1 O 0.028970606009253 -0.367276012741572 0.573892911124934
O2 O -0.436209072977623 -0.150703298657007 0.597463673349878
O3 O 0.361762618807110 -0.148384512887216 -0.044555336072621
N1 N 0.172460323308804 0.446210861175758 -0.041674593803616
H1 H 0.079351383671831 0.605219089669821 -0.070970162105357
C3 C 0.158590873650429 -0.044266113475099 0.295234172879648
H2 H 0.266178708914284 -0.210290993097593 0.333434991692995
C4 C 0.391528553535478 0.394612172286755 -0.136139796639761
H3 H 0.440089341678555 0.528072019869800 -0.237418103571314
O4 O 0.730637827174081 -0.105476473091559 0.103534211967009
C5 C 0.231192912289051 0.092821790001404 0.150179084006529
C6 C -0.119353884084340 0.381913948048353 0.198284220620600
H4 H -0.221139916094736 0.550199512207537 0.163228699320168
N2 N -0.036772095325507 -0.080103734658109 0.712098043638325
C7 C -0.195268672786575 0.243532571629092 0.341648437477291
N3 N 0.548788840062631 0.205807965212153 -0.117425602580929
H5 H 0.170443250624139 -0.066923799130324 0.700594144251935
H6 H -0.164650150199539 0.048146356584957 0.740925847790299
#END
