# Supplementary material for: Validation of molecular crystal structures from powder diffraction data with dispersion-corrected density functional theory (DFT-D)
Source: Acta Crystallogr B Struct Sci Cryst Eng Mater. 2014 Dec 1;70(Pt 6):1020–32. doi: 10.1107/S2052520614022902 (PMC4468513; doi:10.1107/S2052520614022902)
Supplement: Supplementary file 3 [file b-70-01020-sup3.zip › EnergyMinimisedCifs/QQQAUG06_mi_ucf.cif]

data_QQQAUG06_mi_ucf
_symmetry_cell_setting triclinic
_symmetry_space_group_name_H-M 'P 1'
_symmetry_Int_Tables_number 1
loop_
_symmetry_equiv_pos_site_id
_symmetry_equiv_pos_as_xyz
1 x,y,z
_cell_length_a 4.910414046568402
_cell_length_b 6.471217061454760
_cell_length_c 8.978915915261940
_cell_angle_alpha 73.147315849030235
_cell_angle_beta 83.501370454320011
_cell_angle_gamma 80.321249362043702
loop_
_atom_site_label
_atom_site_type_symbol
_atom_site_fract_x
_atom_site_fract_y
_atom_site_fract_z
Cl1 Cl 0.375112262405159 0.942511299590963 0.680122828429395
S1 S 1.316222602601270 0.585531942007811 0.249606075719419
S2 S 0.697524121466052 0.433624015080686 0.800378149549207
C1 C 0.930112724421534 0.902258065757507 0.327045427353904
C2 C 0.779976881399349 0.622878506026369 0.617976132792433
O1 O 1.196600191860222 0.446358887984841 0.181874241502745
N1 N 1.008658878683798 1.040766296237020 0.184793018672739
H1 H 0.915969806077996 1.199751244479035 0.155555216600338
O2 O 0.864589765397641 0.227588918964959 0.800332384947082
O3 O 0.399497410855199 0.444278263662914 0.823787051544237
C3 C 1.227342541503382 0.988947809648597 0.090242033855405
H2 H 1.275970201647913 1.122307054165206 -0.011040657354777
O4 O 1.565928381625239 0.488539278662645 0.329790652665289
C4 C 0.994107865813627 0.550315653744332 0.521602043782987
H3 H 1.101302061948836 0.384226139720981 0.559827177950286
C5 C 0.716900413068804 0.976652213981025 0.424675662772100
H4 H 0.615375913480515 1.144937258989804 0.389579933907060
C6 C 1.066802936744133 0.687322859360622 0.376561342814803
N2 N 1.384170091448268 0.800036519160115 0.108923532658379
C7 C 0.640785856034894 0.838324762882435 0.567986246622726
N3 N 0.798794443210141 0.514741129852074 0.938318456359218
H5 H 0.670776924206536 0.642742689230584 0.967240686240267
H6 H 1.005960724099490 0.527838190809482 0.926943360614758
#END
