# Supplementary material for: Validation of molecular crystal structures from powder diffraction data with dispersion-corrected density functional theory (DFT-D)
Source: Acta Crystallogr B Struct Sci Cryst Eng Mater. 2014 Dec 1;70(Pt 6):1020–32. doi: 10.1107/S2052520614022902 (PMC4468513; doi:10.1107/S2052520614022902)
Supplement: Supplementary file 3 [file b-70-01020-sup3.zip › EnergyMinimisedCifs/QQQAUG07_mi_ucf.cif]

data_QQQAUG07_mi_ucf
_symmetry_cell_setting triclinic
_symmetry_space_group_name_H-M 'P 1'
_symmetry_Int_Tables_number 1
loop_
_symmetry_equiv_pos_site_id
_symmetry_equiv_pos_as_xyz
1 x,y,z
_cell_length_a 4.909525940825675
_cell_length_b 6.469800222025796
_cell_length_c 8.978627256447206
_cell_angle_alpha 73.145432266260045
_cell_angle_beta 83.510032394579198
_cell_angle_gamma 80.346110936504346
loop_
_atom_site_label
_atom_site_type_symbol
_atom_site_fract_x
_atom_site_fract_y
_atom_site_fract_z
Cl1 Cl 0.375216294112152 0.942826460192009 0.679736936659624
S1 S 1.316195768487040 0.585822835677395 0.249245736138659
S2 S 0.697502274272679 0.433891315600530 0.800049386589289
C1 C 0.930184502312377 0.902567593179652 0.326662636364382
C2 C 0.780016457050395 0.623163950876091 0.617633873381182
O1 O 1.196494838656352 0.446553444987409 0.181564586635475
N1 N 1.008711339527307 1.041070999265437 0.184370396251293
H1 H 0.915985417070224 1.200092971214892 0.155109195874767
O2 O 0.864435587338123 0.227810157071784 0.799978031569023
O3 O 0.399428314940778 0.444568259030045 0.823385327566412
C3 C 1.227361317091245 0.989267145288461 0.089809714717450
H2 H 1.275942532526703 1.122643605293647 -0.011515146260746
O4 O 1.565925676068890 0.488857123901342 0.329440512333767
C4 C 0.994123313802530 0.550593315108853 0.521268926206155
H3 H 1.101257026375768 0.384476374871002 0.559505933761506
C5 C 0.717012916124688 0.976970617789914 0.424292206689318
H4 H 0.615534492218773 1.145275443091728 0.389177833422279
C6 C 1.066858942372145 0.687619107463900 0.376213745295723
N2 N 1.384209619417390 0.800353482431852 0.108535133509403
C7 C 0.640859613470406 0.838625540668225 0.567619595539594
N3 N 0.798819840652344 0.514962557513534 0.938036671089104
H5 H 0.670713679382419 0.642917782832943 0.967027914382573
H6 H 1.005936236729279 0.528183916649356 0.926656852283769
#END
