# Supplementary material for: Validation of molecular crystal structures from powder diffraction data with dispersion-corrected density functional theory (DFT-D)
Source: Acta Crystallogr B Struct Sci Cryst Eng Mater. 2014 Dec 1;70(Pt 6):1020–32. doi: 10.1107/S2052520614022902 (PMC4468513; doi:10.1107/S2052520614022902)
Supplement: Supplementary file 3 [file b-70-01020-sup3.zip › EnergyMinimisedCifs/QQQAUG08_mi_ucf.cif]

data_QQQAUG08_mi_ucf
_symmetry_cell_setting triclinic
_symmetry_space_group_name_H-M 'P 1'
_symmetry_Int_Tables_number 1
loop_
_symmetry_equiv_pos_site_id
_symmetry_equiv_pos_as_xyz
1 x,y,z
_cell_length_a 4.909099901212505
_cell_length_b 6.472149386251264
_cell_length_c 8.979542082681528
_cell_angle_alpha 73.150184684076109
_cell_angle_beta 83.508763373092592
_cell_angle_gamma 80.323438399033861
loop_
_atom_site_label
_atom_site_type_symbol
_atom_site_fract_x
_atom_site_fract_y
_atom_site_fract_z
Cl1 Cl 0.375135823359917 0.942796226502679 0.680351326029195
S1 S 1.315908970506570 0.585780176461375 0.249667020656307
S2 S 0.697334411573566 0.433910837386606 0.800435542504780
C1 C 0.930017737114109 0.902560048912807 0.327225617033796
C2 C 0.779866705314400 0.623167437261608 0.618088528468160
O1 O 1.196249462492382 0.446509773687506 0.182015229016004
N1 N 1.008552099382476 1.041049074499979 0.184991951039668
H1 H 0.915867789464879 1.200096585745752 0.155750111783637
O2 O 0.864467982556250 0.227938441600561 0.800320679542133
O3 O 0.399217794457176 0.444611379565532 0.823726478690591
C3 C 1.227102233189841 0.989162255925008 0.090372467194076
H2 H 1.275687397298735 1.122466047444140 -0.010928365856286
O4 O 1.565767157305686 0.488923699450713 0.329814816612339
C4 C 0.993904260478651 0.550591429721565 0.521670941018268
H3 H 1.100975896316623 0.384466531243866 0.559848782009795
C5 C 0.716897731657262 0.976967484009269 0.424904999075075
H4 H 0.615456861621450 1.145272247454040 0.389851412495159
C6 C 1.066616063370353 0.687603288325819 0.376662479472325
N2 N 1.383846800742733 0.800239034668000 0.109000614836852
C7 C 0.640755123234875 0.838625879866372 0.568174671380853
N3 N 0.798554221148939 0.514889038083075 0.938461820917538
H5 H 0.670373508442679 0.642760848149077 0.967503466229479
H6 H 1.005697968970449 0.528041234034652 0.927140409850254
#END
