# Supplementary material for: Validation of molecular crystal structures from powder diffraction data with dispersion-corrected density functional theory (DFT-D)
Source: Acta Crystallogr B Struct Sci Cryst Eng Mater. 2014 Dec 1;70(Pt 6):1020–32. doi: 10.1107/S2052520614022902 (PMC4468513; doi:10.1107/S2052520614022902)
Supplement: Supplementary file 3 [file b-70-01020-sup3.zip › EnergyMinimisedCifs/QQQEJV06_mi_ucf.cif]

data_QQQEJV06_mi_ucf
_symmetry_cell_setting tetragonal
_symmetry_space_group_name_H-M 'P -4 2_1 c'
_symmetry_Int_Tables_number 114
loop_
_symmetry_equiv_pos_site_id
_symmetry_equiv_pos_as_xyz
1 x,y,z
2 y,-x,-z
3 -x,-y,z
4 -y,x,-z
5 -x+1/2,y+1/2,-z+1/2
6 y+1/2,x+1/2,z+1/2
7 x+1/2,-y+1/2,-z+1/2
8 -y+1/2,-x+1/2,z+1/2
_cell_length_a 10.412164438787482
_cell_length_b 10.412164438787482
_cell_length_c 10.711797395762529
_cell_angle_alpha 90.000000000000000
_cell_angle_beta 90.000000000000000
_cell_angle_gamma 90.000000000000000
loop_
_atom_site_label
_atom_site_type_symbol
_atom_site_fract_x
_atom_site_fract_y
_atom_site_fract_z
C1 C -0.126389904342304 -0.645320003277040 0.090886601472648
C2 C -0.195272913373265 -0.566203500255791 0.191245773841936
C3 C -0.341106039203972 -0.569885510234683 0.173497400285548
C4 C -0.390449949677629 -0.708243235626400 0.170167051379197
C5 C -0.319865146317558 -0.788905580132470 0.072286988129338
C6 C -0.174855371138239 -0.783827939582621 0.091055771885159
D1 D -0.021926086438587 -0.643993446551791 0.106020943050172
D2 D -0.144011934326717 -0.603437015540551 -0.002146197191490
D3 D -0.159962513327400 -0.466640336334638 0.189976028082439
D4 D -0.172046688692022 -0.604799468603201 0.284419455232800
D5 D -0.366846716550423 -0.520900193776884 0.085561836772191
D6 D -0.388742876998265 -0.517203057786921 0.249336319108541
D7 D -0.494475970861051 -0.709995737887966 0.151672602376968
D8 D -0.376779624247397 -0.750783791027415 0.263447218040866
D9 D -0.340865321103141 -0.752426879401077 -0.022185696217110
D10 D -0.352493827375403 -0.889351087535397 0.075285113776832
D11 D -0.151687043168202 -0.826852214437264 0.182926084679131
O1 O -0.116161509898451 -0.859431435673266 -0.006180661364025
D13? D -0.020056697078658 -0.856559827582506 0.001928331162621
#END
