# Supplementary material for: Validation of molecular crystal structures from powder diffraction data with dispersion-corrected density functional theory (DFT-D)
Source: Acta Crystallogr B Struct Sci Cryst Eng Mater. 2014 Dec 1;70(Pt 6):1020–32. doi: 10.1107/S2052520614022902 (PMC4468513; doi:10.1107/S2052520614022902)
Supplement: Supplementary file 3 [file b-70-01020-sup3.zip › EnergyMinimisedCifs/QQQEJV07_mi_ucf.cif]

data_QQQEJV07_mi_ucf
_symmetry_cell_setting monoclinic
_symmetry_space_group_name_H-M 'P c'
_symmetry_Int_Tables_number 7
loop_
_symmetry_equiv_pos_site_id
_symmetry_equiv_pos_as_xyz
1 x,y,z
2 x,-y,z+1/2
_cell_length_a 12.088538352675018
_cell_length_b 6.449152919778150
_cell_length_c 8.040031919647612
_cell_angle_alpha 90.000000000000000
_cell_angle_beta 107.408552800890803
_cell_angle_gamma 90.000000000000000
loop_
_atom_site_label
_atom_site_type_symbol
_atom_site_fract_x
_atom_site_fract_y
_atom_site_fract_z
C11 C 0.438941669852466 0.281236534373469 0.188514283422741
C12 C 0.521811061170953 0.459964261505218 0.186710342583238
C13 C 0.648035000826598 0.399084537228710 0.276056821875528
C14 C 0.681094857970474 0.203672880741193 0.193785042772170
C15 C 0.597320449049946 0.024959082409618 0.192625922720006
C16 C 0.470607558763360 0.086226196516383 0.105801611953365
O11 O 0.320921277012364 0.336220473335195 0.096976335726090
D111 D 0.444078270741592 0.246142386617991 0.325322898948832
D121 D 0.497350728569519 0.596988995381948 0.249012550595249
D122 D 0.510573335714748 0.502143442124323 0.049863814402741
D131 D 0.660208888148859 0.370434515894506 0.415613526486958
D132 D 0.706149613397021 0.528187371980238 0.270234878706540
D141 D 0.770355042414144 0.157065624237868 0.263774599517680
D142 D 0.679774629629580 0.238875350063920 0.058997511260175
D151 D 0.608262074722106 -0.023825837023800 0.327888215254898
D152 D 0.619179190171592 -0.111106612856754 0.126296825913455
D161 D 0.411682381885656 -0.040238327828731 0.114817273433088
D162 D 0.456234005132160 0.116795909431070 -0.033924322900699
D11 D 0.300842720521673 0.462784323167119 0.155838640532707
C21 C 0.149145954904580 0.276187936116888 0.674426428038569
C22 C 0.069205728149070 0.457662975294283 0.682124239717963
C23 C -0.058344670752439 0.400926953205145 0.598353807876519
C24 C -0.091287281150662 0.206577652585823 0.682103550083596
C25 C -0.010421204550044 0.024952526515303 0.677978364625044
C26 C 0.117612795574026 0.081909300894724 0.759076986969601
O21 O 0.269222809485365 0.330779210169769 0.750687204464483
D211 D 0.140416458503918 0.241946808153502 0.536705736846257
D221 D 0.093288830067820 0.593972442841163 0.618543070112993
D222 D 0.083829078522803 0.499334299765229 0.819961722781110
D231 D -0.073738846105139 0.372786024919777 0.457954423471251
D232 D -0.114450042989632 0.531815476231827 0.607699540761495
D241 D -0.181696329091535 0.163297322572210 0.615858285552064
D242 D -0.086502903473738 0.241647615561785 0.818295646100263
D251 D -0.024913353757190 -0.023247512793446 0.541672374594909
D252 D -0.032081615265193 -0.110445261607965 0.745322292424403
D261 D 0.174381192368456 -0.046363926769321 0.746118431183355
D262 D 0.135672144905489 0.112057719217801 0.899598590710615
D21 D 0.286818498959235 0.339453621466046 0.881202530480750
#END
