# Supplementary material for: Validation of molecular crystal structures from powder diffraction data with dispersion-corrected density functional theory (DFT-D)
Source: Acta Crystallogr B Struct Sci Cryst Eng Mater. 2014 Dec 1;70(Pt 6):1020–32. doi: 10.1107/S2052520614022902 (PMC4468513; doi:10.1107/S2052520614022902)
Supplement: Supplementary file 3 [file b-70-01020-sup3.zip › EnergyMinimisedCifs/QQQFES04_mi_ucf.cif]

data_QQQFES04_mi_ucf
_symmetry_cell_setting monoclinic
_symmetry_space_group_name_H-M 'P 2_1/c'
_symmetry_Int_Tables_number 14
loop_
_symmetry_equiv_pos_site_id
_symmetry_equiv_pos_as_xyz
1 x,y,z
2 -x,y+1/2,-z+1/2
3 -x,-y,-z
4 x,-y-1/2,z-1/2
_cell_length_a 9.702371378576093
_cell_length_b 13.620748069385035
_cell_length_c 8.041219502036457
_cell_angle_alpha 90.000000000000000
_cell_angle_beta 113.075766114215213
_cell_angle_gamma 90.000000000000000
loop_
_atom_site_label
_atom_site_type_symbol
_atom_site_fract_x
_atom_site_fract_y
_atom_site_fract_z
C1 C -0.695341357299757 0.207934076836602 -0.134675985199926
C2 C -0.839534142236348 0.218287016873935 -0.137175043203583
C3 C -0.893514192855960 0.150917912862529 -0.046727757285072
C4 C -0.801292074091994 0.073997127129943 0.049401366053722
C5 C -0.689062372793153 -0.003588594633062 -0.437605874016219
C6 C -0.830323715587814 -0.046158188039041 -0.524238272943920
C7 C -0.884054238819434 -0.111622000485913 -0.430487703207637
C8 C -0.796932438288428 -0.134219278330345 -0.250010170512760
C9 C -0.445820743995711 0.112653048300697 -0.035566302518195
C10 C -0.447412662228269 0.017256953918316 -0.159467964784612
C11 C -0.603066544142638 0.130551169543882 -0.040619765188254
C12 C -0.656566354431969 0.063740428077491 0.054025878251132
C13 C -0.601484236866638 -0.026186111698883 -0.257276020029505
C14 C -0.344515911613845 0.092025654436386 0.161746017180753
C15 C -0.390256999138422 0.198713539047554 -0.114251981005321
H1 H -0.656985600612221 0.260776972307687 -0.208961324144168
H2 H -0.908908219442317 0.279490461884040 -0.211017694716896
H3 H -1.006349742180130 0.158621537863853 -0.049428824913673
H4 H -0.842097327860315 0.021176205115579 0.121532759855422
H5 H -0.646835031889476 0.048601294318190 -0.509596647843121
H6 H -0.900364102346800 -0.027761896742315 -0.663901380669514
H7 H -0.994633377609781 -0.144368958324700 -0.498407795307472
H8 H -0.839626448902816 -0.186115527464653 -0.178445735948603
H9 H -0.407369808284254 0.045277304157332 -0.260679538215989
H10 H -0.465089174594681 0.211553752960731 -0.255786455156501
H11 H -0.278893573659631 0.183200767096994 -0.113086223363460
H12 H -0.382807274141885 0.267271278963275 -0.039196150820280
#END
