# Supplementary material for: Validation of molecular crystal structures from powder diffraction data with dispersion-corrected density functional theory (DFT-D)
Source: Acta Crystallogr B Struct Sci Cryst Eng Mater. 2014 Dec 1;70(Pt 6):1020–32. doi: 10.1107/S2052520614022902 (PMC4468513; doi:10.1107/S2052520614022902)
Supplement: Supplementary file 3 [file b-70-01020-sup3.zip › EnergyMinimisedCifs/QUWYIR_mi_ucf.cif]

data_QUWYIR_mi_ucf
_symmetry_cell_setting orthorhombic
_symmetry_space_group_name_H-M 'P 2_1 2_1 2_1'
_symmetry_Int_Tables_number 19
loop_
_symmetry_equiv_pos_site_id
_symmetry_equiv_pos_as_xyz
1 -x,y+1/2,-z+1/2
2 -x+1/2,-y,z+1/2
3 x,y,z
4 x+1/2,-y+1/2,-z
_cell_length_a 5.990294196955034
_cell_length_b 15.829711055197290
_cell_length_c 21.149309862291268
_cell_angle_alpha 90.000000000000000
_cell_angle_beta 90.000000000000000
_cell_angle_gamma 90.000000000000000
loop_
_atom_site_label
_atom_site_type_symbol
_atom_site_fract_x
_atom_site_fract_y
_atom_site_fract_z
N1 N 0.815610361503893 0.749151364683807 0.788346905085209
C11 C 0.846921638690598 0.697489075139319 0.735417531983194
C12 C 0.678174836750770 0.691663812725514 0.689645420458505
H12 H 0.527307190036740 0.729490373571807 0.693809966400453
C13 C 0.701969995289191 0.636401407918166 0.638858011272433
H13 H 0.572336247623992 0.630318007592709 0.603080637076160
C14 C 0.894648789344502 0.588097621891993 0.635164639928991
F14 F 0.913705957060557 0.530507934170495 0.586716656760882
C15 C 1.067703294387676 0.594632323854675 0.678432547687607
H15 H 1.216893697277873 0.555957022302951 0.673678132581565
C16 C 1.044039256339877 0.650267715957113 0.728961221835826
H16 H 1.174470975934855 0.655224850548211 0.764466896842423
C2 C 0.919465188557654 0.755079999449063 0.845758215219422
O2 O 1.085829697057393 0.718913766200396 0.867015584240020
C3 C 0.753660728416674 0.820067120975145 0.870728229999562
H3 H 0.832165765051395 0.882870978675636 0.872747930110653
C31 C 0.631114666261675 0.799200279834535 0.931924948212211
H31b H 0.752502031708101 0.775084033222487 0.966509493533227
H31a H 0.512072577743902 0.747867216413443 0.923152485818192
C32 C 0.510618932569221 0.875597122138679 0.960903822739517
H32a H 0.427181384349316 0.913108548733723 0.924073273000475
H32b H 0.377053011601987 0.853604616211988 0.992630996450789
C33 C 0.668667726978774 0.932987400733766 0.998264882406736
H33a H 0.812009084044298 0.949971197401322 0.968504922375372
H33b H 0.657008488432579 0.848729162186844 1.071410602397302
C34 C 0.563360630402290 1.014543782830747 1.021294685961549
C35 C 0.679886572935636 1.090804785036976 1.014858944308722
H35 H 0.841980153215607 1.091103501254885 0.991587713610747
C36 C 0.593427987116785 1.166529103616286 1.038282262591082
H36 H 0.684190030251485 1.225749391092827 1.034082742891675
C37 C 0.387123074628301 1.164264834334705 1.067965376422881
F37 F 0.299744501524437 1.237890703367013 1.091674855199668
C38 C 0.264803658468724 1.090388591853101 1.074791180782994
H38 H 0.103830613702855 1.091760636227304 1.098524393600571
C39 C 0.354888693419788 1.015493747557358 1.051274788998276
H39 H 0.261026427280926 0.957300085650473 1.057802087365301
O33 O 0.767151857731636 0.885782159088190 1.050174838996431
C4 C 0.629108505910095 0.806396030560083 0.805844880426137
H4 H 0.474066848061187 0.770474536991038 0.813225213081412
C41 C 0.592307207506874 0.880489961075821 0.763075105430850
C42 C 0.387465849855926 0.923172038198288 0.764906776514214
H42 H 0.255841581499873 0.900804642487667 0.796412416822102
C43 C 0.348203963423602 0.993175246334137 0.726950117848572
H43 H 0.188122430062681 1.025383527415287 0.727905547274886
C44 C 0.514097601904222 1.022064162441709 0.685579697586764
H44 H 0.576284332534662 1.093962021340227 0.612779216872765
O44 O 0.466560554857760 1.089964676358620 0.648477602234196
H45 H 0.849039136752836 1.001419816745309 0.650851961453789
C45 C 0.719723521102656 0.979861481108325 0.683184292316011
C46 C 0.757115488426550 0.909867903449358 0.721647404619792
H46 H 0.917172098225994 0.877461994269109 0.718555888171884
#END
