# Supplementary material for: Validation of molecular crystal structures from powder diffraction data with dispersion-corrected density functional theory (DFT-D)
Source: Acta Crystallogr B Struct Sci Cryst Eng Mater. 2014 Dec 1;70(Pt 6):1020–32. doi: 10.1107/S2052520614022902 (PMC4468513; doi:10.1107/S2052520614022902)
Supplement: Supplementary file 3 [file b-70-01020-sup3.zip › EnergyMinimisedCifs/RESORA08_mi_ucf.cif]

data_RESORA08_mi_ucf
_symmetry_cell_setting orthorhombic
_symmetry_space_group_name_H-M 'P n a 2_1'
_symmetry_Int_Tables_number 33
loop_
_symmetry_equiv_pos_site_id
_symmetry_equiv_pos_as_xyz
1 x,y,z
2 -x+1/2,y+1/2,z+1/2
3 x+1/2,-y+1/2,z
4 -x,-y,z+1/2
_cell_length_a 7.894847819036547
_cell_length_b 12.469238645848364
_cell_length_c 5.457317276476222
_cell_angle_alpha 90.000000000000000
_cell_angle_beta 90.000000000000000
_cell_angle_gamma 90.000000000000000
loop_
_atom_site_label
_atom_site_type_symbol
_atom_site_fract_x
_atom_site_fract_y
_atom_site_fract_z
C1 C 0.166213435920628 -0.006803961588090 0.166979706684605
C2 C 0.130021048308148 0.102792346765025 0.179291263236190
C3 C 0.202426390967934 0.175979547563930 0.016889687008489
C4 C 0.312277804953412 0.137958394038742 -0.164516132112479
C5 C 0.349666262589669 0.028708403129848 -0.182709789799164
C6 C 0.277621637254826 -0.042581261877817 -0.014864725632576
D1 D 0.110264783304256 -0.062763926428924 0.297428929754162
D2 D 0.044913335627175 0.131589103913938 0.322045464104531
D3 D 0.176395542537260 0.261427352098462 0.032777966799727
D4 D 0.432848620634461 -0.002172178994558 -0.325579298961974
O1 O 0.326286217963897 -0.148702018272229 -0.034695399902162
O2 O 0.381098354443006 0.211400010751350 -0.324888073911296
D5 D 0.243767381882817 -0.197529714702844 0.049973440669664
D6 D 0.479888693921569 0.181019344063206 -0.416733037937718
#END
