# Supplementary material for: Validation of molecular crystal structures from powder diffraction data with dispersion-corrected density functional theory (DFT-D)
Source: Acta Crystallogr B Struct Sci Cryst Eng Mater. 2014 Dec 1;70(Pt 6):1020–32. doi: 10.1107/S2052520614022902 (PMC4468513; doi:10.1107/S2052520614022902)
Supplement: Supplementary file 3 [file b-70-01020-sup3.zip › EnergyMinimisedCifs/RESORA09_mi_ucf.cif]

data_RESORA09_mi_ucf
_symmetry_cell_setting orthorhombic
_symmetry_space_group_name_H-M 'P n a 2_1'
_symmetry_Int_Tables_number 33
loop_
_symmetry_equiv_pos_site_id
_symmetry_equiv_pos_as_xyz
1 x,y,z
2 -x+1/2,y+1/2,z+1/2
3 x+1/2,-y+1/2,z
4 -x,-y,z+1/2
_cell_length_a 7.907375244907798
_cell_length_b 12.467128861131314
_cell_length_c 5.468764263065666
_cell_angle_alpha 90.000000000000000
_cell_angle_beta 90.000000000000000
_cell_angle_gamma 90.000000000000000
loop_
_atom_site_label
_atom_site_type_symbol
_atom_site_fract_x
_atom_site_fract_y
_atom_site_fract_z
C1 C 0.166428198768267 -0.007027124699384 0.166125087574251
C2 C 0.129987065061025 0.102552380232360 0.178105475485041
C3 C 0.202207394291640 0.175752613889379 0.015970447866707
C4 C 0.312131693976313 0.137762686130670 -0.164801117714062
C5 C 0.349821116115515 0.028526527189036 -0.182582766064040
C6 C 0.277922730406248 -0.042779514676546 -0.015047606294848
D1 D 0.110607877252420 -0.063003383834278 0.296326982678649
D2 D 0.044781107664338 0.131327041680836 0.320307941253392
D3 D 0.175949155381307 0.261195925879764 0.031528976205340
D4 D 0.433085858015082 -0.002328803349520 -0.324943506545024
O1 O 0.326751138517216 -0.148893408955077 -0.034485062448000
O2 O 0.380674574259159 0.211233212873534 -0.324973506760397
D5 D 0.244356609114398 -0.197718344654573 0.049981814049824
D6 D 0.479421753398690 0.180957007771620 -0.416513159286832
#END
