# Supplementary material for: Validation of molecular crystal structures from powder diffraction data with dispersion-corrected density functional theory (DFT-D)
Source: Acta Crystallogr B Struct Sci Cryst Eng Mater. 2014 Dec 1;70(Pt 6):1020–32. doi: 10.1107/S2052520614022902 (PMC4468513; doi:10.1107/S2052520614022902)
Supplement: Supplementary file 3 [file b-70-01020-sup3.zip › EnergyMinimisedCifs/RINDID_mi_ucf.cif]

data_RINDID_mi_ucf
_symmetry_cell_setting monoclinic
_symmetry_space_group_name_H-M 'P 2_1'
_symmetry_Int_Tables_number 4
loop_
_symmetry_equiv_pos_site_id
_symmetry_equiv_pos_as_xyz
1 x,y,z
2 -x,y+1/2,-z
_cell_length_a 12.647964306070580
_cell_length_b 14.153780315463425
_cell_length_c 4.348790866520232
_cell_angle_alpha 90.000000000000000
_cell_angle_beta 94.061412899427552
_cell_angle_gamma 90.000000000000000
loop_
_atom_site_label
_atom_site_type_symbol
_atom_site_fract_x
_atom_site_fract_y
_atom_site_fract_z
N1 N 0.402632602339098 0.510309390753762 0.593792126621904
H1 H 0.317467432112128 0.512641941601054 0.527213641268551
C2 C 0.460528980142591 0.444026379879920 0.459566766780791
C3 C 0.571190858459186 0.441080134425379 0.532716847282061
C4 C 0.614673406815947 0.504654420126771 0.755169184840605
H4 H 0.699263612636178 0.502331577119691 0.821770925136343
C5 C 0.549979078153208 0.569877246607521 0.891153294484985
H5 H 0.583677588520615 0.618566421668739 1.065600325866310
C6 C 0.441992754613060 0.573982098393271 0.804678984603883
O7 O 0.627588229040626 0.377196000768398 0.386380713623819
H7 H 0.709015261397831 0.392110353675787 0.411107116833122
C8 C 0.405012592003027 0.373505076788949 0.250041825141993
H8A H 0.453967228633789 0.360990382178446 0.055167472708340
H8B H 0.328196984272109 0.401468498690266 0.158028284667552
C9 C 0.388811987985599 0.279717518818312 0.418873630805434
H9A H 0.343534125037058 0.230625798565934 0.265716221998253
H9B H 0.343821101629673 0.291282140475619 0.621537464322401
H9C H 0.465274032406927 0.246920171843265 0.491002387271786
C10 C 0.366729356215888 0.643762472878247 0.927333094017286
H10A H 0.298737744288418 0.608385592597977 1.021729334549073
H10B H 0.335525688036700 0.691991095168937 0.744497574613645
H10C H 0.407361628782402 0.686831748317194 1.108802058228175
C11 C 1.028154201581477 0.482132285913337 0.595665757012269
H11 H 0.993275180634850 0.486661699671822 0.357415758050728
N12 N 0.974752606311207 0.405088269817936 0.743331117302732
H12 H 1.016237103692896 0.366559799016272 0.913526238175795
C13 C 0.877544037073366 0.375670808171112 0.648821535370481
O14 O 0.822515481960066 0.417620131830432 0.434036577931663
C15 C 0.833803988756564 0.290476243477989 0.803412885514048
H15A H 0.753517780027944 0.306419510104581 0.868478778847209
H15B H 0.882905234350803 0.268631260196592 1.007824644239613
H15C H 0.827928171803573 0.231487548871053 0.638256482979789
C16 C 1.148024968468953 0.463552324323989 0.585230945361686
O17 O 1.198112476877280 0.525459034608508 0.439523742143982
O18 O 1.191608869664193 0.394579205113018 0.728880406333462
C19 C 1.015236274789162 0.578516305202512 0.754651388909100
H19A H 1.050693908537741 0.631936093198803 0.610863369286955
H19B H 1.062376537427757 0.578348227960701 0.977881258705488
C20 C 0.900571983879338 0.606194244877510 0.801232872491314
H20A H 0.852008839623545 0.601126041377302 0.581250506486753
H20B H 0.865061837401475 0.559571920693082 0.967667312866629
C21 C 0.893678608714897 0.707415139588302 0.907602209166347
O22 O 0.826088028650896 0.721331595023229 1.124031968925047
H22 H 0.826710509608085 0.792059678172576 1.185107371721079
O23 O 0.946611363796377 0.771739968657560 0.801719929736957
#END
