# Supplementary material for: Validation of molecular crystal structures from powder diffraction data with dispersion-corrected density functional theory (DFT-D)
Source: Acta Crystallogr B Struct Sci Cryst Eng Mater. 2014 Dec 1;70(Pt 6):1020–32. doi: 10.1107/S2052520614022902 (PMC4468513; doi:10.1107/S2052520614022902)
Supplement: Supplementary file 3 [file b-70-01020-sup3.zip › EnergyMinimisedCifs/RINDID01_mi_ucf.cif]

data_RINDID01_mi_ucf
_symmetry_cell_setting orthorhombic
_symmetry_space_group_name_H-M 'P 2_1 2_1 2_1'
_symmetry_Int_Tables_number 19
loop_
_symmetry_equiv_pos_site_id
_symmetry_equiv_pos_as_xyz
1 x,y,z
2 -x+1/2,-y,z+1/2
3 x+1/2,-y+1/2,-z
4 -x,y+1/2,-z+1/2
_cell_length_a 27.586518348064242
_cell_length_b 11.975639412779518
_cell_length_c 4.868640713615755
_cell_angle_alpha 90.000000000000000
_cell_angle_beta 90.000000000000000
_cell_angle_gamma 90.000000000000000
loop_
_atom_site_label
_atom_site_type_symbol
_atom_site_fract_x
_atom_site_fract_y
_atom_site_fract_z
N1 N 0.538367010205103 0.519349236429682 0.566118385890752
H1 H 0.572715057452346 0.483077637331413 0.612713026294539
C2 C 0.536321349103565 0.598400118495403 0.367633715849992
C3 C 0.490255701540381 0.639587457064701 0.293474913675330
C4 C 0.449012558683985 0.598478260340518 0.430874117462079
H4 H 0.413168143048288 0.629748912550258 0.375222911266470
C5 C 0.454108149744278 0.518500843477857 0.635533267736037
H5 H 0.422386901914584 0.487321031982561 0.744554588935145
C6 C 0.499809132712410 0.477555701743391 0.703979350829734
O7 O 0.488279593473012 0.716502723397779 0.093183344047882
H7 H 0.453267987960637 0.742807692090573 0.064981856192500
C8 C 0.582819720116032 0.635886148091458 0.238332176798353
H8A H 0.580486041935409 0.622079733869733 0.015114187488495
H8B H 0.612408773291348 0.583335517964702 0.316098287096054
C9 C 0.595147075308115 0.759291773218449 0.289661747245633
H9A H 0.630862582324560 0.777976764118472 0.202482787919456
H9B H 0.596941663501187 0.777153736404454 0.510367654069351
H9C H 0.568554747939676 0.814444251487471 0.192178631967993
C10 C 0.508667621277779 0.389962373515315 0.915898166249589
H10A H 0.546885138214847 0.385606858262891 0.976251824932653
H10B H 0.498084928650661 0.307854889802857 0.835516465508840
H10C H 0.486641302535529 0.405795951679478 1.098714458798187
C11 C 0.681302202733409 0.270399729029632 0.649252028089624
H11 H 0.687430268630118 0.274676588217025 0.872350524972227
N12 N 0.684477004520795 0.153934733060869 0.571220636248178
H12 H 0.683653577084657 0.135098345140931 0.365415294529731
C13 C 0.684703779142201 0.068806894500410 0.753182601237712
O14 O 0.681340528818216 0.083246191494040 1.007624954235514
C15 C 0.691043859535784 -0.046295347838779 0.631879805132297
H15A H 0.729115381265479 -0.071491534573324 0.659606583263744
H15B H 0.682976628157082 -0.048496456261123 0.411278536097645
H15C H 0.668567987220445 -0.107307300427111 0.741215627732557
C16 C 0.630569301557775 0.320134953225018 0.597150649433356
O17 O 0.622259015562609 0.416247200331245 0.703928889466330
O18 O 0.601014682559982 0.265724884446321 0.452941702283808
C19 C 0.720128178621780 0.339717500872460 0.499058575288016
H19A H 0.712717868345135 0.428945966414639 0.526935815799493
H19B H 0.717167151181495 0.323538819838711 0.277046885452990
C20 C 0.771524756410948 0.312152833686544 0.598834074297971
H20A H 0.775692237368732 0.335403739958805 0.816007744670060
H20B H 0.778562026469082 0.222353570503708 0.577806313266351
C21 C 0.808598471945901 0.374239235063219 0.429086867035652
O22 O 0.831137231248340 0.332177126796004 0.236600431440712
O23 O 0.813770714292010 0.481007080566729 0.506209979659811
H23 H 0.838739258086757 0.519665761697596 0.381933550186282
#END
