# Supplementary material for: Validation of molecular crystal structures from powder diffraction data with dispersion-corrected density functional theory (DFT-D)
Source: Acta Crystallogr B Struct Sci Cryst Eng Mater. 2014 Dec 1;70(Pt 6):1020–32. doi: 10.1107/S2052520614022902 (PMC4468513; doi:10.1107/S2052520614022902)
Supplement: Supplementary file 3 [file b-70-01020-sup3.zip › EnergyMinimisedCifs/RUJSOF_mi_ucf.cif]

data_RUJSOF_mi_ucf
_symmetry_cell_setting monoclinic
_symmetry_space_group_name_H-M 'P 2_1/n'
_symmetry_Int_Tables_number 14
loop_
_symmetry_equiv_pos_site_id
_symmetry_equiv_pos_as_xyz
1 x,y,z
2 -x+1/2,y+1/2,-z+1/2
3 -x,-y,-z
4 x-1/2,-y-1/2,z-1/2
_cell_length_a 21.520371871745411
_cell_length_b 10.118355300013476
_cell_length_c 9.360436315902673
_cell_angle_alpha 90.000000000000000
_cell_angle_beta 99.537037208636320
_cell_angle_gamma 90.000000000000000
loop_
_atom_site_label
_atom_site_type_symbol
_atom_site_fract_x
_atom_site_fract_y
_atom_site_fract_z
S1 S 0.329215129790028 0.697495952277070 0.021370649996006
S2 S 0.462882595247441 0.647349992061643 0.161755303837113
N1 N 0.255679941533926 0.652769051035473 0.252511659857964
N2 N 0.184356347436292 0.592434200596050 0.409327577502681
C1 C 0.189698774712674 0.631975677704853 0.262620512107369
C2 C 0.229987773060703 0.640387334512920 0.532560222941075
C3 C 0.351899403526936 0.634749669604240 0.615284141703851
C4 C 0.410263668801405 0.565824325668241 0.579779973655989
C5 C 0.424953368489120 0.613374844435708 0.434247884981271
C6 C 0.368243664279743 0.634327315477696 0.315618172732435
C7 C 0.306471435937283 0.628693474353819 0.351219977560104
C8 C 0.295344873341644 0.593540276226348 0.502759621815907
C9 C 0.152933623564423 0.759100729696848 0.206252141847476
C10 C 0.081716147801489 0.740234138440771 0.193169047061321
C11 C 0.058031249935003 0.622349137787237 0.096795559116870
C12 C 0.094485869683765 0.496189118323505 0.146992865988789
C13 C 0.165533102156366 0.516368595259526 0.159130172475809
C14 C 0.227913047788700 0.791270995740150 0.560756215367487
C15 C 0.164725287723437 0.835183924964561 0.599886669013420
C16 C 0.150025749420332 0.761046551723262 0.733004220612679
C17 C 0.151714586283024 0.611418425445884 0.709841922795932
C18 C 0.214224286442762 0.567147674406853 0.667136117204255
C19 C 0.380836829035385 0.659477048546439 0.173247651279117
C20 C 0.466801905463625 0.684791884202589 -0.025203939225147
C21 C 0.467192008626699 0.832346008053209 -0.057470426362087
H1 H 0.265317516024548 0.675488540631984 0.149325701315114
H2 H 0.139219581789076 0.600629040700683 0.426952438083964
H3 H 0.358482398063680 0.742798787428566 0.613613175916002
H4 H 0.343783342473279 0.609415115743187 0.724730888285958
H5 H 0.451314912199426 0.583026933652395 0.664654290398618
H6 H 0.402241284683253 0.458232371349650 0.576888478422415
H7 H 0.451707210565887 0.706870207702959 0.450783583930882
H8 H 0.457646832119851 0.542757943147782 0.396350835469529
H9 H 0.292627240605666 0.484290617181902 0.505116545876692
H10 H 0.169006439628323 0.843186170843348 0.276835451666680
H11 H 0.164590163867787 0.782298156862791 0.098533998797296
H12 H 0.057481066386044 0.831461285806071 0.151704523875856
H13 H 0.069468022539365 0.725653465866718 0.301954227549164
H14 H 0.063278814001296 0.644669063400101 -0.016102146693270
H15 H 0.007322814504927 0.607377747989172 0.096100254539380
H16 H 0.083359372663777 0.463574205879148 0.252346232517483
H17 H 0.079739452081993 0.414462577494590 0.071689963372989
H18 H 0.177261406557034 0.538579335643532 0.051310372267593
H19 H 0.191326767682070 0.426857660471963 0.200330746304037
H20 H 0.265402939783301 0.815926416452110 0.651970195193478
H21 H 0.238634086773880 0.846970028484737 0.466956673242954
H22 H 0.165303319319197 0.942694103062133 0.617132700613112
H23 H 0.126579760970517 0.817559347474867 0.507457226044362
H24 H 0.185452059680765 0.787787842036748 0.828068561837855
H25 H 0.103755778080385 0.791047553453244 0.757604094081093
H26 H 0.144305515681149 0.558109308211836 0.808246113737366
H27 H 0.111718955034275 0.582346929208158 0.626052487916428
H28 H 0.251936258653390 0.585669880301334 0.759686699946454
H29 H 0.213307813768868 0.460384456366281 0.644346941686544
H30 H 0.510263123082501 0.635612191944631 -0.044609892641627
H31 H 0.426735228253807 0.635284912211870 -0.092003656814110
H32 H 0.467623473666137 0.849709625325271 -0.173363306488396
H33 H 0.508725089734781 0.880557535839571 0.005029853532118
H34 H 0.424701409370981 0.879171630414573 -0.030060741398127
#END
