# Supplementary material for: Validation of molecular crystal structures from powder diffraction data with dispersion-corrected density functional theory (DFT-D)
Source: Acta Crystallogr B Struct Sci Cryst Eng Mater. 2014 Dec 1;70(Pt 6):1020–32. doi: 10.1107/S2052520614022902 (PMC4468513; doi:10.1107/S2052520614022902)
Supplement: Supplementary file 3 [file b-70-01020-sup3.zip › EnergyMinimisedCifs/SANQII_mi_ucf.cif]

data_SANQII_mi_ucf
_symmetry_cell_setting monoclinic
_symmetry_space_group_name_H-M 'P 2_1'
_symmetry_Int_Tables_number 4
loop_
_symmetry_equiv_pos_site_id
_symmetry_equiv_pos_as_xyz
1 x,y,z
2 -x,y+1/2,-z
_cell_length_a 18.246562449708968
_cell_length_b 5.043099577582415
_cell_length_c 15.574264316507854
_cell_angle_alpha 90.000000000000000
_cell_angle_beta 104.723254729237027
_cell_angle_gamma 90.000000000000000
loop_
_atom_site_label
_atom_site_type_symbol
_atom_site_fract_x
_atom_site_fract_y
_atom_site_fract_z
C1 C 0.307865494744942 -0.080709496362360 0.783737049109502
C2 C 0.236685252390586 -0.041187497202658 0.728953017248029
C3 C 0.287782173337230 0.268200487146847 0.882248246163117
C4 C 0.333898857647382 0.076910783888610 0.860780221969009
C5 C 0.213753294326160 0.312556400282637 0.827510109371948
C6 C 0.188085476149987 0.157704406126624 0.748386346399030
C7 C 0.115705457539839 0.209419489009650 0.693173262268211
C8 C 0.164939992942224 0.504155356077591 0.847955951082630
C9 C 0.092745361995461 0.551143317537114 0.793921368690389
C10 C 0.067806555132076 0.401691215455376 0.713191229350563
C11 C -0.053918527431028 0.655114002739336 0.675175750332160
C12 C -0.007079378906724 0.453031150544639 0.654114073037831
C13 C -0.034543144094659 0.303092785910207 0.576080713698299
C14 C -0.105248750536981 0.349675703340534 0.519645343919833
C15 C -0.150766779360451 0.553376768136439 0.539000380730780
C16 C -0.125151742954649 0.701962529549492 0.615619232194352
C17 C 0.042699116868967 0.749982348226353 0.817090305978819
C18 C -0.028736946868015 0.805461733171330 0.757862608868764
C19 C -0.074246853689893 1.004886191285505 0.781392601378309
C20 C -0.051552943316966 1.142684019799671 0.860678670347576
C21 C 0.018211053061709 1.084067208865497 0.919732293289373
C22 C 0.064119522455421 0.890713509998080 0.897828065187123
H23 H 0.344843164677140 -0.232751672337699 0.768314722588330
H24 H 0.216391723580501 -0.163225575125723 0.669973855983066
H25 H 0.307254575437281 0.386734765927832 0.942125785203495
H26 H 0.390688781901731 0.045010745834611 0.903072527008913
H27 H 0.097685829745498 0.092015555976942 0.632953049419645
H28 H 0.186140603986726 0.619578023634426 0.908189425940996
H29 H -0.000397128578028 0.144501948811089 0.559150676968876
H30 H -0.124714428785239 0.225746940781010 0.460947291241735
H31 H -0.205819577063068 0.597901511950981 0.494399679756696
H32 H -0.161590833766685 0.858405830085391 0.629260326637406
H33 H -0.128682553904432 1.054615909821754 0.736720711819808
H34 H -0.088171744146337 1.295360942269798 0.876518263413348
H35 H 0.036264357039202 1.190693049325318 0.982360875817161
H36 H 0.117928359769244 0.847775615956008 0.944792581652873
C1A C 0.395468035240134 0.173732341859194 0.621321151113122
C2A C 0.419269608043452 0.125420035760866 0.545775161488552
C3A C 0.311910923482350 0.523767364613643 0.547124059259668
C4A C 0.341007525275650 0.374072204685268 0.621842987468509
C5A C 0.335368280061502 0.479272371998738 0.467964914793808
C6A C 0.389956258085694 0.275360888314236 0.467292513360993
C7A C 0.413513379991866 0.233580082546590 0.389160924500958
C8A C 0.307320465674809 0.628349642603653 0.390266542864530
C9A C 0.331163137941700 0.587489716696881 0.313125799177616
C10A C 0.386722576598782 0.385248061543218 0.312915687150575
C11A C 0.387896315023410 0.509372043981445 0.158129121859917
C12A C 0.415166674831571 0.347026567627081 0.233994619103998
C13A C 0.470510724122190 0.153580226758698 0.231768664549893
C14A C 0.499191635329308 0.120174118195065 0.158269072267587
C15A C 0.473829457534858 0.285234657414868 0.084374789778534
C16A C 0.419642527051332 0.476931890365654 0.085196263696676
C17A C 0.300733975687623 0.744566265067287 0.232972591507248
C18A C 0.328241195853458 0.704584958592707 0.156467047967907
C19A C 0.296896045695440 0.856557133742856 0.079932329033788
C20A C 0.241344190465707 1.044832870257538 0.078310882048392
C21A C 0.214964170219807 1.086954041857129 0.154070509269488
C22A C 0.244283051590664 0.938064841548087 0.229697573705030
H23A H 0.417983578813911 0.056417103854147 0.680869610837928
H24A H 0.460942693709478 -0.028479087926093 0.545076006309080
H25A H 0.270588611699322 0.679303791443086 0.547340696227415
H26A H 0.321907938147001 0.406206275633771 0.681764770693699
H27A H 0.454741838854681 0.076633495704262 0.390504956988816
H28A H 0.266209384082954 0.782627617095770 0.392706690237207
H29A H 0.491636198311151 0.024833102012830 0.288657590579433
H30A H 0.541244370591476 -0.033302854232400 0.158449199438342
H31A H 0.496409116248125 0.264322386744657 0.026349760422730
H32A H 0.401606751401938 0.606185292130526 0.027838790862494
H33A H 0.316762442484272 0.830721001106409 0.020322377301982
H34A H 0.218918549672909 1.160786372858813 0.018446712652540
H35A H 0.171828334826924 1.236147870897520 0.153951618861803
H36A H 0.222761110022958 0.974499300207762 0.287631322082026
#END
