# Supplementary material for: Validation of molecular crystal structures from powder diffraction data with dispersion-corrected density functional theory (DFT-D)
Source: Acta Crystallogr B Struct Sci Cryst Eng Mater. 2014 Dec 1;70(Pt 6):1020–32. doi: 10.1107/S2052520614022902 (PMC4468513; doi:10.1107/S2052520614022902)
Supplement: Supplementary file 3 [file b-70-01020-sup3.zip › EnergyMinimisedCifs/SAXFED_corrected_mi_ucf.cif]

data_SAXFED_corrected_mi_ucf
_symmetry_cell_setting triclinic
_symmetry_space_group_name_H-M 'P -1'
_symmetry_Int_Tables_number 2
loop_
_symmetry_equiv_pos_site_id
_symmetry_equiv_pos_as_xyz
1 x,y,z
2 -x,-y,-z
_cell_length_a 9.073026778740250
_cell_length_b 24.124259637177399
_cell_length_c 5.109587532253649
_cell_angle_alpha 93.926895645127800
_cell_angle_beta 100.582469988168384
_cell_angle_gamma 82.695813764783807
loop_
_atom_site_label
_atom_site_type_symbol
_atom_site_fract_x
_atom_site_fract_y
_atom_site_fract_z
S1 S 0.761513634795470 0.291074994712806 2.131115760674759
O2 O 0.744125869375224 0.324180455309495 2.374780923205519
O3 O 0.628603087761607 0.274170712338478 1.955516522128396
O4 O 1.024140426402726 0.358134324826543 2.266780271675850
O5 O 1.256324818190625 -0.015387877926977 2.939940819160490
N6 N 0.837415378399106 0.327760262975129 1.938108888307585
N7 N 1.028360101738520 0.371922908138740 1.827740035339773
N8 N 1.232868379830906 -0.016143899683920 2.485534401450000
C9 C 1.488212475929247 -0.107693645326855 2.952357357626591
C10 C 1.459887174566864 -0.175146139086859 2.515893857713595
C11 C 0.882719313662436 0.183642012984226 2.039334253524237
C12 C 0.890675908773449 0.230842845320057 2.214173167147217
C13 C 0.969833584682805 0.353634320599593 2.025685328421404
C14 C 1.155930339456249 0.405229183523248 1.879385465359260
C15 C 1.109756778414450 0.461323352033276 1.746115998630796
C16 C 1.239128335543211 0.497847590992659 1.797641708824947
C17 C 1.379594854008592 0.467009504027462 1.703485971082807
C18 C 1.426327999551764 0.410196992209404 1.829442860429515
C19 C 1.295545334452715 0.374212771195891 1.781486381632726
C20 C 0.999239133730723 0.230840583286627 2.446602892601252
C21 C 1.101262406129583 0.183169976004491 2.503018356745717
C22 C 1.097422898014951 0.135807640779231 2.328549563614872
C23 C 1.209458426564626 0.084728144231284 2.387182126304856
C24 C 1.132001752054116 0.035573690073067 2.451489319261319
C25 C 1.285817316155815 -0.037965929607333 2.724452452883599
C26 C 1.384924398690534 -0.092510255362154 2.723372356902510
N27 N 1.577066271985792 -0.156427155744960 2.965182986721295
C28 C 1.561801851281515 -0.191342659073493 2.747549349605419
C29 C 1.652809473528978 -0.247435951057252 2.758496281434022
N30 N 1.372742787074203 -0.126153091784156 2.501829173430639
C31 C 0.986018808892360 0.136597216635288 2.098176168679522
H32 H 0.797485493287351 0.183338684525362 1.859714480236886
H33 H 0.794472452817771 0.323146932081587 1.737481694940936
H34 H 0.983047078413711 0.364702116922395 1.631013056961683
H35 H 1.181720713341538 0.412388467809366 2.096939676334264
H36 H 1.008980663999709 0.482915963271580 1.815369892037426
H37 H 1.077395146250119 0.452470346439378 1.530556144590300
H38 H 1.266333864326577 0.508964525578531 2.012758955796741
H39 H 1.203676263598043 0.537535684667317 1.697843206335491
H40 H 1.473292069555888 0.492798437844113 1.747466549356974
H41 H 1.355093534352144 0.460457853725246 1.484799826381332
H42 H 1.465487792809222 0.416592485804983 2.045617293862014
H43 H 1.522520689691751 0.387635201962379 1.749273320831839
H44 H 1.264070154503852 0.363865414266551 1.567118903802841
H45 H 1.329788960592603 0.334593632366462 1.881135051160611
H46 H 1.005966934174577 0.267840411043431 2.579759474548324
H47 H 1.187528989079785 0.182663599847369 2.682736707057161
H48 H 1.038194464329763 0.028517793507060 2.288397020600771
H49 H 1.086483066563662 0.045359307975900 2.635607252660432
H50 H 1.263987858172268 -0.035790213834048 2.316556289402601
H51 H 1.668298908837658 -0.264307913858791 2.559794394992580
H52 H 1.763362318793696 -0.245520740356467 2.885545377881108
H53 H 1.592843016186358 -0.276621475848840 2.843482948906354
H54 H 0.979776975811236 0.099986943905828 1.961131791327957
H55 H 1.262377846629912 0.071764840811102 2.212610201111131
H56 H 1.298118310164214 0.094240863836242 2.555096721061648
H57 H 1.499539107179443 -0.079057881884152 3.127292969603120
H58 H 1.450504304835436 -0.202977513485760 2.337932476854685
#END
