# Supplementary material for: Validation of molecular crystal structures from powder diffraction data with dispersion-corrected density functional theory (DFT-D)
Source: Acta Crystallogr B Struct Sci Cryst Eng Mater. 2014 Dec 1;70(Pt 6):1020–32. doi: 10.1107/S2052520614022902 (PMC4468513; doi:10.1107/S2052520614022902)
Supplement: Supplementary file 3 [file b-70-01020-sup3.zip › EnergyMinimisedCifs/SAXFED_org_mi_ucf.cif]

data_SAXFED_org_mi_ucf
_symmetry_cell_setting triclinic
_symmetry_space_group_name_H-M 'P -1'
_symmetry_Int_Tables_number 2
loop_
_symmetry_equiv_pos_site_id
_symmetry_equiv_pos_as_xyz
1 x,y,z
2 -x,-y,-z
_cell_length_a 8.693143357341608
_cell_length_b 26.196435820937324
_cell_length_c 4.997496192249270
_cell_angle_alpha 88.910640770560789
_cell_angle_beta 98.570317848352460
_cell_angle_gamma 76.359163012731628
loop_
_atom_site_label
_atom_site_type_symbol
_atom_site_fract_x
_atom_site_fract_y
_atom_site_fract_z
S4 S 0.820586606512331 0.289176161735450 2.199753973946449
O5 O 0.801944221805106 0.316444578807007 2.447812163013101
O6 O 0.680630290481318 0.281344127895251 2.025703731023951
O10 O 1.072827565635524 0.352493271312487 2.334851862267006
O42 O 1.297205515319330 -0.039106099301484 3.022058048997174
N7 N 0.903270474035770 0.322914190506350 2.002964591117359
N11 N 1.071683688623146 0.372530529732014 1.885323514748793
N39 N 1.258794514559746 -0.019997893850261 2.563760275509718
N44 N 1.496972690220862 -0.139043407647019 2.893640697819072
N52 N 1.351943663368611 -0.180184936725466 2.434995846450131
C1 C 0.933989585656602 0.186138536756689 2.112083128981181
C3 C 0.955939437667495 0.226849637881807 2.279357789903569
C9 C 1.021987086716627 0.350064293967721 2.090331160571877
C13 C 1.185869225729832 0.405775085628957 1.930980041649354
C15 C 1.118990221267505 0.457925779398297 1.762491087886053
C18 C 1.236325135497896 0.493522932335841 1.800528756978216
C21 C 1.399598655608546 0.465421212406797 1.730734483928536
C24 C 1.468023246796850 0.413168602086310 1.896768522937491
C27 C 1.350118726299652 0.377738992454477 1.863600159346205
C30 C 1.077943776005908 0.218579529880939 2.502988782131018
C32 C 1.179438792225021 0.168517664211445 2.559834500974349
C34 C 1.160630056486340 0.126967271079715 2.395841444776934
C35 C 1.267732481978266 0.072509647288195 2.459309889693766
C36 C 1.176150786479563 0.034925229802874 2.567390920288954
C41 C 1.308029409915844 -0.053058388706137 2.786691271804020
C43 C 1.371588329913880 -0.109355340900281 2.725229320058989
C45 C 1.550425781512486 -0.188287303581999 2.826139106463180
C47 C 1.482246588245398 -0.209514334912528 2.594340039554474
C48 C 1.551403756504682 -0.263687152288309 2.515736464110310
C53 C 1.298303993237243 -0.130745694446323 2.500503319465619
C55 C 1.036917457931483 0.136583421973941 2.172851178520909
H2 H 0.836378958002956 0.193119115377865 1.940559370736219
H8 H 0.865401069793131 0.320459520215213 1.798778026745562
H12 H 1.038817345573210 0.364326268708961 1.687623066560968
H14 H 1.197850727499644 0.413351484127619 2.147817651589393
H16 H 1.002185032843416 0.477538964559284 1.815845281464513
H17 H 1.097235366408419 0.449044330745073 1.547621579970700
H19 H 1.251356647206578 0.504744243084897 2.012839978168552
H20 H 1.186646754822369 0.530393183029409 1.675736846457045
H22 H 1.483711665269690 0.490900437744193 1.761893975939485
H23 H 1.385607136109408 0.457738266117685 1.513335396921050
H25 H 1.496039207652882 0.420805109615113 2.112711630159094
H26 H 1.581753280229287 0.392460831216586 1.836310844930394
H28 H 1.333048870946854 0.366355136102044 1.652473834196819
H29 H 1.398573533454105 0.341379674254672 1.991788046888525
H31 H 1.092870020813846 0.250864017729411 2.630156277915900
H33 H 1.275641540738627 0.160799192636546 2.733064823745953
H37 H 1.057300515953399 0.041109237331599 2.441727080751097
H38 H 1.158210900301334 0.042828637405410 2.776512363833517
H40 H 1.281270292464550 -0.033560330232373 2.378299037921636
H46 H 1.654158198311379 -0.212643295805189 2.958467394756632
H49 H 1.567011013591505 -0.262730142269336 2.302295527640469
H50 H 1.666705186564423 -0.281807196285139 2.640559517769784
H51 H 1.468226266324493 -0.288827457740157 2.531496645245544
H54 H 1.192216717789640 -0.107247112429366 2.370784566360483
H56 H 1.020330626033799 0.104569425904364 2.043945660126451
H57 H 1.310359935518181 0.056928331365232 2.273636600549950
H58 H 1.373343627596793 0.073467318691480 2.608230008446446
#END
