# Supplementary material for: Validation of molecular crystal structures from powder diffraction data with dispersion-corrected density functional theory (DFT-D)
Source: Acta Crystallogr B Struct Sci Cryst Eng Mater. 2014 Dec 1;70(Pt 6):1020–32. doi: 10.1107/S2052520614022902 (PMC4468513; doi:10.1107/S2052520614022902)
Supplement: Supplementary file 3 [file b-70-01020-sup3.zip › EnergyMinimisedCifs/SENJIF_mi_ucf.cif]

data_SENJIF_mi_ucf
_symmetry_cell_setting monoclinic
_symmetry_space_group_name_H-M 'P 2_1/c'
_symmetry_Int_Tables_number 14
loop_
_symmetry_equiv_pos_site_id
_symmetry_equiv_pos_as_xyz
1 x,y,z
2 -x,y+1/2,-z+1/2
3 -x,-y,-z
4 x,-y+1/2,z+1/2
_cell_length_a 7.770342757078064
_cell_length_b 26.861066275756965
_cell_length_c 10.710537954149146
_cell_angle_alpha 90.000000000000000
_cell_angle_beta 92.937451963027655
_cell_angle_gamma 90.000000000000000
loop_
_atom_site_label
_atom_site_type_symbol
_atom_site_fract_x
_atom_site_fract_y
_atom_site_fract_z
C1 C 0.793046675679388 0.481041841140339 0.937123046826074
C2 C 0.704694963102348 0.477740587695621 1.048680339080667
H2 H 0.646723149217503 0.510794825789025 1.087094336902829
C3 C 0.691777094900160 0.433397818888070 1.112531530785418
H3 H 0.628227687585879 0.431828486374280 1.200409144368708
C4 C 0.763824730035773 0.390244358101820 1.063128324370923
Cl1 Cl 0.738479598746149 0.333685141155714 1.138110761996533
C5 C 0.853666438265090 0.391387441927806 0.955561850881240
H5 H 0.912711424189634 0.358190296224656 0.918279721468236
C6 C 0.870356798228089 0.436958439170911 0.893147327926684
N1 N 0.963707384798210 0.438433375246038 0.787561184952844
H1N H 1.023134471878967 0.405847072292984 0.761301484956003
C7 C 0.982779722443847 0.480849285681659 0.723237175567924
H7 H 1.062231761379375 0.479292782684567 0.642748257717877
C8 C 0.907456113893904 0.524517120701127 0.758599224222105
H8 H 0.930210731367573 0.557618328528540 0.703901940923089
C9 C 0.808754635016822 0.526459815063052 0.865759575682903
N2 N 0.733739416336753 0.568853121515977 0.902691881115181
H2N H 0.684047392524208 0.571323504999350 0.990788974385317
C10 C 0.723406909803656 0.613149557380437 0.830307687139512
C11 C 0.662877907413162 0.612079237932075 0.705121017692783
H11 H 0.619810844362309 0.576999103360873 0.662921767637856
C12 C 0.654666351347728 0.655314264378955 0.632825177788355
C13 C 0.710908255160857 0.700718150434221 0.687492460102384
O1 O 0.708441870452407 0.741783854675299 0.613435790070568
H1O H 0.760451853610596 0.771018122484395 0.659536153311293
C14 C 0.763941499286847 0.702139014609929 0.814602691323948
H14 H 0.803100425503701 0.737405581887392 0.857330853029106
C15 C 0.769266904838755 0.658781105298799 0.885398859337932
H15 H 0.810995389506350 0.660321660511469 0.983975816563567
C16 C 0.589893323997366 0.653393873869072 0.498530298931407
H16A H 0.620760886869251 0.617537233414767 0.456295609647277
H16B H 0.646744691623124 0.682968264094961 0.444008441889732
N3 N 0.394978033646018 0.657907771804814 0.480983516025724
H3N H 0.344505307950869 0.625229081328484 0.520997385075680
C17 C 0.337267046290752 0.654080161700871 0.344554381407961
H17A H 0.199037887896622 0.645962987150128 0.342230566820280
H17B H 0.403330101709672 0.621540497703633 0.308498512035680
C18 C 0.372653584485132 0.700034990371929 0.268121327741548
H18A H 0.506534928426551 0.712558561342796 0.280202882170271
H18B H 0.350092655375317 0.690587540513518 0.169144507427666
H18C H 0.286435722284013 0.730798265160550 0.289670432147630
C19 C 0.323316309628198 0.702565759361415 0.544819132879691
H19A H 0.374889982157352 0.735691100341025 0.500253035584634
H19B H 0.378251379625037 0.701278204211773 0.640810723967490
C20 C 0.127944104251830 0.702416246412883 0.542947536867284
H20A H 0.079394924853672 0.668574006946568 0.586486065713796
H20B H 0.085074035624891 0.734349860398954 0.597055593003492
H20C H 0.067612675630817 0.705419048254681 0.448496155008086
Cl2 Cl 0.868794030792398 0.668531423971769 0.246879040885889
Cl3 Cl 0.262882746985552 0.553419832498029 0.540155337558813
O1W O 0.488591816707350 0.471576472704936 0.674494080129645
H1WA H 0.410825629447521 0.496756011841753 0.634075763263277
H1WB H 0.574529558427916 0.464419784442508 0.611610131697642
O2W O 0.399264392347507 0.409529222759414 0.860954929742543
H2WA H 0.428740447775034 0.431568155491248 0.790340807900353
H2WB H 0.322043031948310 0.383591655873315 0.824216623959870
#END
