# Supplementary material for: Validation of molecular crystal structures from powder diffraction data with dispersion-corrected density functional theory (DFT-D)
Source: Acta Crystallogr B Struct Sci Cryst Eng Mater. 2014 Dec 1;70(Pt 6):1020–32. doi: 10.1107/S2052520614022902 (PMC4468513; doi:10.1107/S2052520614022902)
Supplement: Supplementary file 3 [file b-70-01020-sup3.zip › EnergyMinimisedCifs/SIKLIH06_mi_ucf.cif]

data_SIKLIH06_mi_ucf
_symmetry_cell_setting monoclinic
_symmetry_space_group_name_H-M 'C 2/c'
_symmetry_Int_Tables_number 15
loop_
_symmetry_equiv_pos_site_id
_symmetry_equiv_pos_as_xyz
1 x,y,z
2 x+1/2,y+1/2,z
3 x,-y,z+1/2
4 x+1/2,-y+1/2,z+1/2
5 -x,-y,-z
6 -x+1/2,-y+1/2,-z
7 -x,y,-z+1/2
8 -x+1/2,y+1/2,-z+1/2
_cell_length_a 20.138821814874944
_cell_length_b 6.936920393783828
_cell_length_c 20.062102227384905
_cell_angle_alpha 90.000000000000000
_cell_angle_beta 110.558899839080610
_cell_angle_gamma 90.000000000000000
loop_
_atom_site_label
_atom_site_type_symbol
_atom_site_fract_x
_atom_site_fract_y
_atom_site_fract_z
C1 C 0.227370352368301 0.368399041188580 0.335806718261225
C2 C 0.242021252216765 0.446704685077730 0.278274447635637
H1 H 0.293981591101327 0.510612068700685 0.287480091062664
C3 C 0.191876101356955 0.441388835110573 0.209510421444485
H2 H 0.204865765045052 0.499829378227412 0.165214049292835
C4 C 0.125918294459419 0.356991481969196 0.198176183080690
H3 H 0.086361317900721 0.351714751068936 0.144716591759106
C5 C 0.109951220245365 0.279752147410714 0.254908278271503
H4 H 0.058203459844012 0.214374585497296 0.245576636108119
C6 C 0.159999770625219 0.286052966956698 0.324335027603984
C7 C 0.089483694002978 0.092212386341968 0.379763817783374
C8 C 0.081545862510392 -0.091633222730692 0.347012138417514
C9 C 0.025941468226854 -0.214743237136775 0.344350603984399
H5 H 0.021972458300343 -0.354365516403503 0.318415924850214
C10 C -0.022512564643904 -0.161298918818552 0.376351705225806
H6 H -0.065876110606734 -0.258230965607022 0.373837299731584
C11 C -0.014689026109425 0.014212449396989 0.412111925861275
H7 H -0.051237169237615 0.058206909753086 0.438430058841859
C12 C 0.040445762222217 0.137555107440051 0.413521868898962
C13 C 0.283791498783507 0.370759829762440 0.409564011091052
C14 C 0.271267902347712 0.536209343051969 0.452464216208704
N1 N 0.144926449784073 0.216630757432233 0.383553793091114
O1 O 0.315182879971809 0.682436907034257 0.461670302822241
O2 O 0.220926229119415 0.532496708075569 0.475440265237553
Cl1 Cl 0.049302416126494 0.356051838036749 0.458443563253758
Cl2 Cl 0.144049871470167 -0.171966561175092 0.312583085734910
H13 H 0.336440269899370 0.385248569627871 0.405653832264895
H14 H 0.281498721209322 0.236214034243335 0.437833664238910
H15 H 0.158359941006090 0.312698459897309 0.424890359658804
H16 H 0.300457013146570 0.793847955188837 0.487766023490429
#END
