# Supplementary material for: Validation of molecular crystal structures from powder diffraction data with dispersion-corrected density functional theory (DFT-D)
Source: Acta Crystallogr B Struct Sci Cryst Eng Mater. 2014 Dec 1;70(Pt 6):1020–32. doi: 10.1107/S2052520614022902 (PMC4468513; doi:10.1107/S2052520614022902)
Supplement: Supplementary file 3 [file b-70-01020-sup3.zip › EnergyMinimisedCifs/SILVAL_mi_ucf.cif]

data_SILVAL_mi_ucf
_symmetry_cell_setting orthorhombic
_symmetry_space_group_name_H-M 'P c a 2_1'
_symmetry_Int_Tables_number 29
loop_
_symmetry_equiv_pos_site_id
_symmetry_equiv_pos_as_xyz
1 x,y,z
2 -x+1/2,y,z+1/2
3 x+1/2,-y,z
4 -x,-y,z+1/2
_cell_length_a 12.328523291097117
_cell_length_b 3.997894754128839
_cell_length_c 16.432312064442652
_cell_angle_alpha 90.000000000000000
_cell_angle_beta 90.000000000000000
_cell_angle_gamma 90.000000000000000
loop_
_atom_site_label
_atom_site_type_symbol
_atom_site_fract_x
_atom_site_fract_y
_atom_site_fract_z
Br1 Br 0.117481661304119 0.601999636500041 0.448146744813677
Br2 Br 0.358069206994545 0.977058327004717 0.371810730066206
Br3 Br 0.358093151803929 0.977093364282351 0.155351956858589
Br4 Br 0.117544732070836 0.601992214431383 0.078968818297201
S S 0.067811755154655 0.516409971332581 0.263553045931387
C1 C 0.154297866669518 0.655113266017569 0.338571355639709
C2 C 0.246347150009755 0.799973264851117 0.307137304320231
C3 C 0.246359754064889 0.799953926575172 0.220011401595299
C4 C 0.154326955186183 0.655075409144625 0.188548642477701
#END
