# Supplementary material for: Validation of molecular crystal structures from powder diffraction data with dispersion-corrected density functional theory (DFT-D)
Source: Acta Crystallogr B Struct Sci Cryst Eng Mater. 2014 Dec 1;70(Pt 6):1020–32. doi: 10.1107/S2052520614022902 (PMC4468513; doi:10.1107/S2052520614022902)
Supplement: Supplementary file 3 [file b-70-01020-sup3.zip › EnergyMinimisedCifs/SILVAL02_mi_ucf.cif]

data_SILVAL02_mi_ucf
_symmetry_cell_setting orthorhombic
_symmetry_space_group_name_H-M 'P c a 2_1'
_symmetry_Int_Tables_number 29
loop_
_symmetry_equiv_pos_site_id
_symmetry_equiv_pos_as_xyz
1 x,y,z
2 -x+1/2,y,z+1/2
3 x+1/2,-y,z
4 -x,-y,z+1/2
_cell_length_a 12.462245133507873
_cell_length_b 3.977382406290417
_cell_length_c 16.284568763229910
_cell_angle_alpha 90.000000000000000
_cell_angle_beta 90.000000000000000
_cell_angle_gamma 90.000000000000000
loop_
_atom_site_label
_atom_site_type_symbol
_atom_site_fract_x
_atom_site_fract_y
_atom_site_fract_z
Br1 Br 0.628037854219792 0.583778445905815 0.449625164595786
Br2 Br 0.387548135311715 0.949165100237918 0.373033039304986
Br3 Br 0.387144446530270 0.946318482968994 0.154119385283058
Br4 Br 0.627100707298463 0.577781798836182 0.077529296981683
S S 0.678431357012074 0.510878624735845 0.263590199266200
C1 C 0.591758777833742 0.643549809273641 0.339264997564093
C2 C 0.499563106940607 0.781873528873514 0.307558351278961
C3 C 0.499381338809124 0.780600849662287 0.219589243792904
C4 C 0.591431052637685 0.641271500085871 0.187890321932328
#END
