# Supplementary material for: Validation of molecular crystal structures from powder diffraction data with dispersion-corrected density functional theory (DFT-D)
Source: Acta Crystallogr B Struct Sci Cryst Eng Mater. 2014 Dec 1;70(Pt 6):1020–32. doi: 10.1107/S2052520614022902 (PMC4468513; doi:10.1107/S2052520614022902)
Supplement: Supplementary file 3 [file b-70-01020-sup3.zip › EnergyMinimisedCifs/SILVAL03_mi_ucf.cif]

data_SILVAL03_mi_ucf
_symmetry_cell_setting monoclinic
loop_
_symmetry_equiv_pos_site_id
_symmetry_equiv_pos_as_xyz
1 x,y,z
2 x+1/2,-y,z+1/2
_cell_length_a 12.283394957587719
_cell_length_b 3.968537021399648
_cell_length_c 8.778973157646405
_cell_angle_alpha 90.000000000000000
_cell_angle_beta 109.579017659631035
_cell_angle_gamma 90.000000000000000
loop_
_atom_site_label
_atom_site_type_symbol
_atom_site_fract_x
_atom_site_fract_y
_atom_site_fract_z
S11 S 0.521650982933141 0.018829979020626 0.716239334327532
C11 C 0.396518924913874 0.158695061038982 0.742508006885333
C12 C 0.320740495727000 0.295207837741490 0.603451125571525
C13 C 0.365827516277069 0.288634730248345 0.472720047265047
C14 C 0.473881588552239 0.145402553405656 0.517074937983516
Br11 Br 0.379176692409506 0.122957588488179 0.945405053964162
Br12 Br 0.174984256536751 0.466116121863624 0.588900074702718
Br13 Br 0.287856532784668 0.457997866095638 0.264853392016664
Br14 Br 0.568263009865750 0.077050501092378 0.391348027283502
#END
