# Supplementary material for: Validation of molecular crystal structures from powder diffraction data with dispersion-corrected density functional theory (DFT-D)
Source: Acta Crystallogr B Struct Sci Cryst Eng Mater. 2014 Dec 1;70(Pt 6):1020–32. doi: 10.1107/S2052520614022902 (PMC4468513; doi:10.1107/S2052520614022902)
Supplement: Supplementary file 3 [file b-70-01020-sup3.zip › EnergyMinimisedCifs/SILVAL04_mi_ucf.cif]

data_SILVAL04_mi_ucf
_symmetry_cell_setting orthorhombic
_symmetry_space_group_name_H-M 'P c a 2_1'
_symmetry_Int_Tables_number 29
loop_
_symmetry_equiv_pos_site_id
_symmetry_equiv_pos_as_xyz
1 x,y,z
2 -x+1/2,y,z+1/2
3 x+1/2,-y,z
4 -x,-y,z+1/2
_cell_length_a 12.329258394012909
_cell_length_b 3.998120592436361
_cell_length_c 16.432338618073981
_cell_angle_alpha 90.000000000000000
_cell_angle_beta 90.000000000000000
_cell_angle_gamma 90.000000000000000
loop_
_atom_site_label
_atom_site_type_symbol
_atom_site_fract_x
_atom_site_fract_y
_atom_site_fract_z
S21 S 0.432207597709520 0.983425192361879 0.279067318300773
C21 C 0.345687337168168 0.844945507879743 0.354085898731241
C22 C 0.253641039554122 0.700117984669225 0.322644280615215
C23 C 0.253654536085450 0.700007331269848 0.235519604189676
C24 C 0.345708962507575 0.844736561158327 0.204063751465090
Br21 Br 0.382462372456251 0.898190602040603 0.463662608025849
Br22 Br 0.141913161689131 0.523101819074712 0.387319724309679
Br23 Br 0.141934104107469 0.522892350521429 0.170850887672511
Br24 Br 0.382509864635918 0.897670884210931 0.094485926689966
#END
