# Supplementary material for: Validation of molecular crystal structures from powder diffraction data with dispersion-corrected density functional theory (DFT-D)
Source: Acta Crystallogr B Struct Sci Cryst Eng Mater. 2014 Dec 1;70(Pt 6):1020–32. doi: 10.1107/S2052520614022902 (PMC4468513; doi:10.1107/S2052520614022902)
Supplement: Supplementary file 3 [file b-70-01020-sup3.zip › EnergyMinimisedCifs/SILVAL05_mi_ucf.cif]

data_SILVAL05_mi_ucf
_symmetry_cell_setting orthorhombic
_symmetry_space_group_name_H-M 'P c a 2_1'
_symmetry_Int_Tables_number 29
loop_
_symmetry_equiv_pos_site_id
_symmetry_equiv_pos_as_xyz
1 x,y,z
2 -x+1/2,y,z+1/2
3 x+1/2,-y,z
4 -x,-y,z+1/2
_cell_length_a 12.329389766218332
_cell_length_b 3.998945839668615
_cell_length_c 16.431950784986089
_cell_angle_alpha 90.000000000000000
_cell_angle_beta 90.000000000000000
_cell_angle_gamma 90.000000000000000
loop_
_atom_site_label
_atom_site_type_symbol
_atom_site_fract_x
_atom_site_fract_y
_atom_site_fract_z
S11 S 0.432200559254579 0.983533003339060 0.279070142443224
C11 C 0.345726936500057 0.844831085713071 0.354088105466602
C12 C 0.253698889154171 0.699928907327164 0.322642438232517
C13 C 0.253695770311760 0.699909877631380 0.235519644209847
C14 C 0.345722386568225 0.844792454482623 0.204064766571602
Br11 Br 0.382531838400160 0.897921602958737 0.463666367963305
Br12 Br 0.142002634788555 0.522765087574781 0.387319580675485
Br13 Br 0.141997154055651 0.522682376170013 0.170847590897640
Br14 Br 0.382489358861592 0.898018222466278 0.094481363539778
#END
