# Supplementary material for: Validation of molecular crystal structures from powder diffraction data with dispersion-corrected density functional theory (DFT-D)
Source: Acta Crystallogr B Struct Sci Cryst Eng Mater. 2014 Dec 1;70(Pt 6):1020–32. doi: 10.1107/S2052520614022902 (PMC4468513; doi:10.1107/S2052520614022902)
Supplement: Supplementary file 3 [file b-70-01020-sup3.zip › EnergyMinimisedCifs/SILVAL06_mi_ucf.cif]

data_SILVAL06_mi_ucf
_symmetry_cell_setting monoclinic
loop_
_symmetry_equiv_pos_site_id
_symmetry_equiv_pos_as_xyz
1 x,y,z
2 x+1/2,-y,z+1/2
_cell_length_a 12.281461052884204
_cell_length_b 3.968703341673200
_cell_length_c 8.778139480073500
_cell_angle_alpha 90.000000000000000
_cell_angle_beta 109.580557538191854
_cell_angle_gamma 90.000000000000000
loop_
_atom_site_label
_atom_site_type_symbol
_atom_site_fract_x
_atom_site_fract_y
_atom_site_fract_z
S21 S 0.521641611583798 0.018616754976803 0.716229709910163
C21 C 0.396508521581051 0.158705072651524 0.742520792747405
C22 C 0.320740774763694 0.295289795224971 0.603466582533477
C23 C 0.365820968150727 0.288669218666714 0.472697099675031
C24 C 0.473880438674009 0.145360206085101 0.517061798910379
Br21 Br 0.379176536369843 0.122902081442477 0.945417692922076
Br22 Br 0.174978112231682 0.466419883480689 0.588933187083491
Br23 Br 0.287884575419962 0.458382161971170 0.264854410778241
Br24 Br 0.568268461225236 0.076936810207568 0.391318725439738
#END
