# Supplementary material for: Validation of molecular crystal structures from powder diffraction data with dispersion-corrected density functional theory (DFT-D)
Source: Acta Crystallogr B Struct Sci Cryst Eng Mater. 2014 Dec 1;70(Pt 6):1020–32. doi: 10.1107/S2052520614022902 (PMC4468513; doi:10.1107/S2052520614022902)
Supplement: Supplementary file 3 [file b-70-01020-sup3.zip › EnergyMinimisedCifs/SILVEP_mi_ucf.cif]

data_SILVEP
_audit_creation_date              2014-10-03
_audit_creation_method            'Materials Studio'
_symmetry_space_group_name_H-M    'P21/C'
_symmetry_Int_Tables_number       14
_symmetry_cell_setting            monoclinic
loop_
_symmetry_equiv_pos_as_xyz
  x,y,z
  -x,y+1/2,-z+1/2
  -x,-y,-z
  x,-y+1/2,z+1/2
_cell_length_a                    14.8375
_cell_length_b                    4.0000
_cell_length_c                    13.9870
_cell_angle_alpha                 90.0000
_cell_angle_beta                  96.0805
_cell_angle_gamma                 90.0000
loop_
_atom_site_label
_atom_site_type_symbol
_atom_site_fract_x
_atom_site_fract_y
_atom_site_fract_z
_atom_site_U_iso_or_equiv
_atom_site_adp_type
_atom_site_occupancy
Br1    Br    0.11000   0.25483   0.54161   0.00000  Uiso   1.00
Br2    Br    0.08743   0.67704   0.31586   0.00000  Uiso   1.00
Br3    Br    0.29069   0.76253   0.22027   0.00000  Uiso   1.00
Br4    Br    0.47394   0.37954   0.36244   0.00000  Uiso   1.00
Se1    Se    0.32215   0.22738   0.50642   0.00000  Uiso   1.00
C1     C     0.20353   0.35706   0.46718   0.00000  Uiso   1.00
C2     C     0.19738   0.51863   0.38036   0.00000  Uiso   1.00
C3     C     0.28197   0.55168   0.33971   0.00000  Uiso   1.00
C4     C     0.35480   0.41214   0.39335   0.00000  Uiso   1.00
loop_
_geom_bond_atom_site_label_1
_geom_bond_atom_site_label_2
_geom_bond_distance
_geom_bond_site_symmetry_2
_ccdc_geom_bond_type
Br1    C1      1.866   .     S
Br2    C2      1.888   .     S
Br3    C3      1.888   .     S
Br4    C4      1.868   .     S
Se1    C1      1.861   .     S
Se1    C4      1.856   .     S
C1     C2      1.370   .     D
C2     C3      1.438   .     S
C3     C4      1.368   .     D
