# Supplementary material for: Validation of molecular crystal structures from powder diffraction data with dispersion-corrected density functional theory (DFT-D)
Source: Acta Crystallogr B Struct Sci Cryst Eng Mater. 2014 Dec 1;70(Pt 6):1020–32. doi: 10.1107/S2052520614022902 (PMC4468513; doi:10.1107/S2052520614022902)
Supplement: Supplementary file 3 [file b-70-01020-sup3.zip › EnergyMinimisedCifs/SUTHAZ06_mi_ucf.cif]

data_SUTHAZ06_mi_ucf
_symmetry_cell_setting monoclinic
_symmetry_space_group_name_H-M 'P 2_1/n'
_symmetry_Int_Tables_number 14
loop_
_symmetry_equiv_pos_site_id
_symmetry_equiv_pos_as_xyz
1 x,y,z
2 -x+1/2,y+1/2,-z+1/2
3 -x,-y,-z
4 x+1/2,-y+1/2,z+1/2
_cell_length_a 14.128222106893872
_cell_length_b 15.075802716774904
_cell_length_c 10.664324890508164
_cell_angle_alpha 90.000000000000000
_cell_angle_beta 91.610618362840384
_cell_angle_gamma 90.000000000000000
loop_
_atom_site_label
_atom_site_type_symbol
_atom_site_fract_x
_atom_site_fract_y
_atom_site_fract_z
S1 S 0.643388717590934 0.599159531367414 0.825865559135655
S2 S 0.438602679321981 0.633628058119032 0.663351182853788
O1 O 0.555341918118259 0.622127921030423 0.887287140287179
O2 O 0.726837665248399 0.651014447486753 0.864814274826704
N1 N 0.699066106942302 0.213686834966739 0.908327759117389
N2 N 0.635559418124640 0.609426318862776 0.676240151815660
N3 N 0.552358374958535 0.613510799502332 0.485069057057150
C1 C 0.690861226933066 0.302288965716866 0.891516238088913
C2 C 0.737362429098339 0.346967786795216 0.793001445551260
C3 C 0.724810452852026 0.437316425334439 0.774270340070586
C4 C 0.665320441089679 0.485966231255335 0.852433570873328
C5 C 0.620931704319253 0.443348096055064 0.951906005006960
C6 C 0.633952848258369 0.353399289544350 0.971649001764559
C7 C 0.554108716851543 0.616463029810188 0.612222482309752
C8 C 0.464537945425134 0.624567323110925 0.426837699927965
C9 C 0.394640133423095 0.635811077932572 0.509697084413043
H1 H 0.749414462842923 0.177984732311032 0.863741245112164
H2 H 0.665935246582240 0.182819227400592 0.979878621246895
H3 H 0.780888995013367 0.308555867119158 0.729828451180254
H4 H 0.758930303909693 0.470198536430942 0.696374266630218
H5 H 0.575323525929063 0.480368957383140 1.013706583801371
H6 H 0.598493732277542 0.321017942353705 1.048711254450604
H7 H 0.613786187033256 0.600645403788238 0.438189769474552
H8 H 0.459275331196457 0.624130384363301 0.324992531182323
H9 H 0.319645338582929 0.645660180708245 0.490112730341308
S3 S 0.316570244670443 -0.055842087629245 0.821902889196416
S4 S 0.514935589434873 -0.101153495663584 0.674802332829028
O3 O 0.388123957789096 -0.101930858682629 0.899778969673458
O4 O 0.218088915418200 -0.068135129724054 0.857842312321914
N4 N 0.399108529150398 0.330300443922299 0.842593918853119
N5 N 0.317076579278595 -0.084912216981559 0.677241235491227
N6 N 0.395001145264007 -0.120961238985056 0.494729664249884
C10 C 0.378253261662741 0.241645732505879 0.839951169043352
C11 C 0.315121885894695 0.206102939817267 0.747081546969698
C12 C 0.297449423248031 0.115703527782758 0.741344311871699
C13 C 0.342422044084200 0.058141713190156 0.827749159570363
C14 C 0.404507609747275 0.092064954719881 0.920826715832293
C15 C 0.421915232674568 0.182555653278926 0.927086508685949
C16 C 0.396879152726268 -0.100708808103285 0.618667286726496
C17 C 0.481880177747446 -0.135739855902160 0.442684325984740
C18 C 0.554959075268689 -0.126885714631264 0.526649481935299
H10 H 0.351046802620306 0.371540236293401 0.799909237611783
H11 H 0.427645021810851 0.353591757736328 0.924983300514431
H12 H 0.280657343791878 0.250666803475959 0.679361420313032
H13 H 0.249214561358047 0.089325325845396 0.668898170965780
H14 H 0.439090295755970 0.047670421889043 0.988401161788230
H15 H 0.469770546676748 0.208464927588244 1.000182701084038
H16 H 0.330679137499031 -0.126878797517795 0.445642198075874
H17 H 0.485385138307854 -0.152282745394703 0.343743668164889
H18 H 0.629937751932264 -0.134512555028191 0.510922526170856
#END
