# Supplementary material for: Validation of molecular crystal structures from powder diffraction data with dispersion-corrected density functional theory (DFT-D)
Source: Acta Crystallogr B Struct Sci Cryst Eng Mater. 2014 Dec 1;70(Pt 6):1020–32. doi: 10.1107/S2052520614022902 (PMC4468513; doi:10.1107/S2052520614022902)
Supplement: Supplementary file 3 [file b-70-01020-sup3.zip › EnergyMinimisedCifs/SUWKIE_mi_ucf.cif]

data_SUWKIE_mi_ucf
_symmetry_cell_setting triclinic
_symmetry_space_group_name_H-M 'P -1'
_symmetry_Int_Tables_number 2
loop_
_symmetry_equiv_pos_site_id
_symmetry_equiv_pos_as_xyz
1 x,y,z
2 -x,-y,-z
_cell_length_a 3.761101652481506
_cell_length_b 7.514046118687571
_cell_length_c 8.651871581534825
_cell_angle_alpha 90.943575750366563
_cell_angle_beta 85.345036253271147
_cell_angle_gamma 73.499324447890160
loop_
_atom_site_label
_atom_site_type_symbol
_atom_site_fract_x
_atom_site_fract_y
_atom_site_fract_z
C1 C 0.631359883204070 0.270701854224387 0.592761619394245
C2 C 0.727896781817271 0.321022863952563 0.734725010622931
C3 C 0.707665883472724 0.508859699751365 0.770613569219115
C4 C 0.590511583844465 0.642394592549934 0.664706489988543
C5 C 0.489005719054788 0.595054928827119 0.518466234831391
C7 C 0.850290292598194 0.176688626962580 0.848771592456190
O1 O 0.836015607158716 0.013737908001803 0.826855156653603
O2 O 0.972633885322721 0.233216295952181 0.973781791292131
H1 H 0.649747613794456 0.125918395094325 0.566726796344733
H2 H 1.046257818047774 0.127670781450998 1.051942420490571
H3 H 0.786644670046789 0.545388893329254 0.882109106997393
H4 H 0.575474793366644 0.786468427054203 0.692095111252081
#END
