# Supplementary material for: Validation of molecular crystal structures from powder diffraction data with dispersion-corrected density functional theory (DFT-D)
Source: Acta Crystallogr B Struct Sci Cryst Eng Mater. 2014 Dec 1;70(Pt 6):1020–32. doi: 10.1107/S2052520614022902 (PMC4468513; doi:10.1107/S2052520614022902)
Supplement: Supplementary file 3 [file b-70-01020-sup3.zip › EnergyMinimisedCifs/SUWKOK_mi_ucf.cif]

data_SUWKOK_mi_ucf
_symmetry_cell_setting monoclinic
_symmetry_space_group_name_H-M 'P 2_1/c'
_symmetry_Int_Tables_number 14
loop_
_symmetry_equiv_pos_site_id
_symmetry_equiv_pos_as_xyz
1 x,y,z
2 -x,-y,-z
3 x,-y+1/2,z+1/2
4 -x,y+1/2,-z+1/2
_cell_length_a 13.425005049578216
_cell_length_b 6.132260721781874
_cell_length_c 7.062227781729847
_cell_angle_alpha 90.000000000000000
_cell_angle_beta 100.177301321448113
_cell_angle_gamma 90.000000000000000
loop_
_atom_site_label
_atom_site_type_symbol
_atom_site_fract_x
_atom_site_fract_y
_atom_site_fract_z
C1 C -0.103799553151736 -0.193439574480392 -0.101277009022805
C2 C -0.188510477297036 -0.070549537789354 -0.085706489195777
C3 C -0.177497240341889 0.142703242076348 -0.006961624433931
C4 C -0.082934967357245 0.228556949787762 0.055436268550340
C5 C 0.005464649038164 0.107716733373231 0.040290358449782
C7 C -0.293013075772793 -0.153779349051194 -0.150295665590833
C8 C -0.397922614767203 -0.465862980776078 -0.217502613974675
O1 O -0.367921288162345 -0.035854969136706 -0.185206353576655
O2 O -0.297004005635826 -0.373346857568386 -0.163495086858664
H1 H -0.112482638687823 -0.356957638276688 -0.161837349844110
H3 H -0.244988698520558 0.235887756833168 0.004553983794443
H4 H -0.074879128454542 0.391320054977482 0.117678405745030
H8a H -0.386746405920924 -0.642051820549591 -0.221999838136478
H8b H -0.443832770048674 -0.423204273909304 -0.109504369111316
H8c H -0.434156832585267 -0.404460696453930 -0.358164361580825
#END
