# Supplementary material for: Validation of molecular crystal structures from powder diffraction data with dispersion-corrected density functional theory (DFT-D)
Source: Acta Crystallogr B Struct Sci Cryst Eng Mater. 2014 Dec 1;70(Pt 6):1020–32. doi: 10.1107/S2052520614022902 (PMC4468513; doi:10.1107/S2052520614022902)
Supplement: Supplementary file 3 [file b-70-01020-sup3.zip › EnergyMinimisedCifs/TCLBEN04_mi_ucf.cif]

data_TCLBEN04_mi_ucf
_symmetry_cell_setting triclinic
_symmetry_space_group_name_H-M 'P -1'
_symmetry_Int_Tables_number 2
loop_
_symmetry_equiv_pos_site_id
_symmetry_equiv_pos_as_xyz
1 x,y,z
2 -x,-y,-z
_cell_length_a 3.914123911371521
_cell_length_b 10.715826411704665
_cell_length_c 9.510934943765221
_cell_angle_alpha 91.612785648198496
_cell_angle_beta 99.164519363611262
_cell_angle_gamma 94.689956484768516
loop_
_atom_site_label
_atom_site_type_symbol
_atom_site_fract_x
_atom_site_fract_y
_atom_site_fract_z
C1 C 0.080779113567362 0.467355996694219 0.366181069370561
C2 C 0.014969564987689 0.373770688113956 0.461511262416593
C3 C 0.065907133507738 0.593037197743613 0.405422388521167
Cl1 Cl 0.177961674522811 0.429181177826661 0.200795783854242
Cl2 Cl 0.035854824041539 0.217990027303228 0.417304007111834
D1 D 0.117077540352756 0.665720221299345 0.331832782722640
C4 C 0.426917274808860 -0.029754049498707 0.135274139065298
C5 C 0.506629269136486 -0.123856710395413 0.042703976835760
C6 C 0.421094627600161 0.093546350580041 0.091934058879903
Cl3 Cl 0.334581940557994 -0.064346242695780 0.301634836964613
Cl4 Cl 0.515517124955904 -0.276975494692092 0.092538678906808
D2 D 0.359322262659817 0.166529984089734 0.163462326263563
#END
