# Supplementary material for: Validation of molecular crystal structures from powder diffraction data with dispersion-corrected density functional theory (DFT-D)
Source: Acta Crystallogr B Struct Sci Cryst Eng Mater. 2014 Dec 1;70(Pt 6):1020–32. doi: 10.1107/S2052520614022902 (PMC4468513; doi:10.1107/S2052520614022902)
Supplement: Supplementary file 3 [file b-70-01020-sup3.zip › EnergyMinimisedCifs/TCLBEN06_mi_ucf.cif]

data_TCLBEN06_mi_ucf
_symmetry_cell_setting monoclinic
_symmetry_space_group_name_H-M 'P 2_1/n'
_symmetry_Int_Tables_number 14
loop_
_symmetry_equiv_pos_site_id
_symmetry_equiv_pos_as_xyz
1 x,y,z
2 -x+1/2,y+1/2,-z+1/2
3 -x,-y,-z
4 x-1/2,-y-1/2,z-1/2
_cell_length_a 3.909492974043812
_cell_length_b 10.649492482525581
_cell_length_c 9.556954557574221
_cell_angle_alpha 90.000000000000000
_cell_angle_beta 99.664362951179541
_cell_angle_gamma 90.000000000000000
loop_
_atom_site_label
_atom_site_type_symbol
_atom_site_fract_x
_atom_site_fract_y
_atom_site_fract_z
C1 C 0.073903619058572 0.467941395572984 0.366041256479017
C2 C -0.006104417658055 0.373807192417097 0.458580415804593
C3 C 0.079722477424513 0.593540682204535 0.408145305759286
Cl1 Cl 0.164673992754704 0.430796572000027 0.200752906159830
Cl2 Cl -0.012408858356282 0.217862915447334 0.410574425777821
D1 D 0.141722023985084 0.666493479301976 0.336558327089085
#END
