# Supplementary material for: Validation of molecular crystal structures from powder diffraction data with dispersion-corrected density functional theory (DFT-D)
Source: Acta Crystallogr B Struct Sci Cryst Eng Mater. 2014 Dec 1;70(Pt 6):1020–32. doi: 10.1107/S2052520614022902 (PMC4468513; doi:10.1107/S2052520614022902)
Supplement: Supplementary file 3 [file b-70-01020-sup3.zip › EnergyMinimisedCifs/TCLBEN07_mi_ucf.cif]

data_TCLBEN07_mi_ucf
_symmetry_cell_setting monoclinic
_symmetry_space_group_name_H-M 'P 2_1/n'
_symmetry_Int_Tables_number 14
loop_
_symmetry_equiv_pos_site_id
_symmetry_equiv_pos_as_xyz
1 x,y,z
2 -x+1/2,y+1/2,-z+1/2
3 -x,-y,-z
4 x-1/2,-y-1/2,z-1/2
_cell_length_a 3.910810309494077
_cell_length_b 10.674527929512672
_cell_length_c 9.530249901169828
_cell_angle_alpha 90.000000000000000
_cell_angle_beta 99.695135031060559
_cell_angle_gamma 90.000000000000000
loop_
_atom_site_label
_atom_site_type_symbol
_atom_site_fract_x
_atom_site_fract_y
_atom_site_fract_z
C1 C 0.074881989328089 0.468272904835790 0.365755643658323
C2 C -0.003943803627902 0.374136413090087 0.458498971200305
C3 C 0.078551563664577 0.593548396937566 0.407954869632156
Cl1 Cl 0.166813770146881 0.431476655895110 0.200141654409921
Cl2 Cl -0.007590740001136 0.218586005867895 0.410419922999779
D1 D 0.139570720485361 0.666548274391630 0.336243279717838
#END
