# Supplementary material for: Validation of molecular crystal structures from powder diffraction data with dispersion-corrected density functional theory (DFT-D)
Source: Acta Crystallogr B Struct Sci Cryst Eng Mater. 2014 Dec 1;70(Pt 6):1020–32. doi: 10.1107/S2052520614022902 (PMC4468513; doi:10.1107/S2052520614022902)
Supplement: Supplementary file 3 [file b-70-01020-sup3.zip › EnergyMinimisedCifs/TCLBEN08_mi_ucf.cif]

data_TCLBEN08_mi_ucf
_symmetry_cell_setting monoclinic
_symmetry_space_group_name_H-M 'P 2_1/n'
_symmetry_Int_Tables_number 14
loop_
_symmetry_equiv_pos_site_id
_symmetry_equiv_pos_as_xyz
1 x,y,z
2 -x+1/2,y+1/2,-z+1/2
3 -x,-y,-z
4 x-1/2,-y-1/2,z-1/2
_cell_length_a 3.903973824616421
_cell_length_b 10.633465321811745
_cell_length_c 9.568126141110520
_cell_angle_alpha 90.000000000000000
_cell_angle_beta 99.657227645853823
_cell_angle_gamma 90.000000000000000
loop_
_atom_site_label
_atom_site_type_symbol
_atom_site_fract_x
_atom_site_fract_y
_atom_site_fract_z
C1 C 0.072119143245627 0.467898041882588 0.365905219585210
C2 C -0.007578012140519 0.373650362369068 0.458442671638367
C3 C 0.079475415482948 0.593652532022369 0.408155559546451
Cl1 Cl 0.160733160604588 0.430750064157455 0.200443226292263
Cl2 Cl -0.015565857573463 0.217498526019309 0.410304658359968
D1 D 0.141239334004038 0.666694877506039 0.336566819689040
#END
