# Supplementary material for: Validation of molecular crystal structures from powder diffraction data with dispersion-corrected density functional theory (DFT-D)
Source: Acta Crystallogr B Struct Sci Cryst Eng Mater. 2014 Dec 1;70(Pt 6):1020–32. doi: 10.1107/S2052520614022902 (PMC4468513; doi:10.1107/S2052520614022902)
Supplement: Supplementary file 3 [file b-70-01020-sup3.zip › EnergyMinimisedCifs/TEJWAH_mi_ucf.cif]

data_TEJWAH_mi_ucf
_symmetry_cell_setting monoclinic
_symmetry_space_group_name_H-M 'P 2_1/n'
_symmetry_Int_Tables_number 14
loop_
_symmetry_equiv_pos_site_id
_symmetry_equiv_pos_as_xyz
1 x,y,z
2 -x+1/2,y+1/2,-z+1/2
3 -x,-y,-z
4 x-1/2,-y-1/2,z-1/2
_cell_length_a 6.408239881401957
_cell_length_b 7.635158858955974
_cell_length_c 3.967165136397533
_cell_angle_alpha 90.000000000000000
_cell_angle_beta 96.677882855684899
_cell_angle_gamma 90.000000000000000
loop_
_atom_site_label
_atom_site_type_symbol
_atom_site_fract_x
_atom_site_fract_y
_atom_site_fract_z
C1 C 0.736893233031021 0.137749023964394 0.855647497080828
F1 F 0.715076519580560 0.299529836260801 1.027949155075857
D1 D 0.870868897646093 0.149690574210268 0.708866471367465
D2 D 0.590711715553151 0.114892697193516 0.689054731891448
D3 D 0.763828451009000 0.034117724490848 1.046966822617781
#END
