# Supplementary material for: Validation of molecular crystal structures from powder diffraction data with dispersion-corrected density functional theory (DFT-D)
Source: Acta Crystallogr B Struct Sci Cryst Eng Mater. 2014 Dec 1;70(Pt 6):1020–32. doi: 10.1107/S2052520614022902 (PMC4468513; doi:10.1107/S2052520614022902)
Supplement: Supplementary file 3 [file b-70-01020-sup3.zip › EnergyMinimisedCifs/TMAPCL05_org_mi_ucf.cif]

data_TMAPCL05_org_mi_ucf
_symmetry_cell_setting orthorhombic
_symmetry_space_group_name_H-M 'P 2_1 2_1 2'
_symmetry_Int_Tables_number 18
loop_
_symmetry_equiv_pos_site_id
_symmetry_equiv_pos_as_xyz
1 x,y,z
2 -x,-y,z
3 x+1/2,-y+1/2,-z
4 -x+1/2,y+1/2,-z
_cell_length_a 11.609279050549372
_cell_length_b 11.933355286158523
_cell_length_c 5.724400113724211
_cell_angle_alpha 90.000000000000000
_cell_angle_beta 90.000000000000000
_cell_angle_gamma 90.000000000000000
loop_
_atom_site_label
_atom_site_type_symbol
_atom_site_fract_x
_atom_site_fract_y
_atom_site_fract_z
Cl1 Cl 0.233197336629053 0.250155666047366 0.073218283494132
O1 O 0.246133779985206 0.250048087888800 -0.179843742512492
O2 O 0.110267231922768 0.249694278817546 0.133780754405679
O3 O 0.287866371687841 0.150062980129000 0.171725178218143
O4 O 0.287006895147100 0.350837170851399 0.171119776395763
N1 N 0.000000000000000 0.000000000000000 0.482759462449458
C1 C 0.084632532151152 -0.061585715429019 0.331348119493034
H1 H 0.143667490427850 -0.108336465691975 0.443869250391842
H2 H 0.036946425236150 -0.119386134667427 0.218955510362755
H3 H 0.132296569712600 -0.000272121096438 0.226911359115418
C2 C 0.063433377235050 0.082236734177318 0.633908527086137
H4 H 0.109472697727052 0.140928096163750 0.520859723873953
H5 H 0.124500466922132 0.036004096463193 0.743074786624385
H6 H 0.000807874508612 0.126882399834505 0.742538199554909
N2 N 0.000000000000000 0.500000000000000 0.482450281543184
C3 C 0.084391608072835 0.561897254151535 0.331039437907575
H7 H 0.143285548857247 0.608811349414043 0.443568303674270
H8 H 0.132263423556457 0.500757687403493 0.226532075543718
H9 H 0.036492380895055 0.619567613092401 0.218730195415406
C4 C 0.063751113018176 0.417996988590192 0.633597988248927
H10 H 0.110047289201163 0.359499668348062 0.520549098368844
H11 H 0.001295501635141 0.373095625037038 0.742169976595653
H12 H 0.124621667563750 0.464452419200116 0.742816083948032
#END
