# Supplementary material for: Validation of molecular crystal structures from powder diffraction data with dispersion-corrected density functional theory (DFT-D)
Source: Acta Crystallogr B Struct Sci Cryst Eng Mater. 2014 Dec 1;70(Pt 6):1020–32. doi: 10.1107/S2052520614022902 (PMC4468513; doi:10.1107/S2052520614022902)
Supplement: Supplementary file 3 [file b-70-01020-sup3.zip › EnergyMinimisedCifs/TMAPCL05_SpGr_reint_mi_ucf.cif]

data_TMAPCL05_SpGr_reint_mi_ucf
_symmetry_cell_setting orthorhombic
loop_
_symmetry_equiv_pos_site_id
_symmetry_equiv_pos_as_xyz
1 x,y,z
2 -x,y+1/2,-z
3 x+1/2,-y+1/2,-z
4 -x+1/2,-y,z
5 -x,-y,-z
6 x,-y+1/2,z
7 -x+1/2,y+1/2,z
8 x+1/2,y,-z
_cell_length_a 11.614188135750723
_cell_length_b 11.916658411478867
_cell_length_c 5.733059652958204
_cell_angle_alpha 90.000000000000000
_cell_angle_beta 90.000000000000000
_cell_angle_gamma 90.000000000000000
loop_
_atom_site_label
_atom_site_type_symbol
_atom_site_fract_x
_atom_site_fract_y
_atom_site_fract_z
O3 O 0.037265359044952 0.149466198044248 0.171477266010919
Cl1 Cl -0.016855694673412 0.250000000000000 0.073234273023705
O1 O -0.003689248348711 0.250000000000000 -0.179421972036178
O2 O -0.139793491441612 0.250000000000000 0.133286722646647
C1 C -0.165528826249439 -0.061843456963332 0.331502143970401
C2 C -0.186430878792595 0.082228792890578 0.633643723376669
N1 N -0.250000000000000 0.000000000000000 0.482698548357487
H1 H -0.106706487932534 -0.108893813274550 0.443835271764237
H2 H -0.213328692478031 -0.119529062421992 0.219084573732704
H3 H -0.117629007824989 -0.000533682427602 0.227457055934331
H4 H -0.140341754137876 0.140961495451654 0.520784814301803
H5 H -0.248933361955141 0.127000153190252 0.742209880396392
H6 H -0.125422536887936 0.035838190893830 0.742551038062569
#END
