# Supplementary material for: Validation of molecular crystal structures from powder diffraction data with dispersion-corrected density functional theory (DFT-D)
Source: Acta Crystallogr B Struct Sci Cryst Eng Mater. 2014 Dec 1;70(Pt 6):1020–32. doi: 10.1107/S2052520614022902 (PMC4468513; doi:10.1107/S2052520614022902)
Supplement: Supplementary file 3 [file b-70-01020-sup3.zip › EnergyMinimisedCifs/TMAPCL06_mi_ucf.cif]

data_TMAPCL06_mi_ucf
_symmetry_cell_setting orthorhombic
_symmetry_space_group_name_H-M 'P 2_1 2_1 2'
_symmetry_Int_Tables_number 18
loop_
_symmetry_equiv_pos_site_id
_symmetry_equiv_pos_as_xyz
1 x,y,z
2 -x,-y,z
3 x+1/2,-y+1/2,-z
4 -x+1/2,y+1/2,-z
_cell_length_a 11.604596472623157
_cell_length_b 11.930675508749747
_cell_length_c 5.722149314187409
_cell_angle_alpha 90.000000000000000
_cell_angle_beta 90.000000000000000
_cell_angle_gamma 90.000000000000000
loop_
_atom_site_label
_atom_site_type_symbol
_atom_site_fract_x
_atom_site_fract_y
_atom_site_fract_z
Cl1 Cl 0.233151599110184 0.250150030972899 0.073079527024880
O1 O 0.246147561320926 0.250038857503219 -0.180065588236429
O2 O 0.110169100239322 0.249724317302584 0.133623795389004
O3 O 0.287825740903945 0.150018630607624 0.171575776712882
O4 O 0.286943985384600 0.350841157857829 0.171106939809956
N1 N 0.000000000000000 0.000000000000000 0.482770237202411
C1 C 0.084678593893305 -0.061579992586869 0.331296112911912
H1 H 0.143682678386225 -0.108403724394478 0.443864513303287
H2 H 0.036981257827938 -0.119332494414523 0.218713788489798
H3 H 0.132424582119355 -0.000234032530032 0.226967260357634
C2 C 0.063433425808776 0.082269544561438 0.633975012375029
H4 H 0.109475117896996 0.140987976491162 0.520886788794471
H5 H 0.124545600110335 0.036041683038206 0.743170484115264
H6 H 0.000767655752945 0.126886737612333 0.742674028556420
N2 N 0.000000000000000 0.500000000000000 0.482506408095566
C3 C 0.084431326070543 0.561894850468477 0.331014439364213
H7 H 0.143301814006502 0.608890294174492 0.443560738313275
H8 H 0.132376715731849 0.500727842956772 0.226594461509398
H9 H 0.036507546915937 0.619518218522770 0.218536651758432
C4 C 0.063758986455377 0.417964654349224 0.633694420148928
H10 H 0.110021897066457 0.359417883830103 0.520594492388561
H11 H 0.001277179699888 0.373108373998582 0.742396650674084
H12 H 0.124698993836210 0.464412189386274 0.742882232003615
#END
