# Supplementary material for: Validation of molecular crystal structures from powder diffraction data with dispersion-corrected density functional theory (DFT-D)
Source: Acta Crystallogr B Struct Sci Cryst Eng Mater. 2014 Dec 1;70(Pt 6):1020–32. doi: 10.1107/S2052520614022902 (PMC4468513; doi:10.1107/S2052520614022902)
Supplement: Supplementary file 3 [file b-70-01020-sup3.zip › EnergyMinimisedCifs/UDALIV_mi_ucf.cif]

data_UDALIV_mi_ucf
_symmetry_cell_setting monoclinic
_symmetry_space_group_name_H-M 'P 2_1/n'
_symmetry_Int_Tables_number 14
loop_
_symmetry_equiv_pos_site_id
_symmetry_equiv_pos_as_xyz
1 x,y,z
2 -x+1/2,y+1/2,-z+1/2
3 -x,-y,-z
4 x+1/2,-y+1/2,z+1/2
_cell_length_a 6.200368596666230
_cell_length_b 4.764789051016007
_cell_length_c 11.245200923287541
_cell_angle_alpha 90.000000000000000
_cell_angle_beta 92.995487759692637
_cell_angle_gamma 90.000000000000000
loop_
_atom_site_label
_atom_site_type_symbol
_atom_site_fract_x
_atom_site_fract_y
_atom_site_fract_z
N1 N 0.018262257930969 -0.214978406710165 0.207271919619713
N2 N 0.170416127243028 -0.367004308333284 0.139173300009823
N3 N -0.064435183005140 0.092314074396214 0.037120690894901
C4 C -0.149341812782849 -0.085318116778427 0.131590179195277
C5 C 0.243826124872085 -0.199722136354599 0.041360554247313
H1 H 0.106877728520178 -0.067679713445915 0.256943409751550
H2 H 0.094050428106216 -0.547272304891436 0.107412442567670
H4A H -0.252625255671675 0.046314184351848 0.185424092398602
H4B H -0.251017302503076 -0.254107784755015 0.090418901753914
H5A H 0.345397138408867 -0.329542604263554 -0.014066027725476
H5B H 0.341349076265764 -0.024135346636348 0.079499668081729
#END
