# Supplementary material for: Validation of molecular crystal structures from powder diffraction data with dispersion-corrected density functional theory (DFT-D)
Source: Acta Crystallogr B Struct Sci Cryst Eng Mater. 2014 Dec 1;70(Pt 6):1020–32. doi: 10.1107/S2052520614022902 (PMC4468513; doi:10.1107/S2052520614022902)
Supplement: Supplementary file 3 [file b-70-01020-sup3.zip › EnergyMinimisedCifs/UKAKEW01_mi_ucf.cif]

data_UKAKEW01_mi_ucf
_symmetry_cell_setting triclinic
_symmetry_space_group_name_H-M 'P -1'
_symmetry_Int_Tables_number 2
loop_
_symmetry_equiv_pos_site_id
_symmetry_equiv_pos_as_xyz
1 x,y,z
2 -x,-y,-z
_cell_length_a 14.493632535827182
_cell_length_b 12.632578981601563
_cell_length_c 12.951774258747376
_cell_angle_alpha 63.074501422705836
_cell_angle_beta 93.805103310031171
_cell_angle_gamma 57.359212071045341
loop_
_atom_site_label
_atom_site_type_symbol
_atom_site_fract_x
_atom_site_fract_y
_atom_site_fract_z
C1 C 0.202146535208175 -0.411201571850493 0.191692892332177
C2 C 0.246442397219068 -0.386034519638069 0.263801079580274
C3 C -0.147161929861346 -0.076897679277311 0.197952616279560
C4 C -0.233606522528192 0.075948340958625 0.110977694467018
C5 C -0.150617026779126 -0.067897089481408 -0.158211871766918
C6 C -0.078360696958160 -0.067407308787375 -0.217655117394376
C7 C 0.090222996310003 -0.394383924095765 0.183311648342667
C8 C 0.321147343767506 -0.336777160930468 0.234168768858499
C9 C 0.187211759050667 -0.336671233048312 0.342213276182966
C10 C 0.223123803898238 -0.393118257162361 0.074670362068180
C11 C -0.118838021586249 -0.193741413345330 0.171904803908632
C12 C -0.228735112509094 0.192500489220756 0.110735552234072
C13 C -0.309819189194937 0.145055035188577 -0.021674139001655
C14 C -0.038025169470937 -0.146430193411173 0.303893581324422
C15 C -0.106617531255696 -0.202508713297994 -0.026176344213171
C16 C -0.103579576564744 0.079054450880598 -0.317712134393522
C17 C 0.054644550674281 -0.201884871346010 -0.157173093715738
C18 C -0.263974601155478 0.077885728094575 -0.186692391425297
C19 C 0.016771224209560 -0.302592311185851 0.229157277820147
C20 C 0.308554699592665 -0.275584092183991 0.100806917050037
C21 C 0.060986379798943 -0.276063142569708 0.301185619635058
C22 C 0.264040116417516 -0.301439555910425 0.028191165357581
C23 C -0.168948457355615 -0.121368623429758 0.033358072428220
C24 C -0.105965611243588 0.120119415155881 0.190209741619224
C25 C -0.255913308990314 0.032689239027194 -0.054871386762905
C26 C -0.019249563175379 -0.033893948332125 0.278541291696501
C27 C 0.026516034038950 -0.309900580440012 0.042328176707234
C28 C 0.193295217890529 -0.211703569135361 0.314917933230260
C29 C 0.099610858405841 -0.308918712451370 -0.017261795593801
C30 C 0.267221514838486 -0.212053498976711 0.256060888713702
Br1 Br 0.136575668562749 -0.606436659277916 0.286966159502245
Br2 Br 0.498417054900999 -0.517124713048328 0.350888948543614
Br3 Br 0.281418010546808 -0.516202824760445 0.529309123306874
Br4 Br 0.347485631268137 -0.603849300075150 0.111831487629984
Br5 Br -0.181603011022306 -0.303544397357129 0.261513169892253
Br6 Br -0.345880711402115 0.301512442114813 0.174001771422227
Br7 Br -0.478825368632153 0.220867258393986 -0.042442046714126
Br8 Br -0.050892446392905 -0.229098102667888 0.472308816354305
Br9 Br -0.163031147114757 -0.316229357708388 -0.031641020187987
Br10 Br -0.166529959286734 0.136353333702876 -0.494998394966445
Br11 Br 0.093640946579001 -0.321384880211625 -0.233401218761458
Br12 Br -0.410441723910272 0.126334778470269 -0.292216601750793
Br13 Br 0.602520919384861 -0.011805691043007 0.339041001080205
Br14 Br 0.613018991200219 0.042880265453363 0.486199453712614
#END
