# Supplementary material for: Validation of molecular crystal structures from powder diffraction data with dispersion-corrected density functional theory (DFT-D)
Source: Acta Crystallogr B Struct Sci Cryst Eng Mater. 2014 Dec 1;70(Pt 6):1020–32. doi: 10.1107/S2052520614022902 (PMC4468513; doi:10.1107/S2052520614022902)
Supplement: Supplementary file 3 [file b-70-01020-sup3.zip › EnergyMinimisedCifs/UKIRAI_corrected_mi_ucf.cif]

data_UKIRAI_Final
_audit_creation_date              2014-02-27
_audit_creation_method            'Materials Studio'
_symmetry_space_group_name_H-M    'PBCA'
_symmetry_Int_Tables_number       61
_symmetry_cell_setting            orthorhombic
loop_
_symmetry_equiv_pos_as_xyz
  x,y,z
  -x+1/2,-y,z+1/2
  -x,y+1/2,-z+1/2
  x+1/2,-y+1/2,-z
  -x,-y,-z
  x+1/2,y,-z+1/2
  x,-y+1/2,z+1/2
  -x+1/2,y+1/2,z
_cell_length_a                    8.2605
_cell_length_b                    15.1052
_cell_length_c                    21.0027
_cell_angle_alpha                 90.0000
_cell_angle_beta                  90.0000
_cell_angle_gamma                 90.0000
loop_
_atom_site_label
_atom_site_type_symbol
_atom_site_fract_x
_atom_site_fract_y
_atom_site_fract_z
_atom_site_U_iso_or_equiv
_atom_site_adp_type
_atom_site_occupancy
S1     S    -0.15980   0.03299   0.12343   0.05111  Uiso   1.00
N2     N    -0.03995   0.01861   0.18406   0.05111  Uiso   1.00
O3     O    -0.32502   0.04075   0.14799   0.05111  Uiso   1.00
O4     O    -0.13329  -0.03255   0.07363   0.05111  Uiso   1.00
C5     C    -0.10228   0.13835   0.09428   0.05111  Uiso   1.00
C6     C     0.04425  -0.05522   0.19099   0.05111  Uiso   1.00
C7     C    -0.16736   0.21524   0.12110   0.05111  Uiso   1.00
C8     C     0.01225   0.14249   0.04522   0.05111  Uiso   1.00
N9     N     0.13465  -0.06873   0.24415   0.05111  Uiso   1.00
S10    S     0.06732  -0.14909   0.14135   0.05111  Uiso   1.00
C11    C    -0.11617   0.29729   0.09809   0.05111  Uiso   1.00
H12    H    -0.25672   0.21142   0.15912   0.06134  Uiso   1.00
C13    C     0.06091   0.22509   0.02267   0.05111  Uiso   1.00
H14    H     0.06075   0.08222   0.02420   0.06134  Uiso   1.00
N15    N     0.21993  -0.14751   0.24964   0.05111  Uiso   1.00
H16    H     0.14129  -0.02396   0.28167   0.06134  Uiso   1.00
C17    C     0.19603  -0.19629   0.19914   0.05111  Uiso   1.00
C18    C    -0.00223   0.30365   0.04864   0.05111  Uiso   1.00
H19    H    -0.16705   0.35752   0.11819   0.06134  Uiso   1.00
H20    H     0.14890   0.22836  -0.01598   0.06134  Uiso   1.00
C21    C     0.27206  -0.28503   0.18922   0.05111  Uiso   1.00
C22    C     0.05064   0.39249   0.02368   0.05111  Uiso   1.00
C23    C     0.14988  -0.35874   0.17433   0.05111  Uiso   1.00
H24    H     0.35860  -0.27954   0.14965   0.06134  Uiso   1.00
H25    H     0.34230  -0.30072   0.23224   0.06134  Uiso   1.00
H26    H     0.18027   0.40371   0.03306   0.06134  Uiso   1.00
H27    H     0.03509   0.39645  -0.02831   0.06134  Uiso   1.00
H28    H    -0.01879   0.44609   0.04592   0.06134  Uiso   1.00
H29    H     0.07825  -0.34357   0.13158   0.06134  Uiso   1.00
H30    H     0.21538  -0.42074   0.16542   0.06134  Uiso   1.00
H31    H     0.06617  -0.37001   0.21410   0.06134  Uiso   1.00
loop_
_geom_bond_atom_site_label_1
_geom_bond_atom_site_label_2
_geom_bond_distance
_geom_bond_site_symmetry_2
_ccdc_geom_bond_type
S1     N2      1.628   .     S
S1     O3      1.464   .     D
S1     O4      1.457   .     D
S1     C5      1.770   .     S
N2     C6      1.322   .     D
C5     C7      1.398   .     A
C5     C8      1.400   .     A
C6     N9      1.359   .     S
C6     S10     1.770   .     S
C7     C11     1.396   .     A
C7     H12     1.089   .     S
C8     C13     1.394   .     A
C8     H14     1.088   .     S
N9     N15     1.388   .     S
N9     H16     1.040   .     S
S10    C17     1.764   .     S
C11    C18     1.405   .     A
C11    H19     1.087   .     S
C13    C18     1.406   .     A
C13    H20     1.091   .     S
N15    C17     1.307   .     D
C17    C21     1.495   .     S
C18    C22     1.505   .     S
C21    C23     1.535   .     S
C21    H24     1.099   .     S
C21    H25     1.100   .     S
C22    H26     1.102   .     S
C22    H27     1.101   .     S
C22    H28     1.097   .     S
C23    H29     1.099   .     S
C23    H30     1.098   .     S
C23    H31     1.098   .     S
