# Supplementary material for: Validation of molecular crystal structures from powder diffraction data with dispersion-corrected density functional theory (DFT-D)
Source: Acta Crystallogr B Struct Sci Cryst Eng Mater. 2014 Dec 1;70(Pt 6):1020–32. doi: 10.1107/S2052520614022902 (PMC4468513; doi:10.1107/S2052520614022902)
Supplement: Supplementary file 3 [file b-70-01020-sup3.zip › EnergyMinimisedCifs/UKIRAI_org_mi_ucf.cif]

data_UKIRAI_org_mi_ucf
_symmetry_cell_setting orthorhombic
_symmetry_space_group_name_H-M 'P b c a'
_symmetry_Int_Tables_number 61
loop_
_symmetry_equiv_pos_site_id
_symmetry_equiv_pos_as_xyz
1 x,y,z
2 -x+1/2,-y,z+1/2
3 x+1/2,-y+1/2,-z
4 -x,y+1/2,-z+1/2
5 -x,-y,-z
6 x+1/2,y,-z+1/2
7 -x+1/2,y+1/2,z
8 x,-y+1/2,z+1/2
_cell_length_a 8.498902630998483
_cell_length_b 13.529234392701721
_cell_length_c 22.719474603681501
_cell_angle_alpha 90.000000000000000
_cell_angle_beta 90.000000000000000
_cell_angle_gamma 90.000000000000000
loop_
_atom_site_label
_atom_site_type_symbol
_atom_site_fract_x
_atom_site_fract_y
_atom_site_fract_z
C1 C 0.167835104770889 -0.374286839428646 0.175033090027967
C2 C 0.248792042461359 -0.289172843162549 0.207206093057856
C3 C 0.154362290519601 -0.195929845032409 0.208857876669245
N1 N 0.165515810299566 -0.129435728117718 0.250891124005372
N2 N 0.074462167763132 -0.047750675519564 0.241529563358924
C4 C -0.008934308423360 -0.054047543412133 0.192760329750802
S1 S 0.023289675740840 -0.163067569132462 0.153784801308013
N3 N -0.121519233136213 0.017030059516315 0.178414760440584
S2 S -0.171013915468552 0.049130368313107 0.109509483445711
O1 O -0.335492376958889 0.075136153159615 0.114140221959619
O2 O -0.118430266380977 -0.028556304267704 0.070414235376720
C5 C -0.064412319682762 0.157686179746944 0.092719128517551
C6 C -0.106583839434483 0.246249474941218 0.120388083326495
C7 C -0.028520468012947 0.332888410509972 0.104996838983031
C8 C 0.089365662601125 0.333104740797514 0.061626592006026
C9 C 0.053565140643271 0.155281999624162 0.049781552204550
C10 C 0.129024484189946 0.243136787721196 0.034440355120007
C11 C 0.168857635075281 0.427762489522908 0.044229947727858
H1 H 0.140754876331241 -0.354371393071332 0.129268217238557
H2 H 0.245132011925052 -0.439086979059512 0.173835336812122
H3 H 0.057562837679860 -0.396333399751583 0.196400281391686
H4 H 0.362479701029154 -0.272498789961681 0.186168677913717
H5 H 0.276703540234641 -0.308893296080038 0.253039273278142
H6 H -0.216458550921404 0.020986709233499 0.206291450038819
H7 H -0.198867858283894 0.248366292751388 0.153621679083725
H8 H -0.059390621253719 0.401731192145189 0.127054732026730
H9 H 0.083699181981061 0.086383499938826 0.027805535236326
H10 H 0.219796361806397 0.241482652173996 0.000426346834852
H11 H 0.297473771198863 0.419427305808255 0.043434658067443
H12 H 0.132679485661018 0.449751052927309 -0.000350426618545
H13 H 0.138325460478448 0.488131298493805 0.074318494186876
#END
