# Supplementary material for: Validation of molecular crystal structures from powder diffraction data with dispersion-corrected density functional theory (DFT-D)
Source: Acta Crystallogr B Struct Sci Cryst Eng Mater. 2014 Dec 1;70(Pt 6):1020–32. doi: 10.1107/S2052520614022902 (PMC4468513; doi:10.1107/S2052520614022902)
Supplement: Supplementary file 3 [file b-70-01020-sup3.zip › EnergyMinimisedCifs/VANGAT_mi_ucf.cif]

data_VANGAT_mi_ucf
_symmetry_cell_setting orthorhombic
_symmetry_space_group_name_H-M 'P 2_1 2_1 2_1'
_symmetry_Int_Tables_number 19
loop_
_symmetry_equiv_pos_site_id
_symmetry_equiv_pos_as_xyz
1 x,y,z
2 -x+1/2,-y,z+1/2
3 x+1/2,-y+1/2,-z
4 -x,y+1/2,-z+1/2
_cell_length_a 58.676494378714885
_cell_length_b 11.414353205038813
_cell_length_c 4.974755945287249
_cell_angle_alpha 90.000000000000000
_cell_angle_beta 90.000000000000000
_cell_angle_gamma 90.000000000000000
loop_
_atom_site_label
_atom_site_type_symbol
_atom_site_fract_x
_atom_site_fract_y
_atom_site_fract_z
C1 C -0.012199124894094 0.440502665300778 0.173801680050793
C2 C -0.020043039554593 0.327646417060433 0.113546879066050
C3 C -0.038079663683984 0.279081521399947 0.259647596925738
C4 C -0.048483002321943 0.342581842070941 0.465431471195966
C5 C -0.040861168280319 0.455568199529615 0.525191972883870
C6 C -0.022789489831207 0.503735442405584 0.380714347420585
C7 C 0.006080808916145 0.500794573807153 0.014720871895143
O1 O 0.021872267845830 0.415275640888799 -0.096623682372158
C8 C 0.034289524827827 0.452091300837827 -0.310006847134978
O2 O 0.032803065076399 0.550634593333483 -0.405760527137876
C9 C 0.050471530221550 0.357921960938746 -0.410073411196811
C10 C 0.038431117119606 0.240107363437005 -0.447685508896804
C11 C 0.070944402313074 0.351272339187460 -0.213430460272939
C12 C 0.083893724912386 0.468360152750261 -0.183626093691043
C13 C 0.095740917055253 0.517995308572074 -0.436462727883498
C14 C 0.119876393198253 0.468922880801714 -0.475523128211665
C15 C 0.096326678608048 0.652175112638615 -0.425173801025856
N1 N 0.086135362799660 0.255166185849832 -0.285497490692105
C16 C 0.096206847445332 0.188194340456441 -0.096053877492539
O3 O 0.092246157744251 0.199882298962959 0.149740027970758
C17 C 0.112700030954417 0.095018064069966 -0.202219586972986
C18 C 0.099652157494879 -0.019021498007415 -0.258857818639700
C19 C 0.132209293059963 0.079313183454545 0.001771339932557
C20 C 0.146747035547149 0.190197587394219 0.028927777690480
N2 N 0.146260795598188 -0.021385007342245 -0.070366062000406
C21 C 0.156999404134257 -0.086751277062945 0.116521539948068
O4 O 0.155692500827125 -0.066058229182269 0.363376848085957
C22 C 0.169738442305523 -0.193893965647958 0.009637384966442
C23 C 0.154604298905602 -0.300579342424566 0.073278016303988
C24 C 0.193755124668894 -0.204538586416560 0.139306477150564
C25 C 0.212182225074270 -0.123794201678603 0.013896051109671
C26 C 0.204142669472359 0.001464470587744 -0.043062132160157
C27 C 0.233254071186037 -0.121347385608722 0.195805015294580
N3 N 0.201950684435284 -0.325015299116941 0.124674431224900
C28 C 0.202552555665827 -0.397894366887048 0.338190165791595
O5 O 0.198947954048163 -0.367712511510896 0.573874936364532
O6 O 0.207786053811091 -0.509012661011795 0.256910051809381
C29 C 0.210356889965338 -0.604301957579358 0.456562701933655
C30 C 0.216302213225201 -0.711041015535121 0.285106203117057
C31 C 0.230116689855993 -0.577034186850411 0.645561910048015
C32 C 0.187728546889863 -0.624897490817325 0.601630230628824
H33 H -0.012316791188468 0.277719763950383 -0.049498347727289
H34 H -0.043969523448103 0.191347603871127 0.208861360700915
H35 H -0.062358445012583 0.303719451380633 0.580658154791056
H36 H -0.048799025367201 0.505569931725363 0.686606250040851
H37 H -0.016676518902027 0.591784582952792 0.427266537105459
H38 H 0.015775529284384 0.561947783394102 0.141132798430696
H39 H -0.001237183247159 0.550732401350245 -0.153260738210413
H40 H 0.056489097398343 0.389658012733276 -0.606311943469477
H41 H 0.022955891085561 0.251094444514466 -0.569337173679071
H42 H 0.049622639940477 0.177869203208670 -0.551656716976083
H43 H 0.033504984915386 0.202848315076376 -0.252869217750016
H44 H 0.064091951749209 0.328200571988218 -0.014418325316960
H45 H 0.096674609475050 0.456785074206229 -0.023654519087891
H46 H 0.071645450512338 0.533576041318338 -0.107225744496918
H47 H 0.085508940224272 0.493868089254120 -0.613750896769773
H48 H 0.120055937800181 0.373061590047260 -0.491780631261201
H49 H 0.127749762185686 0.504697531910145 -0.658653291992361
H50 H 0.130881330674618 0.493254636816726 -0.305036102229342
H51 H 0.105260220394229 0.682645814435152 -0.243440773639553
H52 H 0.105317534360164 0.689129809907585 -0.599706253829261
H53 H 0.079009819114488 0.688869002125128 -0.422050230208411
H54 H 0.089644793207218 0.239626356335592 -0.484503356365875
H55 H 0.119899052798134 0.127118082478211 -0.393391846705817
H56 H 0.085791551783910 -0.003685818264519 -0.403079984230988
H57 H 0.111017600946224 -0.085213031275111 -0.345973523372865
H58 H 0.092351352921288 -0.054410782660412 -0.072459903084015
H59 H 0.124552565573929 0.058887503554759 0.197841154632725
H60 H 0.136373777195657 0.264855539236849 0.095519658862082
H61 H 0.160356000725528 0.176314557060352 0.177023890027934
H62 H 0.154604851397858 0.212781853152881 -0.164750488307682
H63 H 0.149309062428145 -0.038251628899934 -0.269869988193462
H64 H 0.171470296273099 -0.186786536302191 -0.210205247608239
H65 H 0.137239695751804 -0.286145076438705 -0.002520011760952
H66 H 0.161321877024475 -0.379820027131193 -0.023115134785513
H67 H 0.153646117908906 -0.315378907633838 0.291237601971862
H68 H 0.191865968320574 -0.183541633403260 0.354107080326165
H69 H 0.216963317045551 -0.164266278847847 -0.179766715432547
H70 H 0.197174614880407 0.042807582341028 0.138964879490455
H71 H 0.218635669355019 0.055160085732684 -0.109974264660705
H72 H 0.191103661016311 0.005301100454067 -0.200978471757729
H73 H 0.238985204525676 -0.210113058264429 0.247023178492161
H74 H 0.247445129624239 -0.075389904968728 0.097443641243109
H75 H 0.229430952294425 -0.075078335514396 0.384816716539126
H76 H 0.203390220265674 -0.360027058711050 -0.064302666592606
H77 H 0.232806959136202 -0.699343133117331 0.184948397927530
H78 H 0.217466456892474 -0.788765672398483 0.414447671447495
H79 H 0.203178001820042 -0.726938519068767 0.132485158256861
H80 H 0.226055585267515 -0.505743476697314 0.783791551035538
H81 H 0.233989665843156 -0.655005051024142 0.765811628364835
H82 H 0.245411853536222 -0.554477950672502 0.529929378438880
H83 H 0.173877418841244 -0.634575238365018 0.454519901164729
H84 H 0.188851416195557 -0.706529687273583 0.717630396606486
H85 H 0.183560694849949 -0.553346455513192 0.739539948089775
#END
