# Supplementary material for: Validation of molecular crystal structures from powder diffraction data with dispersion-corrected density functional theory (DFT-D)
Source: Acta Crystallogr B Struct Sci Cryst Eng Mater. 2014 Dec 1;70(Pt 6):1020–32. doi: 10.1107/S2052520614022902 (PMC4468513; doi:10.1107/S2052520614022902)
Supplement: Supplementary file 3 [file b-70-01020-sup3.zip › EnergyMinimisedCifs/VEGNAX02_mi_ucf.cif]

data_VEGNAX02_mi_ucf
_symmetry_cell_setting monoclinic
loop_
_symmetry_equiv_pos_site_id
_symmetry_equiv_pos_as_xyz
1 x,y,z
2 x+1/2,y+1/2,z+1/2
3 -x+1/2,y,-z
4 -x,y+1/2,-z+1/2
5 -x,-y,-z
6 -x-1/2,-y-1/2,-z-1/2
7 x-1/2,-y,z
8 x,-y-1/2,z-1/2
_cell_length_a 9.018066743191257
_cell_length_b 5.802965382283081
_cell_length_c 10.045497316523841
_cell_angle_alpha 90.000000000000000
_cell_angle_beta 101.036709789181984
_cell_angle_gamma 90.000000000000000
loop_
_atom_site_label
_atom_site_type_symbol
_atom_site_fract_x
_atom_site_fract_y
_atom_site_fract_z
S1 S 0.250000000000000 0.054881461193881 0.000000000000000
O1 O 0.248423721560408 -0.067142228037743 -0.124502598115818
O2 O 0.390728342819815 0.223746230729077 0.012973571793454
C1 C 0.426607428356974 0.366622948532373 0.135504430810087
D1 D 0.546979979590745 0.404710335944975 0.146700715143299
D2 D 0.406296669285890 0.270406509789716 0.224011428969069
D3 D 0.358256601728114 0.524069303571133 0.121558851782571
#END
