# Supplementary material for: Validation of molecular crystal structures from powder diffraction data with dispersion-corrected density functional theory (DFT-D)
Source: Acta Crystallogr B Struct Sci Cryst Eng Mater. 2014 Dec 1;70(Pt 6):1020–32. doi: 10.1107/S2052520614022902 (PMC4468513; doi:10.1107/S2052520614022902)
Supplement: Supplementary file 3 [file b-70-01020-sup3.zip › EnergyMinimisedCifs/WAFLIA_mi_ucf.cif]

data_WAFLIA_mi_ucf
_symmetry_cell_setting monoclinic
_symmetry_space_group_name_H-M 'P 2_1/a'
_symmetry_Int_Tables_number 14
loop_
_symmetry_equiv_pos_site_id
_symmetry_equiv_pos_as_xyz
1 x,y,z
2 -x+1/2,y+1/2,-z
3 -x,-y,-z
4 x+1/2,-y+1/2,z
_cell_length_a 13.898358039400323
_cell_length_b 14.374577165117637
_cell_length_c 4.935239859907480
_cell_angle_alpha 90.000000000000000
_cell_angle_beta 90.405486396289575
_cell_angle_gamma 90.000000000000000
loop_
_atom_site_label
_atom_site_type_symbol
_atom_site_fract_x
_atom_site_fract_y
_atom_site_fract_z
N1 N 0.074255491947771 0.142265005209412 0.996045290524643
C2 C 0.045144583708807 0.083313093960687 1.193894826960346
N3 N 0.096661984675833 0.002222946624415 1.243272089197606
C4 C 0.175503925459819 -0.028295556530084 1.100455967920384
C4a C 0.205408573306759 0.037133355713254 0.885970274870406
N5 N 0.284422392204517 0.019241193406456 0.732899920884096
C5a C 0.311855498857755 0.085130851883456 0.534148328713229
C6 C 0.392774123438346 0.066290517030532 0.375807723111282
C7 C 0.422505029116911 0.130659392487289 0.186261534992950
C8 C 0.371019850477253 0.214154192383369 0.153385648258801
C9 C 0.289943718247384 0.232732661397419 0.305598276410650
C9a C 0.258141968749103 0.167874528995521 0.499044836039686
N10 N 0.176553569688639 0.182886688030158 0.650717561533469
C10a C 0.150228251047165 0.120795631062606 0.848462222601380
O11 O -0.027202640983071 0.100643403735470 1.335000407282270
O12 O 0.214692754313180 -0.102833379037385 1.157605527358907
O13 O 0.335940141394067 -0.052707468110018 0.762854252809873
C14 C 0.117756285026703 0.266250043185663 0.602173676964959
H1N3 H 0.071033186065727 -0.040798043638746 1.398917958934333
H1C6 H 0.429302609434280 0.000414995339480 0.406557992120643
H1C7 H 0.486076508773430 0.116624141029787 0.065525921780087
H1C8 H 0.394792027711370 0.266162194512073 0.008774786210363
H1C9 H 0.252205163430499 0.298156907611395 0.276111740536804
H1C14 H 0.105696316043431 0.273551777427496 0.384173066748473
H2C14 H 0.155196731130189 0.327454463651049 0.682864523047636
H3C14 H 0.049339754864133 0.255742447334149 0.703793984738450
#END
