# Supplementary material for: Validation of molecular crystal structures from powder diffraction data with dispersion-corrected density functional theory (DFT-D)
Source: Acta Crystallogr B Struct Sci Cryst Eng Mater. 2014 Dec 1;70(Pt 6):1020–32. doi: 10.1107/S2052520614022902 (PMC4468513; doi:10.1107/S2052520614022902)
Supplement: Supplementary file 3 [file b-70-01020-sup3.zip › EnergyMinimisedCifs/WAWZAX_mi_ucf.cif]

data_WAWZAX_mi_ucf
_symmetry_cell_setting monoclinic
_symmetry_space_group_name_H-M 'P 2_1/c'
_symmetry_Int_Tables_number 14
loop_
_symmetry_equiv_pos_site_id
_symmetry_equiv_pos_as_xyz
1 -x,y+1/2,-z+1/2
2 x,y,z
3 x,-y-1/2,z-1/2
4 -x,-y,-z
_cell_length_a 5.182836071258173
_cell_length_b 12.211900261206081
_cell_length_c 21.437693103130847
_cell_angle_alpha 90.000000000000000
_cell_angle_beta 93.603139826973347
_cell_angle_gamma 90.000000000000000
loop_
_atom_site_label
_atom_site_type_symbol
_atom_site_fract_x
_atom_site_fract_y
_atom_site_fract_z
N1 N 0.249905061715265 1.002703893643622 0.320878024819224
H1 H 0.392660727765679 1.064435390866289 0.323378435221609
Cl1 Cl 0.648562626756755 1.182487907937918 0.305013639360544
C1 C 0.238196741070233 0.925027625918819 0.365866494336060
N2 N 0.064754726019863 0.845958934218230 0.361385131112469
C2 C -0.106267805584326 0.841398833098416 0.310422781352579
C3 C -0.105956663907938 0.922896923599179 0.262334051493813
C4 C 0.078150788301934 1.002851807832983 0.270477082376160
H2 H 0.095376086183761 1.069561859913309 0.237405679933977
C5 C -0.296250894241065 0.926448863992986 0.206059578234790
H3 H -0.490193674291003 0.901544607714452 0.218263168260721
H4 H -0.309588204774096 1.010827991779700 0.188437684678198
N3 N -0.227343019188036 0.853682746655209 0.155921371415385
H5 H -0.321812356461340 0.779983314332519 0.151685225862243
C6 C -0.030473050756371 0.879482514756836 0.120923837043860
O1 O 0.097763727627187 0.964819696311329 0.125716515954261
N4 N 0.028976574111231 0.800087069764847 0.074033694146320
N5 N -0.113992013810565 0.708154982391659 0.069980914898099
O2 O -0.044426132097333 0.639689413098772 0.031862077809017
C7 C 0.261029521052881 0.814545130435934 0.039399650183304
H6 H 0.364432636374688 0.736036154779512 0.040621611993480
H7 H 0.377932297317307 0.876824106759090 0.064639062248941
C8 C 0.194344493997249 0.851007553497486 -0.027712682152879
H8 H 0.106082868945588 0.785629274558171 -0.056869244051296
H9 H 0.069818945757893 0.923530828611035 -0.029926041439560
Cl2 Cl 0.487004696833862 0.890029206103021 -0.062781143774054
C9 C 0.425291686788412 0.932143999880258 0.421491660019873
H10 H 0.520274938050647 0.852817214386092 0.430118022912868
H11 H 0.572527826380148 0.995166366109583 0.415644282005889
H12 H 0.317729038972297 0.952469263874048 0.462520162181474
N6 N -0.276104279620710 0.758932886974413 0.309089343407553
H13 H -0.406915826340344 0.742745710800007 0.271743825488197
H14 H -0.273348222328719 0.707462054715807 0.346396410699273
#END
