# Supplementary material for: Validation of molecular crystal structures from powder diffraction data with dispersion-corrected density functional theory (DFT-D)
Source: Acta Crystallogr B Struct Sci Cryst Eng Mater. 2014 Dec 1;70(Pt 6):1020–32. doi: 10.1107/S2052520614022902 (PMC4468513; doi:10.1107/S2052520614022902)
Supplement: Supplementary file 3 [file b-70-01020-sup3.zip › EnergyMinimisedCifs/WEJHAV_mi_ucf.cif]

data_WEJHAV_mi_ucf
_symmetry_cell_setting triclinic
_symmetry_space_group_name_H-M 'P -1'
_symmetry_Int_Tables_number 2
loop_
_symmetry_equiv_pos_site_id
_symmetry_equiv_pos_as_xyz
1 x,y,z
2 -x,-y,-z
_cell_length_a 7.991643519752271
_cell_length_b 8.919413610018756
_cell_length_c 11.203912896998757
_cell_angle_alpha 86.383227258490464
_cell_angle_beta 74.528581554269167
_cell_angle_gamma 73.003746864556106
loop_
_atom_site_label
_atom_site_type_symbol
_atom_site_fract_x
_atom_site_fract_y
_atom_site_fract_z
C4A C 0.844803336258075 0.820556004703984 -0.102474574209727
H4A H 0.984885287700524 0.753971982041255 -0.105198333133182
H5A H 0.814924713392302 0.796097048560913 -0.187991602422305
H6A H 0.827897404879322 0.946162630170222 -0.094457033928885
C5A C 0.720085628321338 0.608774291727177 0.004841231651792
H7A H 0.859647143790383 0.535085649744255 -0.028900647748748
H8A H 0.641230326003304 0.591914205536150 -0.057094315417446
H9A H 0.663544699501195 0.575421809553807 0.098967776250413
C6A C 0.613950946035991 0.872951490111814 0.092806724954842
H10A H 0.628676293263641 0.992470386798078 0.081513218556423
N4A N 0.721107220038503 0.772188144153449 0.003156748572230
O4A O 0.500302932730186 0.841347953429957 0.185972955272252
S1 S 0.573932378196891 1.287613484440928 0.301230755945783
S2 S 1.063052671836630 0.713410603266929 0.235222064792770
Cl1 Cl 0.995438259187835 0.695429143228404 0.542587491691574
C1 C 0.825229824209591 1.003108905968650 0.292166857630938
N1 N 1.261023532245142 0.654650343247853 0.257832102987174
C2 C 0.650577567943810 1.105742749874055 0.497495854084152
C3 C 0.404921279750084 1.345322650482769 0.532116859617972
N2 N 0.511511983239815 1.217714021124619 0.573719876118105
C4 C 0.749762157972162 0.973456596420187 0.549233846615473
C5 C 0.920026336293347 0.869188197505037 0.342521878791737
C6 C 0.882660026623718 0.856726804178315 0.472581959101761
O1 O 0.695073621199304 1.383326706024758 0.250414295157918
O2 O 1.079507861057614 0.784532146978804 0.113912495356141
C7 C 0.691850814805955 1.120581878136565 0.368301522336370
O3 O 0.488135115260231 1.237936710223022 0.217715578855283
O4 O 0.979688956433956 0.586417366055712 0.265387886376621
N3 N 0.415320185015882 1.386719502345991 0.417017184930489
H1 H 0.854804618358999 1.013311799126941 0.191962334191053
H2 H 0.718135077576179 0.961581273714441 0.649410637888373
H3 H 0.298245027986905 1.419087212069785 0.604728387839862
H4 H 0.487047346829069 1.199194375245938 0.668933568035887
H5 H 1.351818808769238 0.717777557839964 0.220299597400196
H6 H 1.284118863493672 0.575364324842810 0.326240102807404
#END
