# Supplementary material for: Validation of molecular crystal structures from powder diffraction data with dispersion-corrected density functional theory (DFT-D)
Source: Acta Crystallogr B Struct Sci Cryst Eng Mater. 2014 Dec 1;70(Pt 6):1020–32. doi: 10.1107/S2052520614022902 (PMC4468513; doi:10.1107/S2052520614022902)
Supplement: Supplementary file 3 [file b-70-01020-sup3.zip › EnergyMinimisedCifs/WIMWOE_Hadded_mi_ucf.cif]

data_WIMWOE_Hadded_mi_ucf
_symmetry_cell_setting hexagonal
_symmetry_space_group_name_H-M 'P 3_2'
_symmetry_Int_Tables_number 145
loop_
_symmetry_equiv_pos_site_id
_symmetry_equiv_pos_as_xyz
1 x,y,z
2 -y,x-y,z+2/3
3 -x+y,-x,z+1/3
_cell_length_a 6.496783870985197
_cell_length_b 6.496783870985197
_cell_length_c 9.658991708280533
_cell_angle_alpha 90.000000000000000
_cell_angle_beta 90.000000000000000
_cell_angle_gamma 120.000000000000000
loop_
_atom_site_label
_atom_site_type_symbol
_atom_site_fract_x
_atom_site_fract_y
_atom_site_fract_z
C2 C 0.013461070547263 -0.006212468864631 0.092723406723090
N3 N -0.022310451744950 -0.167234517590211 0.192274446563686
O4 O -0.084027096147706 0.117195228326534 0.095003548035068
C5 C -0.168233971707173 -0.194624494026219 0.313117830515343
C6 C -0.244517135199166 -0.447799387085655 0.363474784338547
C7 C -0.027420741482915 -0.473285598921940 0.329144971119394
C8 C 0.072519239939057 -0.331236842162954 0.194822838545963
H9 H -0.318420739985182 -0.172228018222151 0.282056802837939
H10 H -0.403619702737742 -0.577441151748259 0.307141423014518
H11 H -0.289739494645438 -0.471114721775086 0.473886567463524
H12 H -0.072326865719572 -0.658112829351989 0.314334851686197
H13 H 0.104828140582199 -0.395630155091896 0.412402433911718
H14 H 0.268075684570776 -0.232700759429518 0.193946756030383
H15 H 0.009932862793033 -0.449936190761044 0.104259939214627
#END
