# Supplementary material for: Validation of molecular crystal structures from powder diffraction data with dispersion-corrected density functional theory (DFT-D)
Source: Acta Crystallogr B Struct Sci Cryst Eng Mater. 2014 Dec 1;70(Pt 6):1020–32. doi: 10.1107/S2052520614022902 (PMC4468513; doi:10.1107/S2052520614022902)
Supplement: Supplementary file 3 [file b-70-01020-sup3.zip › EnergyMinimisedCifs/WOCVUF_mi_ucf.cif]

data_WOCVUF_mi_ucf
_symmetry_cell_setting triclinic
_symmetry_space_group_name_H-M 'P -1'
_symmetry_Int_Tables_number 2
loop_
_symmetry_equiv_pos_site_id
_symmetry_equiv_pos_as_xyz
1 x,y,z
2 -x,-y,-z
_cell_length_a 9.356606399794389
_cell_length_b 9.946869052905184
_cell_length_c 7.475656591293385
_cell_angle_alpha 105.929719286469947
_cell_angle_beta 94.783719717003507
_cell_angle_gamma 79.903875425384214
loop_
_atom_site_label
_atom_site_type_symbol
_atom_site_fract_x
_atom_site_fract_y
_atom_site_fract_z
C1 C 0.287288995079309 0.207817805657909 0.143928957784580
C2 C 0.242763911650780 0.181265126202353 0.308503539715972
N3 N 0.190831172563502 0.311989169917386 0.416023349277406
N4 N 0.200679501198150 0.420615362455400 0.339317174869675
C5 C 0.256444140885531 0.359103476904198 0.171488702329425
N6 N 0.325812229997364 0.105921712821895 -0.021229366824427
O7 O 0.337082642120371 -0.023571198257287 -0.026485212458756
O8 O 0.345191611059755 0.144720512512831 -0.162591278896895
N9 N 0.279839578767583 0.435154232100895 0.052118084864706
N10 N 0.233282328652556 0.067589366963710 0.369772398780486
C11 C 0.137946780554877 0.342874127560675 0.601576001412065
C12 C 0.336051262464550 -0.042810377998956 0.346194635875689
C13 C 0.188743806440916 0.551812965349210 0.057490566029214
N14 N 0.322119048146336 -0.156049083968052 0.403069727397105
N15 N 0.207754835777159 0.647878567525142 -0.030135544185643
C16 C 0.443398539659610 -0.270772946833265 0.397291594425444
C17 C 0.194376261564404 -0.159193812911794 0.499635623156061
C18 C 0.337301842209631 0.632606499710595 -0.133978694396807
C19 C 0.093323347761169 0.766138187403813 -0.036946220280382
H20 H 0.087733269360442 0.578137711606262 0.133439968957374
H21 H 0.108561576025587 0.245390092513794 0.617956704467082
H22 H 0.222451666976799 0.374259789692509 0.707901267083962
H23 H 0.439897429980110 -0.049792776221103 0.283985011429629
H24 H 0.043244106823314 0.426883411398171 0.617032231276258
H25 H 0.527246537124942 -0.261270670851263 0.309921597495004
H26 H 0.405581404628134 -0.372850711293129 0.338835428612942
H27 H 0.489399216144151 -0.267504580549721 0.538488760481527
H28 H 0.099450786890766 -0.096620372721703 0.449509656685877
H29 H 0.210313219183726 -0.114211458031669 0.650339623902975
H30 H 0.177703093951549 -0.269491351679781 0.472779551458753
H31 H 0.314216112276684 0.592915770905568 -0.284360257066586
H32 H 0.423646751331064 0.558248171094844 -0.089459622314509
H33 H 0.372526660509783 0.735824150614142 -0.107328781329021
H34 H 0.005194916500195 0.767340941204282 0.051352901334030
H35 H 0.049028222062525 0.756247175056052 -0.180056527067055
H36 H 0.136520435542897 0.866125997752013 0.012008979113746
#END
