# Supplementary material for: Validation of molecular crystal structures from powder diffraction data with dispersion-corrected density functional theory (DFT-D)
Source: Acta Crystallogr B Struct Sci Cryst Eng Mater. 2014 Dec 1;70(Pt 6):1020–32. doi: 10.1107/S2052520614022902 (PMC4468513; doi:10.1107/S2052520614022902)
Supplement: Supplementary file 3 [file b-70-01020-sup3.zip › EnergyMinimisedCifs/WOVSUV_mi_ucf.cif]

data_WOVSUV_mi_ucf
_symmetry_cell_setting orthorhombic
_symmetry_space_group_name_H-M 'P b c a'
_symmetry_Int_Tables_number 61
loop_
_symmetry_equiv_pos_site_id
_symmetry_equiv_pos_as_xyz
1 x,y,z
2 x+1/2,-y+1/2,-z
3 -x,y+1/2,-z+1/2
4 -x+1/2,-y,z+1/2
5 -x,-y,-z
6 -x+1/2,y+1/2,z
7 x,-y+1/2,z+1/2
8 x+1/2,y,-z+1/2
_cell_length_a 19.595773293698489
_cell_length_b 13.454023257757406
_cell_length_c 11.378730297625001
_cell_angle_alpha 90.000000000000000
_cell_angle_beta 90.000000000000000
_cell_angle_gamma 90.000000000000000
loop_
_atom_site_label
_atom_site_type_symbol
_atom_site_fract_x
_atom_site_fract_y
_atom_site_fract_z
N1 N 0.384347573132335 -0.166282627386563 0.554481575920406
C2 C 0.363162435511030 -0.088166363362772 0.614761919232738
N3 N 0.371835211904765 0.008184173784592 0.587055104529324
C4 C 0.400346071538871 0.025927264685236 0.482662359598950
C5 C 0.424016758961350 -0.050721587739353 0.410247071728611
C6 C 0.418334204063659 -0.150989844183244 0.452344791217019
N5 N 0.444365571964970 -0.029069481753472 0.290568474027192
O51 O 0.489805732764096 0.034079625208318 0.273744924734870
O52 O 0.414051223679756 -0.074603790397368 0.210920619911863
N6 N 0.444988219392644 -0.231885165673193 0.399717125329118
C7 C 0.428425740007807 -0.330860271000210 0.445262100922282
C8 C 0.495280408967749 -0.228497608940557 0.305663797578828
S4 S 0.407395367140818 0.153908064175599 0.442080874523479
C9 C 0.321937405903021 0.177875637621083 0.390064228005404
S3 S 0.267312343056874 0.085947003044794 0.362629444228526
N4 N 0.310007281833815 0.275037198067809 0.372484122751692
C10 C 0.359884645490545 0.353962620540598 0.397909855369901
C11 C 0.351134988086287 0.399072426099351 0.519979422935860
C12 C 0.244605516036646 0.309018215526186 0.322645434163803
C13 C 0.246903066717090 0.317194410148827 0.189221546193832
H71 H 0.437251288698955 -0.384529578992747 0.374737018644915
H72 H 0.375237054993182 -0.333892636761148 0.473874093873561
H73 H 0.460791198944844 -0.350395007303939 0.520587700977925
H81 H 0.528692826173672 -0.293143427344984 0.314814079486789
H82 H 0.526982336507800 -0.161718803443547 0.312494307775162
H83 H 0.470788141735057 -0.231577655977360 0.218840408455616
H131 H 0.197744762782249 0.344992044412590 0.157495529429971
H132 H 0.255939681043083 0.244270270118222 0.149247308071779
H133 H 0.286855264953934 0.368678486075116 0.160036032641819
H111 H 0.389976189694816 0.456288885445281 0.535210138137401
H112 H 0.356537330769859 0.342254423072249 0.588425544858939
H113 H 0.301023618328143 0.434438806626011 0.529742165204480
H121 H 0.205372682403970 0.256339413489059 0.350994781835637
H122 H 0.233512858552981 0.381635658753651 0.362348619196105
H101 H 0.411571209240764 0.323754059462538 0.386994752402749
H102 H 0.353881791242492 0.410432489369500 0.328949891541895
H2 H 0.335194375776677 -0.103209583144097 0.696048014755724
#END
